# Supplementary material for: Genome-wide transcriptome analysis of the early developmental stages of Echinococcus granulosus protoscoleces reveals extensive alternative splicing events in the spliceosome pathway
Source: Parasit Vectors. 2021 Nov 12;14:574. doi: 10.1186/s13071-021-05067-9 (PMC8587495; doi:10.1186/s13071-021-05067-9)
Supplement: Supplementary file 1 — Additional file 1: Table S1. List of primers used for reverse transcription PCR validation to amplify both isoforms of each splice variant in a single reaction. Primers flanking predicted splicing events were designed using PrimerSeq software. Table S2. Proportions of the three types of sequence reads mapping to the genomes of early developmental stages of Echinococcus granulosus protoscoleces. Table S3. Identified genes with differential alternative splicing events in the early developmental stages of Echinococcus granulosus protoscoleces. Table S4. List of genes with differential alternative splicing events in the early developmental stages of Echinococcus granulosus protoscoleces relating to the catalytic activity and ligase activity in GO analysis of RNA-seq data. Table S5. BRITE hierarchy of Echinococcus granulosus gene IDs with differential alternative splicing events in the early developmental stages of E. granulosus protoscoleces. [file 13071_2021_5067_MOESM1_ESM.xlsx]

## Sheet: Table S1
Primer Name	Forward	Reverse	Gene ID	Target cordinat	Gene description	AS Type	average TM	skipping product size	inclusion product size
SE1	TACAAGGCGAAGGTGCTTGA	CGTCCTTTGGATAGGAGCGG	EgrG_000478900	+pathogen_EgG_scaffold_0004:5090738-5090874	Survival of motor neuron splicing factor [Source:UniProtKB/TrEMBL;Acc:A0A068WP71]	SE	59.927	395, 135	271
SE2	TTTCCTAAGTCCTGCTGCGG	GTCGGGTCTATCCTTGGCAG	EgrG_000834300	+pathogen_EgG_scaffold_0001:9114164-9114236	Tetraspanin [Source:UniProtKB/TrEMBL;Acc:A0A068WE86]	SE	59.9655	189	180
SE3	TCGGACGATGAAGTGTGTCG	CAATCTGCGTGCCAACCAAA	EgrG_000809400	+pathogen_EgG_scaffold_0001:6957671-6957854	Cdc42; Ras gtpase [Source:UniProtKB/TrEMBL;Acc:U6IVD5]	SE	60.039	380, 101	350
SE4	TCGTCCAAGGAACAACGAGG	TATCAGCTGCACAAGGCTCA	EgrG_000890800	-pathogen_EgG_scaffold_0001:13687976-13688015	FERM domain containing protein 3 [Source:UniProtKB/TrEMBL;Acc:A0A068WFP9]	RI	59.676	224, 167	206, 263
RI1	CGAACAAAGTCGATCCCCCA	GGATTTGCCTTGCGGATGTC	EgrG_001022700	-pathogen_EgG_scaffold_0002:8184919-8184988	AN1 type zinc finger protein 5; AN1-type zinc finger protein [Source:UniProtKB/TrEMBL;Acc:U6J0F5]	RI	59.968	382	250

## Sheet: Table S2
Reads according to the genomic origin	12h	24h	PEP	NT
Exonic	2,973,224 (66.37%)	2,870,334 (65.5%)	2,149,484 (61.7%)	2,047,880 (60.95%)
Intronic	702,996 (15.69%)	699,668 (15.97%)	592,286 (17%)	635,482 (18.91%)
Intergenic	803,514 (17.94%)	812,482 (18.54%)	742,070 (21.3%)	676,666 (20.14%)
Intronic/intergenic overlapping exon	444,447 (9.92%)	459,670 (10.49%)	385,636 (11.07%)	381,551 (11.36%)
*RNA Seq QC analysis Generated by Qualimap v.2.2.2-dev

## Sheet: Table S3
Treatment Group	Gene ID	Position		Type of Alternative Splicing					FDR	IncLevel1	IncLevel2	IncLevelDifference
		scaffold	Strand	A5SS	A3SS	MXE	IR	SE
PEP	EgrG_000661800	pathogen_EgG_scaffold_0003	+	-	-	-	ü	-	0.037459	0.178	0.011	0.167
12h	EgrG_001022700	pathogen_EgG_scaffold_0002	-	-	-	-	ü	-	2.31e-06	0.193	0.051	0.142
	EgrG_000678600	pathogen_EgG_scaffold_0003	+	-	-	-	ü	-	9.22e-06	0.215	0.053	0.162
	EgrG_000120300	pathogen_EgG_scaffold_0009	+	-	-	-	ü	-	7.2e-05	0.154	0.01	0.144
	EgrG_000324200	pathogen_EgG_scaffold_0048	-	-	-	-	ü	-	0.000437	0.587	0	0.587
	EgrG_000968300	pathogen_EgG_scaffold_0002	-	-	-	-	ü	-	0.000817	0.009	0.048	-0.039
	EgrG_000666850	pathogen_EgG_scaffold_0003	+	-	-	-	ü	-	0.00086	0.316	0.072	0.244
	EgrG_000228900	pathogen_EgG_scaffold_0005	+	-	-	-	ü	-	0.00845	0.521	0.179	0.342
	EgrG_000667200	pathogen_EgG_scaffold_0003	-	-	-	-	ü	-	0.011783	0.089	0.018	0.071
	EgrG_000930000	pathogen_EgG_scaffold_0018	+	-	-	-	ü	-	0.013848	0.02	0.162	-0.142
	EgrG_001169800	pathogen_EgG_scaffold_0012	+	-	-	-	ü	-	0.017359	0.203	0.101	0.102
	EgrG_000890800	pathogen_EgG_scaffold_0001	-	-	-	-	ü	-	0.034627	0.052	0.221	-0.169
	EgrG_000765900	pathogen_EgG_scaffold_0001	+	-	-	-	ü	-	0.034627	0.251	0.51	-0.259
	EgrG_000862700	pathogen_EgG_scaffold_0001	+	-	-	-	ü	-	0.034627	0.494	1	-0.506
	EgrG_001020700	pathogen_EgG_scaffold_0002	-	-	-	-	ü	-	0.043974	0.049	0.153	-0.104
	EgrG_000968300	pathogen_EgG_scaffold_0002	-	-	-	-	-	ü	0	0.621	0.919	-0.298
	EgrG_000079700	pathogen_EgG_scaffold_0010	+	-	-	-	-	ü	1.65e-11	0.307	0.899	-0.592
	EgrG_000446400	pathogen_EgG_scaffold_0004	+	-	-	-	-	ü	2.46e-11	0.204	0.655	-0.451
	EgrG_001201000	pathogen_EgG_scaffold_0012	-	-	-	-	-	ü	2.52e-11	0.324	0.64	-0.316
	EgrG_000820100	pathogen_EgG_scaffold_0001	-	-	-	-	-	ü	2.05e-08	0.271	1	-0.729
	EgrG_000799500	pathogen_EgG_scaffold_0001	-	-	-	-	-	ü	1.69e-05	0.899	0.997	-0.098
	EgrG_000749900	pathogen_EgG_scaffold_0001	+	-	-	-	-	ü	2.51e-05	0	0.799	-0.799
	EgrG_000083900	pathogen_EgG_scaffold_0015	-	-	-	-	-	ü	0.000138	0.576	0.933	-0.357
	EgrG_000836400	pathogen_EgG_scaffold_0001	-	-	-	-	-	ü	0.000198	0.304	0.886	-0.582
	EgrG_000839000	pathogen_EgG_scaffold_0001	+	-	-	-	-	ü	0.00143	0.354	0.842	-0.488
	EgrG_000862700	pathogen_EgG_scaffold_0001	+	-	-	-	-	ü	0.00143	0.24	0.865	-0.625
	EgrG_000734700	pathogen_EgG_scaffold_0025	-	-	-	-	-	ü	0.00143	0.492	0.177	0.315
	EgrG_000834300	pathogen_EgG_scaffold_0001	+	-	-	-	-	ü	0.001451	0.878	1	-0.122
	EgrG_001196800	pathogen_EgG_scaffold_0012	-	-	-	-	-	ü	0.001531	0.871	1	-0.129
	EgrG_000862700	pathogen_EgG_scaffold_0001	+	-	-	-	-	ü	0.001531	0.149	0.835	-0.686
	EgrG_000834300	pathogen_EgG_scaffold_0001	+	-	-	-	-	ü	0.00158	0.795	1	-0.205
	EgrG_000120300	pathogen_EgG_scaffold_0009	+	-	-	-	-	ü	0.00158	0.64	0.943	-0.303
	EgrG_000173400	pathogen_EgG_scaffold_0008	+	-	-	-	-	ü	0.007725	0.14	0.341	-0.201
	EgrG_001131000	pathogen_EgG_scaffold_0006	+	-	-	-	-	ü	0.008038	0.467	0.017	0.45
	EgrG_001104300	pathogen_EgG_scaffold_0043	+	-	-	-	-	ü	0.008038	0.056	1	-0.944
	EgrG_000120300	pathogen_EgG_scaffold_0009	+	-	-	-	-	ü	0.008705	0.51	0.897	-0.387
	EgrG_000478900	pathogen_EgG_scaffold_0004	+	-	-	-	-	ü	0.009377	0.516	0.171	0.345
	EgrG_000820100	pathogen_EgG_scaffold_0001	-	-	-	-	-	ü	0.012364	0.103	0	0.103
	EgrG_001029200	pathogen_EgG_scaffold_0002	+	-	-	-	-	ü	0.012739	0.054	0.686	-0.632
	EgrG_000836400	pathogen_EgG_scaffold_0001	-	-	-	-	-	ü	0.019403	0.45	0.889	-0.439
	EgrG_000211400	pathogen_EgG_scaffold_0005	+	-	-	-	-	ü	0.019403	0.228	1	-0.772
	EgrG_000971400	pathogen_EgG_scaffold_0002	+	-	-	-	-	ü	0.019403	0.213	0.018	0.195
	EgrG_000820100	pathogen_EgG_scaffold_0001	-	-	-	-	-	ü	0.019403	0.567	1	-0.433
	EgrG_000846400	pathogen_EgG_scaffold_0001	+	-	-	-	-	ü	0.019403	0.838	1	-0.162
	EgrG_000060000	pathogen_EgG_scaffold_0010	-	-	-	-	-	ü	0.019921	0.671	1	-0.329
	EgrG_000914200	pathogen_EgG_scaffold_0026	+	-	-	-	-	ü	0.021581	0.604	1	-0.396
	EgrG_000872900	pathogen_EgG_scaffold_0001	-	-	-	-	-	ü	0.021581	0.742	1	-0.258
	EgrG_000625200	pathogen_EgG_scaffold_0003	-	-	-	-	-	ü	0.023267	0.75	1	-0.25
	EgrG_000236500	pathogen_EgG_scaffold_0005	+	-	-	-	-	ü	0.023267	0.964	0.768	0.196
	EgrG_001073400	pathogen_EgG_scaffold_0002	-	-	-	-	-	ü	0.025618	0.147	0.028	0.119
	EgrG_000060000	pathogen_EgG_scaffold_0010	-	-	-	-	-	ü	0.025618	0.676	1	-0.324
	EgrG_000846400	pathogen_EgG_scaffold_0001	+	-	-	-	-	ü	0.025618	0.705	1	-0.295
	EgrG_000807900	pathogen_EgG_scaffold_0001	-	-	-	-	-	ü	0.025618	0.763	1	-0.237
	EgrG_000622300	pathogen_EgG_scaffold_0003	+	-	-	-	-	ü	0.028138	0.837	1	-0.163
	EgrG_000902400	pathogen_EgG_scaffold_0001	+	-	-	-	-	ü	0.029728	1	0	1
	EgrG_000120700	pathogen_EgG_scaffold_0009	-	-	-	-	-	ü	0.032706	0.638	0.188	0.45
	EgrG_000799500	pathogen_EgG_scaffold_0001	-	-	-	-	-	ü	0.033789	0.917	1	-0.083
	EgrG_000334300	pathogen_EgG_scaffold_0051	-	-	-	-	-	ü	0.035346	0.484	0.921	-0.437
	EgrG_000665700	pathogen_EgG_scaffold_0003	-	-	-	-	-	ü	0.040091	0.385	0.091	0.294
	EgrG_000120300	pathogen_EgG_scaffold_0009	+	-	-	-	-	ü	0.041754	0.431	1	-0.569
	EgrG_000890800	pathogen_EgG_scaffold_0001	-	-	-	-	-	ü	0.042504	0.388	0.13	0.258
	EgrG_001016200	pathogen_EgG_scaffold_0002	-	-	-	-	-	ü	0.043245	0	1	-1
	EgrG_001013500	pathogen_EgG_scaffold_0002	-	-	-	-	-	ü	0.043245	0.74	1	-0.26
	EgrG_000809400	pathogen_EgG_scaffold_0001	+	-	-	-	-	ü	0.043245	0.832	1	-0.168
	EgrG_000862700	pathogen_EgG_scaffold_0001	+	-	-	-	-	ü	0.043245	0.116	0	0.116
	EgrG_000207900	pathogen_EgG_scaffold_0005	+	-	-	-	-	ü	0.048718	1	0.874	0.126
	EgrG_000958100	pathogen_EgG_scaffold_0002	+	-	-	-	-	ü	0.04961	0.957	0.732	0.225
	EgrG_000799500	pathogen_EgG_scaffold_0001	-	-	-	-	-	ü	0.049757	0.746	1	-0.254
	EgrG_000446400	pathogen_EgG_scaffold_0004	+	-	-	ü	-	-	4.04e-07	0.146	0.375	-0.229
	EgrG_000120500	pathogen_EgG_scaffold_0009	-	ü	-	-	-	-	0.003613	0.16	0.07	0.09
	EgrG_000681800	pathogen_EgG_scaffold_0023	-	ü	-	-	-	-	0.005449	0.1	0.18	-0.08
24h	EgrG_001201000	pathogen_EgG_scaffold_0012	-	-	-	-	-	ü	0	0.324	0.719	-0.395
	EgrG_000968300	pathogen_EgG_scaffold_0002	-	-	-	-	-	ü	0	0.621	0.929	-0.308
	EgrG_000079700	pathogen_EgG_scaffold_0010	+	-	-	-	-	ü	0	0.307	0.918	-0.611
	EgrG_000820100	pathogen_EgG_scaffold_0001	-	-	-	-	-	ü	1.99e-07	0.271	1	-0.729
	EgrG_000446400	pathogen_EgG_scaffold_0004	+	-	-	-	-	ü	1.7e-06	0.204	0.531	-0.327
	EgrG_000799500	pathogen_EgG_scaffold_0001	-	-	-	-	-	ü	6.96e-05	0.899	0.991	-0.092
	EgrG_000120300	pathogen_EgG_scaffold_0009	+	-	-	-	-	ü	0.000696	0.64	0.957	-0.317
	EgrG_000834300	pathogen_EgG_scaffold_0001	+	-	-	-	-	ü	0.001139	0.795	1	-0.205
	EgrG_001196800	pathogen_EgG_scaffold_0012	-	-	-	-	-	ü	0.001369	0.871	1	-0.129
	EgrG_000834300	pathogen_EgG_scaffold_0001	+	-	-	-	-	ü	0.001438	0.878	1	-0.122
	EgrG_000120300	pathogen_EgG_scaffold_0009	+	-	-	-	-	ü	0.002004	0.51	0.926	-0.416
	EgrG_000836900	pathogen_EgG_scaffold_0001	-	-	-	-	-	ü	0.002563	0.897	0.15	0.747
	EgrG_000749900	pathogen_EgG_scaffold_0001	+	-	-	-	-	ü	0.003686	0	0.491	-0.491
	EgrG_000478900	pathogen_EgG_scaffold_0004	+	-	-	-	-	ü	0.006378	0.516	0.158	0.358
	EgrG_000627700	pathogen_EgG_scaffold_0003	-	-	-	-	-	ü	0.007539	0.849	1	-0.151
	EgrG_000820100	pathogen_EgG_scaffold_0001	-	-	-	-	-	ü	0.01293	0.103	0	0.103
	EgrG_000846400	pathogen_EgG_scaffold_0001	+	-	-	-	-	ü	0.01293	0.705	1	-0.295
	EgrG_001131000	pathogen_EgG_scaffold_0006	+	-	-	-	-	ü	0.015096	0.467	0.029	0.438
	EgrG_000846400	pathogen_EgG_scaffold_0001	+	-	-	-	-	ü	0.016476	0.838	1	-0.162
	EgrG_000807900	pathogen_EgG_scaffold_0001	-	-	-	-	-	ü	0.019505	0.763	1	-0.237
	EgrG_000875600	pathogen_EgG_scaffold_0001	+	-	-	-	-	ü	0.021538	0.529	1	-0.471
	EgrG_000836400	pathogen_EgG_scaffold_0001	-	-	-	-	-	ü	0.023829	0.304	0.696	-0.392
	EgrG_000120700	pathogen_EgG_scaffold_0009	-	-	-	-	-	ü	0.024547	0.25	0.032	0.218
	EgrG_001073700	pathogen_EgG_scaffold_0002	-	-	-	-	-	ü	0.024547	1	0.116	0.884
	EgrG_000872900	pathogen_EgG_scaffold_0001	-	-	-	-	-	ü	0.024547	0.041	0.282	-0.241
	EgrG_000734700	pathogen_EgG_scaffold_0025	-	-	-	-	-	ü	0.024547	0.147	0.035	0.112
	EgrG_000734700	pathogen_EgG_scaffold_0025	-	-	-	-	-	ü	0.027387	0.492	0.24	0.252
	EgrG_001104300	pathogen_EgG_scaffold_0043	+	-	-	-	-	ü	0.027683	0.056	1	-0.944
	EgrG_000914200	pathogen_EgG_scaffold_0026	+	-	-	-	-	ü	0.028001	0.604	1	-0.396
	EgrG_001111100	pathogen_EgG_scaffold_0006	+	-	-	-	-	ü	0.028001	0.01	0.135	-0.125
	EgrG_000799500	pathogen_EgG_scaffold_0001	-	-	-	-	-	ü	0.028001	0.917	1	-0.083
	EgrG_000668700	pathogen_EgG_scaffold_0003	-	-	-	-	-	ü	0.028001	1	0.631	0.369
	EgrG_000820100	pathogen_EgG_scaffold_0001	-	-	-	-	-	ü	0.028001	0.567	1	-0.433
	EgrG_000809400	pathogen_EgG_scaffold_0001	+	-	-	-	-	ü	0.028001	0.832	1	-0.168
	EgrG_000862700	pathogen_EgG_scaffold_0001	+	-	-	-	-	ü	0.028001	0.116	0	0.116
	EgrG_001093100	pathogen_EgG_scaffold_0014	+	-	-	-	-	ü	0.030582	0.683	0.366	0.317
	EgrG_001073700	pathogen_EgG_scaffold_0002	-	-	-	-	-	ü	0.039312	1	0.157	0.843
	EgrG_000833100	pathogen_EgG_scaffold_0001	-	-	-	-	-	ü	0.041009	0.582	1	-0.418
	EgrG_000734700	pathogen_EgG_scaffold_0025	-	-	-	-	-	ü	0.041894	0.098	0.019	0.079
	EgrG_000625200	pathogen_EgG_scaffold_0003	-	-	-	-	-	ü	0.042312	0.75	1	-0.25
	EgrG_000622300	pathogen_EgG_scaffold_0003	+	-	-	-	-	ü	0.042312	0.837	1	-0.163
	EgrG_001111100	pathogen_EgG_scaffold_0006	+	-	-	-	-	ü	0.04477	0.019	0.149	-0.13
	EgrG_000211400	pathogen_EgG_scaffold_0005	+	-	-	-	-	ü	0.04477	0.228	0.785	-0.557
	EgrG_001013500	pathogen_EgG_scaffold_0002	-	-	-	-	-	ü	0.045899	0.74	1	-0.26
	EgrG_000862700	pathogen_EgG_scaffold_0001	+	-	-	-	-	ü	0.046059	0.149	0.651	-0.502
	EgrG_000669500	pathogen_EgG_scaffold_0003	-	-	-	-	-	ü	0.046486	1	0.514	0.486
	EgrG_000668700	pathogen_EgG_scaffold_0003	-	-	-	-	-	ü	0.047274	1	0.664	0.336
	EgrG_000705400	pathogen_EgG_scaffold_0013	+	-	-	-	ü	-	0.000323	0.427	0.71	-0.283
	EgrG_000666850	pathogen_EgG_scaffold_0003	+	-	-	-	ü	-	0.000323	0.316	0.081	0.235
	EgrG_000324200	pathogen_EgG_scaffold_0048	-	-	-	-	ü	-	0.001875	0.587	0	0.587
	EgrG_000930000	pathogen_EgG_scaffold_0018	+	-	-	-	ü	-	0.00257	0.02	0.195	-0.175
	EgrG_001169800	pathogen_EgG_scaffold_0012	+	-	-	-	ü	-	0.004273	0.203	0.093	0.11
	EgrG_000667200	pathogen_EgG_scaffold_0003	-	-	-	-	ü	-	0.004515	0.089	0.015	0.074
	EgrG_001022700	pathogen_EgG_scaffold_0002	-	-	-	-	ü	-	0.007728	0.193	0.087	0.106
	EgrG_000487300	pathogen_EgG_scaffold_0004	-	-	-	-	ü	-	0.011126	0.353	0.06	0.293
	EgrG_000244400	pathogen_EgG_scaffold_0005	+	-	-	-	ü	-	0.024268	0	0.334	-0.334
	EgrG_000968300	pathogen_EgG_scaffold_0002	-	-	-	-	ü	-	0.024268	0.009	0.035	-0.026
	EgrG_000677300	pathogen_EgG_scaffold_0003	+	-	-	-	ü	-	0.037532	0.264	0.036	0.228
	EgrG_000622300	pathogen_EgG_scaffold_0003	+	-	-	-	ü	-	0.037532	0.442	0.07	0.372
	EgrG_000228900	pathogen_EgG_scaffold_0005	+	-	-	-	ü	-	0.040123	0.521	0.219	0.302
	EgrG_000446400	pathogen_EgG_scaffold_0004	+	-	-	ü	-	-	0.000979	0.146	0.308	-0.162
	EgrG_000785000	pathogen_EgG_scaffold_0001	+	-	-	ü	-	-	0.012969	0.718	0.981	-0.263
	EgrG_000678600	pathogen_EgG_scaffold_0003	+	-	ü	-	-	-	0.02992	0.115	0.013	0.102
	EgrG_000681800	pathogen_EgG_scaffold_0023	-	ü	-	-	-	-	2.82e-08	0.1	0.214	-0.114
	EgrG_000681800	pathogen_EgG_scaffold_0023	-	ü	-	-	-	-	1.14e-07	0.091	0.195	-0.104
	EgrG_000678600	pathogen_EgG_scaffold_0003	+	ü	-	-	-	-	0.024589	0.194	0.054	0.14

## Sheet: Table S4
Gene Stable ID	KO KEGG	Name	Definition
EgrG_000946000	-	-	Protein in rRNA processing*
EgrG_001180500	K14555	UTP13	U3 small nucleolar RNA-associated protein 13
EgrG_001157300	-	-	Protein in rRNA processing
EgrG_001127600	K14769	UTP11	U3 small nucleolar RNA-associated protein 11
EgrG_000218300	K14835	NOP2	25S rRNA (cytosine2870-C5)-methyltransferase [EC:2.1.1.310]
EgrG_000379200	K09140	TSR3	pre-rRNA-processing protein TSR3
EgrG_000954200	K14850	RRP8	ribosomal RNA-processing protein 8 [EC:2.1.1.287]
EgrG_001059600	K14824	ERB1	ribosome biogenesis protein ERB1
EgrG_001175600	K14567	UTP14	U3 small nucleolar RNA-associated protein 14
EgrG_000162500	K14554	UTP21	U3 small nucleolar RNA-associated protein 21
EgrG_000965000	-	-	Protein in rRNA processing
EgrG_000151000	-	-	Protein in rRNA processing
EgrG_001181720	K18327	REXO4	RNA exonuclease 4 [EC:3.1.-. -]
* Do not have KO in KEGG database

## Sheet: Table S5
Protein families	Sub-class 1	Sub-class 2	Component	Frequency	Genome Project	GeneStableID	KO KEGG	Gene name	Description
metabolism	Enzymes	Oxidoreductases	phosphogluconate dehydrogenase (NADP+-dependent, decarboxylating)	1	echinococcus_granulosus_prjeb121	EgrG_000846400	K00033	PGD	6-phosphogluconatedehydrogenase[EC:1.1.1.441.1.1.343] gnd gntZ
			phosphogluconate dehydrogenase (NAD+-dependent, decarboxylating)	1	echinococcus_granulosus_prjeb121	EgrG_000846400	K00033	PGD	6-phosphogluconatedehydrogenase[EC:1.1.1.441.1.1.343 gnd gntZ
		Hydrolases	Acting on ester bonds	1	echinococcus_granulosus_prjeb121	EgrG_000211400	K19465	MGME1	DDK1 mitochondrialgenomemaintenanceexonuclease1[EC:3.1.-.-]
		Isomerases	phosphoglycerate mutase (2,3-diphosphoglycerate-dependent)	1	echinococcus_granulosus_prjeb121	EgrG_000799500	K01834	PGAM	3-bisphosphoglycerate-dependentphosphoglyceratemutase[EC:5.4.2.11] gpmA 2
	Protein phosphatases and associated proteins	Protein Ser/ Thr phosphatases	PP1-interacting proteins (PIPs)	1	echinococcus_granulosus_prjeb121	EgrG_001131000	K06270	PPP1R12A	MYPT1 proteinphosphatase1regulatorysubunit12A
			Regulatory subunits	1	echinococcus_granulosus_prjeb121	EgrG_000875600	K11583	PPP2R3	serine/threonine-proteinphosphatase2AregulatorysubunitB''
genetic information processing	Messenger RNA Biogenesis		Nuclear pore complex	1	echinococcus_granulosus_prjeb121	EgrG_001169800	K12160	SUMO	SMT3 smallubiquitin-relatedmodifier
	Spliceosome	Common components	SR proteins	1	echinococcus_granulosus_prjeb121	EgrG_000446400	K12896	SFRS7	splicingfactor arginine/serine-rich7
		Complex A	U1 related factors	1	echinococcus_granulosus_prjeb121	EgrG_000862700	K12824	TCERG1	CA150 transcriptionelongationregulator1
			U2 related factors	2	echinococcus_granulosus_prjeb121	EgrG_000666850	K12836	U2AF1	splicingfactorU2AF35kDasubunit
					echinococcus_granulosus_prjeb121	EgrG_000478900	K12839	SMNDC1	SPF30 survivalofmotorneuron-related-splicingfactor30
			Complex A specific factors	3	echinococcus_granulosus_prjeb121	EgrG_000839000	K13094	RBM5_10	RNA-bindingprotein5/10
					echinococcus_granulosus_prjeb121	EgrG_000665700	K13095	SF1	splicingfactor1
					echinococcus_granulosus_prjeb121	EgrG_001020700	K13098	TLS	FUS RNA-bindingproteinFUS
		Complex B	U1 related factors	1	echinococcus_granulosus_prjeb121	EgrG_000862700	K12824	TCERG1	CA150 transcriptionelongationregulator1
			U2 related factors	2	echinococcus_granulosus_prjeb121	EgrG_000666850	K12836	U2AF1	splicingfactorU2AF35kDasubunit
					echinococcus_granulosus_prjeb121	EgrG_000478900	K12839	SMNDC1	SPF30 survivalofmotorneuron-related-splicingfactor30
		Other splicing related proteins	Other proteins involved in snRNP biogenesis	1	echinococcus_granulosus_prjeb121	EgrG_000478900	K12839	SMNDC1	SPF30 survivalofmotorneuron-related-splicingfactor30
			HnRNP proteins	1	echinococcus_granulosus_prjeb121	EgrG_000083900	K12898	HNRNPF_H	heterogeneousnuclearribonucleoproteinF/H
			RNA binding proteins (RBPs)	1	echinococcus_granulosus_prjeb121	EgrG_000487300	K20100	YTHDC1	YTHdomain-containingprotein1
	Ribosome	Ribosomal Proteins	Large subunit	1	echinococcus_granulosus_prjeb121	EgrG_000060000	K17419	MRPL38	largesubunitribosomalproteinL38
	Membrane Trafficking	Exocytosis	Rho GTPases	1	echinococcus_granulosus_prjeb121	EgrG_000809400	K04393	CDC42	celldivisioncontrolprotein42
			Exocyst complex	1	echinococcus_granulosus_prjeb121	EgrG_000902400	K19986	EXOC8	SEC84 exocystcomplexcomponent8
			Exocyst complex assembly proteins	1	echinococcus_granulosus_prjeb121	EgrG_000807900	K07834	RALA	Ras-relatedproteinRal-A
		Endocytosis	GRAF1-dependent endocytosis	1	echinococcus_granulosus_prjeb121	EgrG_000809400	K04393	CDC42	celldivisioncontrolprotein42
			Ras GTPases	1	echinococcus_granulosus_prjeb121	EgrG_000809400	K04393	CDC42	celldivisioncontrolprotein42
		Endosome - Golgi transport	Arf GTPase associated proteins	1	echinococcus_granulosus_prjeb121	EgrG_001104300	K12488	ASAP	Arf-GAPwithSH3domain ANKrepeatandPHdomain-containingprotein
			Conserved oligomeric Golgi (COG) complex	1	echinococcus_granulosus_prjeb121	EgrG_000207900	K20293	COG6	COD2 conservedoligomericGolgicomplexsubunit6
		Autophagy	elective cargos	1	echinococcus_granulosus_prjeb121	EgrG_000799500	K01834	PGAM	3-bisphosphoglycerate-dependentphosphoglyceratemutase[EC:5.4.2.11] gpmA 2
	Ubiquitin System	Ubiquitin ligases (E3)	Adoptor and target recognizing subunit (BTB)	1	echinococcus_granulosus_prjeb121	EgrG_000765900	K10495	ZBTB8	zincfingerandBTBdomain-containingprotein8
			APC/C	1	echinococcus_granulosus_prjeb121	EgrG_000833100	K03351	APC4	anaphase-promotingcomplexsubunit4
	Mitochondrial biogenesis	Mitochondrial DNA transcription, translation, and replication factors	Mitochondrial DNA maintenance factors	1	echinococcus_granulosus_prjeb121	EgrG_000211400	K19465	MGME1	DDK1 mitochondrialgenomemaintenanceexonuclease1[EC:3.1.-.-]
		Mitochondrial protein import machinery	MMC/PAM proteins	1	echinococcus_granulosus_prjeb121	EgrG_000334300	K17809	POLDIP2	polymerasedelta-interactingprotein2
		Mitochondrial quality control factors	Complex-IV assembly factors	1	echinococcus_granulosus_prjeb121	EgrG_000228900	K07152	SCO1_2	proteinSCO1/2
			Fission and Fusion factors	1	echinococcus_granulosus_prjeb121	EgrG_001169800	K12160	SUMO	SMT3 smallubiquitin-relatedmodifier
signaling and cellular processes	Exosome	Exosomal proteins	Exosomal proteins of microglial cells	2	echinococcus_granulosus_prjeb121	EgrG_000809400	K04393	CDC42	celldivisioncontrolprotein42
					echinococcus_granulosus_prjeb121	EgrG_000958100	K10373	TPM1	tropomyosin1
			Exosomal proteins of hepatic cells	1	echinococcus_granulosus_prjeb121	EgrG_001073400	K17279	REEP5_6	receptorexpression-enhancingprotein5/6
			Exosomal proteins of breast milk	1	echinococcus_granulosus_prjeb121	EgrG_000809400	K04393	CDC42	celldivisioncontrolprotein42
			Exosomal proteins of bladder cancer cells	1	echinococcus_granulosus_prjeb121	EgrG_000799500	K01834	PGAM	3-bisphosphoglycerate-dependentphosphoglyceratemutase[EC:5.4.2.11] gpmA 2
			Exosomal proteins of melanoma cells	1	echinococcus_granulosus_prjeb121	EgrG_000799500	K01834	PGAM	3-bisphosphoglycerate-dependentphosphoglyceratemutase[EC:5.4.2.11] gpmA 2
	GTP-Binding Proteins	Small (Monomeric) G-proteins	Ral	1	echinococcus_granulosus_prjeb121	EgrG_000807900	K07834	RALA	Ras-relatedproteinRal-A
			Rac/Cdc42 [OT]	1	echinococcus_granulosus_prjeb121	EgrG_000809400	K04393	CDC42	celldivisioncontrolprotein42
