# Supplementary material for: Genome-wide transcriptome analysis of the early developmental stages of Echinococcus granulosus protoscoleces reveals extensive alternative splicing events in the spliceosome pathway
Source: Parasit Vectors. 2021 Nov 12;14:574. doi: 10.1186/s13071-021-05067-9 (PMC8587495; doi:10.1186/s13071-021-05067-9)
Supplement: Supplementary file 3 — Additional file 3: Datasheet S1. Echinococcus granulosus genes with primary modes of alternative splicing events and differential AS events, predicted by rMATS. Total SE total skipped exon (SE) events in the early phases of E. granulosus development identified by rMATS, Total RI total retained intron (RI) events in the early phases of E. granulosus development identified by rMATS, Total MXE total mutually exclusive exon (MXE) events in the early phases of E. granulosus development identified by rMATS, Total A3SS total alternative acceptor site (A3SS) events in the early phases of E. granulosus development identified by rMATS, Total A5SS total alternative donor site (A5SS) events in the early phases of E. granulosus development identified by rMATS. [file 13071_2021_5067_MOESM3_ESM.xlsx]

## Sheet: Total SE
ID	GeneID	geneSymbol	chr	strand	exonStart_0base	exonEnd	upstreamES	upstreamEE	downstreamES	downstreamEE	ID	IC_SAMPLE_1	SC_SAMPLE_1	IC_SAMPLE_2	SC_SAMPLE_2	IncFormLen	SkipFormLen	PValue	FDR	IncLevel1	IncLevel2	IncLevelDifference
1442	gene:EgrG_000890800	EgrG_000890800	pathogen_EgG_scaffold_0001	-	13693618	13693672	13692713	13692783	13694340	13694561	1442	7	39	21	36	129	75	0.014168	0.787738	0.094	0.253	-0.159
1443	gene:EgrG_000890800	EgrG_000890800	pathogen_EgG_scaffold_0001	-	13687976	13688015	13687772	13687827	13688167	13688224	1443	37	5	32	2	114	75	0.384133	0.787738	0.83	0.913	-0.083
1446	gene:EgrG_000890800	EgrG_000890800	pathogen_EgG_scaffold_0001	-	13687949	13688015	13687772	13687827	13688167	13688203	1446	9	5	13	2	141	75	0.181159	0.787738	0.489	0.776	-0.287
1447	gene:EgrG_000890800	EgrG_000890800	pathogen_EgG_scaffold_0001	-	13687949	13688015	13687772	13687827	13688785	13688916	1447	0	17	1	16	141	75	0.422274	0.787738	0	0.032	-0.032
1449	gene:EgrG_000890800	EgrG_000890800	pathogen_EgG_scaffold_0001	-	13688167	13688203	13687772	13687827	13688785	13688916	1449	3	17	1	16	111	75	0.400193	0.787738	0.107	0.041	0.066
1455	gene:EgrG_000890800	EgrG_000890800	pathogen_EgG_scaffold_0001	-	13686824	13686880	13685086	13685240	13687772	13687827	1455	5	59	3	68	131	75	0.410732	0.787738	0.046	0.025	0.021
1451	gene:EgrG_000890800	EgrG_000890800	pathogen_EgG_scaffold_0001	-	13688167	13688224	13687976	13688015	13688785	13688916	1451	43	2	43	1	132	75	0.604135	0.815631	0.924	0.961	-0.037
1445	gene:EgrG_000890800	EgrG_000890800	pathogen_EgG_scaffold_0001	-	13689703	13689781	13689544	13689616	13690924	13691016	1445	167	1	149	0	153	75	0.610083	0.819414	0.988	1	-0.012
1453	gene:EgrG_000890800	EgrG_000890800	pathogen_EgG_scaffold_0001	-	13687976	13688203	13687772	13687827	13688785	13688916	1453	13	17	16	16	302	75	0.614532	0.821237	0.16	0.199	-0.039
1454	gene:EgrG_000890800	EgrG_000890800	pathogen_EgG_scaffold_0001	-	13691259	13691355	13690924	13691016	13692713	13692783	1454	77	3	74	4	171	75	0.694767	0.871612	0.918	0.89	0.028
1452	gene:EgrG_000890800	EgrG_000890800	pathogen_EgG_scaffold_0001	-	13688167	13688224	13687772	13687827	13688785	13688916	1452	19	17	21	16	132	75	0.743826	0.902212	0.388	0.427	-0.039
1450	gene:EgrG_000890800	EgrG_000890800	pathogen_EgG_scaffold_0001	-	13686824	13686863	13685086	13685240	13687772	13687827	1450	5	59	5	68	114	75	0.857111	0.961287	0.053	0.046	0.007
1448	gene:EgrG_000890800	EgrG_000890800	pathogen_EgG_scaffold_0001	-	13688167	13688203	13687949	13688015	13688785	13688916	1448	23	2	13	1	111	75	0.943243	0.999318	0.886	0.898	-0.012
1444	gene:EgrG_000890800	EgrG_000890800	pathogen_EgG_scaffold_0001	-	13687976	13688015	13687772	13687827	13688785	13688916	1444	11	17	10	16	114	75	0.958833	1	0.299	0.291	0.008
1261	gene:EgrG_000890800	EgrG_000890800	pathogen_EgG_scaffold_0001	-	13688167	13688224	13687772	13687827	13688785	13688916	1261	19	17	19	72	132	75	0.000665715	0.0425045	0.388	0.13	0.258
1255	gene:EgrG_000890800	EgrG_000890800	pathogen_EgG_scaffold_0001	-	13687976	13688015	13687772	13687827	13688785	13688916	1255	11	17	12	72	114	75	0.00802864	0.210537	0.299	0.099	0.2
1254	gene:EgrG_000890800	EgrG_000890800	pathogen_EgG_scaffold_0001	-	13687976	13688015	13687772	13687827	13688167	13688224	1254	37	5	47	1	114	75	0.0680312	0.548922	0.83	0.969	-0.139
1253	gene:EgrG_000890800	EgrG_000890800	pathogen_EgG_scaffold_0001	-	13692959	13693051	13692713	13692783	13693618	13693672	1253	0	4	3	2	167	75	0.0748425	0.575425	0	0.403	-0.403
1258	gene:EgrG_000890800	EgrG_000890800	pathogen_EgG_scaffold_0001	-	13688167	13688203	13687772	13687827	13688785	13688916	1258	3	17	3	72	111	75	0.11851	0.653026	0.107	0.027	0.08
1256	gene:EgrG_000890800	EgrG_000890800	pathogen_EgG_scaffold_0001	-	13689703	13689781	13689544	13689616	13690924	13691016	1256	167	1	269	0	153	75	0.352039	0.695605	0.988	1	-0.012
1259	gene:EgrG_000890800	EgrG_000890800	pathogen_EgG_scaffold_0001	-	13686824	13686863	13685086	13685240	13687772	13687827	1259	5	59	16	114	114	75	0.355547	0.695605	0.053	0.085	-0.032
1262	gene:EgrG_000890800	EgrG_000890800	pathogen_EgG_scaffold_0001	-	13687976	13688203	13687772	13687827	13688785	13688916	1262	13	17	31	72	302	75	0.191957	0.695605	0.16	0.097	0.063
1263	gene:EgrG_000890800	EgrG_000890800	pathogen_EgG_scaffold_0001	-	13691259	13691355	13690924	13691016	13692713	13692783	1263	77	3	139	9	171	75	0.464159	0.719639	0.918	0.871	0.047
1264	gene:EgrG_000890800	EgrG_000890800	pathogen_EgG_scaffold_0001	-	13686824	13686880	13685086	13685240	13687772	13687827	1264	5	59	8	114	131	75	0.783392	0.877842	0.046	0.039	0.007
1260	gene:EgrG_000890800	EgrG_000890800	pathogen_EgG_scaffold_0001	-	13688167	13688224	13687976	13688015	13688785	13688916	1260	43	2	53	2	132	75	0.856276	0.920528	0.924	0.938	-0.014
1257	gene:EgrG_000890800	EgrG_000890800	pathogen_EgG_scaffold_0001	-	13688167	13688203	13687976	13688015	13688785	13688916	1257	23	2	26	2	111	75	0.918819	0.96372	0.886	0.898	-0.012
1252	gene:EgrG_000890800	EgrG_000890800	pathogen_EgG_scaffold_0001	-	13693618	13693672	13692713	13692783	13694340	13694561	1252	7	39	10	59	129	75	0.931653	0.97134	0.094	0.09	0.004
1223	gene:EgrG_000890800	EgrG_000890800	pathogen_EgG_scaffold_0001	-	13686824	13686863	13685086	13685240	13687772	13687827	1223	5	59	16	57	114	75	0.0220424	0.438282	0.053	0.156	-0.103
1225	gene:EgrG_000890800	EgrG_000890800	pathogen_EgG_scaffold_0001	-	13688167	13688224	13687772	13687827	13688785	13688916	1225	19	17	12	31	132	75	0.0266577	0.484023	0.388	0.18	0.208
1222	gene:EgrG_000890800	EgrG_000890800	pathogen_EgG_scaffold_0001	-	13688167	13688203	13687772	13687827	13688785	13688916	1222	3	17	0	31	111	75	0.0354221	0.547276	0.107	0	0.107
1217	gene:EgrG_000890800	EgrG_000890800	pathogen_EgG_scaffold_0001	-	13692959	13693051	13692713	13692783	13693618	13693672	1217	0	4	5	6	167	75	0.100725	0.675611	0	0.272	-0.272
1218	gene:EgrG_000890800	EgrG_000890800	pathogen_EgG_scaffold_0001	-	13687976	13688015	13687772	13687827	13688167	13688224	1218	37	5	42	2	114	75	0.228441	0.71415	0.83	0.933	-0.103
1227	gene:EgrG_000890800	EgrG_000890800	pathogen_EgG_scaffold_0001	-	13691259	13691355	13690924	13691016	13692713	13692783	1227	77	3	135	12	171	75	0.19844	0.71415	0.918	0.831	0.087
1228	gene:EgrG_000890800	EgrG_000890800	pathogen_EgG_scaffold_0001	-	13686824	13686880	13685086	13685240	13687772	13687827	1228	5	59	10	57	131	75	0.214681	0.71415	0.046	0.091	-0.045
1220	gene:EgrG_000890800	EgrG_000890800	pathogen_EgG_scaffold_0001	-	13689703	13689781	13689544	13689616	13690924	13691016	1220	167	1	213	0	153	75	0.455832	0.722856	0.988	1	-0.012
1226	gene:EgrG_000890800	EgrG_000890800	pathogen_EgG_scaffold_0001	-	13687976	13688203	13687772	13687827	13688785	13688916	1226	13	17	17	31	302	75	0.501007	0.731813	0.16	0.12	0.04
1221	gene:EgrG_000890800	EgrG_000890800	pathogen_EgG_scaffold_0001	-	13688167	13688203	13687976	13688015	13688785	13688916	1221	23	2	20	3	111	75	0.593516	0.767253	0.886	0.818	0.068
1224	gene:EgrG_000890800	EgrG_000890800	pathogen_EgG_scaffold_0001	-	13688167	13688224	13687976	13688015	13688785	13688916	1224	43	2	40	3	132	75	0.632705	0.787053	0.924	0.883	0.041
1219	gene:EgrG_000890800	EgrG_000890800	pathogen_EgG_scaffold_0001	-	13687976	13688015	13687772	13687827	13688785	13688916	1219	11	17	16	31	114	75	0.659901	0.802956	0.299	0.253	0.046
1216	gene:EgrG_000890800	EgrG_000890800	pathogen_EgG_scaffold_0001	-	13693618	13693672	13692713	13692783	13694340	13694561	1216	7	39	11	51	129	75	0.748179	0.857549	0.094	0.111	-0.017
1058	gene:EgrG_000834300	EgrG_000834300	pathogen_EgG_scaffold_0001	+	9114164	9114236	9113431	9113530	9114511	9114598	1058	91	12	130	11	147	75	0.325958	0.787738	0.795	0.858	-0.063
3490	gene:EgrG_000478900	EgrG_000478900	pathogen_EgG_scaffold_0004	+	5090738	5090874	5090349	5090437	5090998	5091051	3490	36	12	22	18	211	75	0.0532803	0.787738	0.516	0.303	0.213
3550	gene:EgrG_000809400	EgrG_000809400	pathogen_EgG_scaffold_0001	+	6957671	6957854	6957524	6957641	6958045	6958243	3550	102	6	122	8	258	75	0.858782	0.961287	0.832	0.816	0.016
1060	gene:EgrG_000834300	EgrG_000834300	pathogen_EgG_scaffold_0001	+	9114164	9114245	9113431	9113530	9114511	9114598	1060	180	12	285	11	156	75	0.216452	0.787738	0.878	0.926	-0.048
1059	gene:EgrG_000834300	EgrG_000834300	pathogen_EgG_scaffold_0001	+	9113431	9113530	9113105	9113198	9114511	9114598	1059	182	1	209	0	174	75	0.54372	0.788221	0.987	1	-0.013
898	gene:EgrG_000834300	EgrG_000834300	pathogen_EgG_scaffold_0001	+	9114164	9114245	9113431	9113530	9114511	9114598	898	180	12	329	0	156	75	6.42326e-06	0.00145116	0.878	1	-0.122
896	gene:EgrG_000834300	EgrG_000834300	pathogen_EgG_scaffold_0001	+	9114164	9114236	9113431	9113530	9114511	9114598	896	91	12	150	0	147	75	8.75926e-06	0.00158046	0.795	1	-0.205
3052	gene:EgrG_000478900	EgrG_000478900	pathogen_EgG_scaffold_0004	+	5090738	5090874	5090349	5090437	5090998	5091051	3052	36	12	22	38	211	75	7.02412e-05	0.0093772	0.516	0.171	0.345
897	gene:EgrG_000834300	EgrG_000834300	pathogen_EgG_scaffold_0001	+	9113431	9113530	9113105	9113198	9114511	9114598	897	182	1	223	0	174	75	0.513817	0.728672	0.987	1	-0.013
884	gene:EgrG_000834300	EgrG_000834300	pathogen_EgG_scaffold_0001	+	9114164	9114236	9113431	9113530	9114511	9114598	884	91	12	174	0	147	75	3.13973e-06	0.00113933	0.795	1	-0.205
886	gene:EgrG_000834300	EgrG_000834300	pathogen_EgG_scaffold_0001	+	9114164	9114245	9113431	9113530	9114511	9114598	886	180	12	343	0	156	75	4.95234e-06	0.00143766	0.878	1	-0.122
3026	gene:EgrG_000478900	EgrG_000478900	pathogen_EgG_scaffold_0004	+	5090738	5090874	5090349	5090437	5090998	5091051	3026	36	12	20	38	211	75	3.07574e-05	0.00637777	0.516	0.158	0.358
885	gene:EgrG_000834300	EgrG_000834300	pathogen_EgG_scaffold_0001	+	9113431	9113530	9113105	9113198	9114511	9114598	885	182	1	299	0	174	75	0.377309	0.71415	0.987	1	-0.013
2321	gene:EgrG_000218400	EgrG_000218400	pathogen_EgG_scaffold_0005	+	2639947	2640193	2639769	2639887	2640263	2640473	2321	8	20	24	7	321	75	0.000175293	0.499971	0.085	0.445	-0.36
2606	gene:EgrG_000176100	EgrG_000176100	pathogen_EgG_scaffold_0008	+	2736382	2736436	2736146	2736281	2736480	2736504	2606	97	0	116	13	129	75	0.000295317	0.499971	1	0.838	0.162
1001	gene:EgrG_000517300	EgrG_000517300	pathogen_EgG_scaffold_0007	-	89575	89714	89009	89541	90681	90738	1001	12	0	18	1	214	75	0.493706	0.787738	1	0.863	0.137
1002	gene:EgrG_000673750	EgrG_000673750	pathogen_EgG_scaffold_0003	+	10743741	10743873	10743396	10743636	10743942	10744056	1002	72	1	79	0	207	75	0.390634	0.787738	0.963	1	-0.037
1003	gene:EgrG_000673750	EgrG_000673750	pathogen_EgG_scaffold_0003	+	10743680	10743873	10743396	10743636	10743942	10744056	1003	120	1	118	0	268	75	0.445815	0.787738	0.971	1	-0.029
1004	gene:EgrG_000621500	EgrG_000621500	pathogen_EgG_scaffold_0003	+	4784528	4784599	4784160	4784248	4785098	4785264	1004	10	0	7	1	146	75	0.337816	0.787738	1	0.782	0.218
1008	gene:EgrG_000203800	EgrG_000203800	pathogen_EgG_scaffold_0005	+	946504	946712	945614	945659	947222	947524	1008	50	1	44	0	283	75	0.410725	0.787738	0.93	1	-0.07
100	gene:EgrG_000471300	EgrG_000471300	pathogen_EgG_scaffold_0004	-	4531729	4531833	4531268	4531552	4531977	4532005	100	39	1	35	0	179	75	0.40513	0.787738	0.942	1	-0.058
1010	gene:EgrG_000499500	EgrG_000499500	pathogen_EgG_scaffold_0004	-	7429861	7429962	7429659	7429791	7430938	7431225	1010	26	0	45	1	176	75	0.510187	0.787738	1	0.95	0.05
1011	gene:EgrG_000499500	EgrG_000499500	pathogen_EgG_scaffold_0004	-	7429861	7429967	7429659	7429791	7430938	7431225	1011	42	0	69	1	181	75	0.506438	0.787738	1	0.966	0.034
1012	gene:EgrG_000499500	EgrG_000499500	pathogen_EgG_scaffold_0004	-	7432935	7433071	7430938	7431225	7433140	7433539	1012	8	13	3	30	211	75	0.0129911	0.787738	0.179	0.034	0.145
1014	gene:EgrG_001027200	EgrG_001027200	pathogen_EgG_scaffold_0002	+	8600873	8600903	8599989	8600667	8605841	8606706	1014	0	5	1	2	105	75	0.265295	0.787738	0	0.263	-0.263
1015	gene:EgrG_000097300	EgrG_000097300	pathogen_EgG_scaffold_0007	+	3888823	3888925	3888397	3888697	3892699	3893074	1015	20	1	29	0	177	75	0.308564	0.787738	0.894	1	-0.106
1016	gene:EgrG_000097300	EgrG_000097300	pathogen_EgG_scaffold_0007	+	3889158	3889272	3888823	3888925	3892699	3893074	1016	75	5	138	3	189	75	0.138642	0.787738	0.856	0.948	-0.092
1017	gene:EgrG_000097300	EgrG_000097300	pathogen_EgG_scaffold_0007	+	3888817	3888925	3888397	3888697	3892699	3893074	1017	48	1	85	0	183	75	0.291354	0.787738	0.952	1	-0.048
101	gene:EgrG_000471300	EgrG_000471300	pathogen_EgG_scaffold_0004	-	4531729	4531833	4531268	4531552	4532067	4532125	101	61	3	47	1	179	75	0.487561	0.787738	0.895	0.952	-0.057
1020	gene:EgrG_000876700	EgrG_000876700	pathogen_EgG_scaffold_0001	+	12248128	12248161	12247687	12247895	12248434	12248621	1020	0	2	1	2	108	75	0.468053	0.787738	0	0.258	-0.258
1021	gene:EgrG_001196200	EgrG_001196200	pathogen_EgG_scaffold_0012	+	2675773	2675884	2673985	2674149	2676065	2676749	1021	6	2	5	0	186	75	0.27346	0.787738	0.547	1	-0.453
1022	gene:EgrG_000852500	EgrG_000852500	pathogen_EgG_scaffold_0001	+	10490041	10490284	10489224	10489492	10491481	10491545	1022	93	1	99	0	318	75	0.37851	0.787738	0.956	1	-0.044
1023	gene:EgrG_000852500	EgrG_000852500	pathogen_EgG_scaffold_0001	+	10490041	10490274	10489224	10489492	10491481	10491545	1023	69	1	75	0	308	75	0.362363	0.787738	0.944	1	-0.056
1026	gene:EgrG_000267800	EgrG_000267800	pathogen_EgG_scaffold_0015	+	1036350	1036515	1036026	1036149	1036905	1037049	1026	35	1	30	0	240	75	0.420445	0.787738	0.916	1	-0.084
1028	gene:EgrG_000735100	EgrG_000735100	pathogen_EgG_scaffold_0025	-	187738	187832	187568	187657	189073	189271	1028	2	0	1	1	169	75	0.388497	0.787738	1	0.307	0.693
102	gene:EgrG_000471300	EgrG_000471300	pathogen_EgG_scaffold_0004	-	4531729	4531869	4531268	4531552	4532067	4532125	102	49	3	36	1	215	75	0.517019	0.787738	0.851	0.926	-0.075
1030	gene:EgrG_000639400	EgrG_000639400	pathogen_EgG_scaffold_0003	+	6749818	6749939	6748738	6748883	6750152	6750257	1030	3	1	10	0	196	75	0.220478	0.787738	0.534	1	-0.466
1031	gene:EgrG_000845400	EgrG_000845400	pathogen_EgG_scaffold_0001	-	9934262	9934411	9932587	9932659	9935417	9935703	1031	13	0	13	1	224	75	0.405958	0.787738	1	0.813	0.187
1032	gene:EgrG_000845400	EgrG_000845400	pathogen_EgG_scaffold_0001	-	9932797	9932840	9932587	9932659	9934262	9934411	1032	6	0	0	1	118	75	0.106397	0.787738	1	0	1
1033	gene:EgrG_000845400	EgrG_000845400	pathogen_EgG_scaffold_0001	-	9932797	9932840	9932587	9932659	9932893	9933069	1033	7	1	2	1	118	75	0.515377	0.787738	0.816	0.56	0.256
1034	gene:EgrG_000845400	EgrG_000845400	pathogen_EgG_scaffold_0001	-	9932764	9932840	9932587	9932659	9934262	9934411	1034	1	0	0	1	151	75	0.33512	0.787738	1	0	1
1035	gene:EgrG_000845400	EgrG_000845400	pathogen_EgG_scaffold_0001	-	9932893	9933069	9932587	9932659	9935417	9935703	1035	10	0	7	1	251	75	0.34912	0.787738	1	0.677	0.323
1037	gene:EgrG_000340100	EgrG_000340100	pathogen_EgG_scaffold_0011	-	202061	202149	201861	201952	202760	202840	1037	5	4	9	1	163	75	0.111581	0.787738	0.365	0.805	-0.44
1038	gene:EgrG_000340100	EgrG_000340100	pathogen_EgG_scaffold_0011	-	202061	202225	201609	201644	202760	202840	1038	10	0	15	1	239	75	0.500429	0.787738	1	0.825	0.175
1039	gene:EgrG_000340100	EgrG_000340100	pathogen_EgG_scaffold_0011	-	202061	202225	201861	201952	202760	202840	1039	9	4	11	1	239	75	0.18543	0.787738	0.414	0.775	-0.361
1040	gene:EgrG_000340100	EgrG_000340100	pathogen_EgG_scaffold_0011	-	201861	201952	201609	201644	202760	202840	1040	12	0	3	1	166	75	0.189535	0.787738	1	0.575	0.425
1041	gene:EgrG_000340100	EgrG_000340100	pathogen_EgG_scaffold_0011	-	201861	201952	201609	201644	202061	202225	1041	10	3	2	4	166	75	0.0919357	0.787738	0.601	0.184	0.417
1042	gene:EgrG_000340100	EgrG_000340100	pathogen_EgG_scaffold_0011	-	204843	206952	204644	204738	207399	207538	1042	89	1	95	0	2184	75	0.388546	0.787738	0.753	1	-0.247
1046	gene:EgrG_000341800	EgrG_000341800	pathogen_EgG_scaffold_0011	+	360292	360412	360094	360244	360669	360727	1046	407	9	464	18	195	75	0.179709	0.787738	0.946	0.908	0.038
1047	gene:EgrG_001038800	EgrG_001038800	pathogen_EgG_scaffold_0002	-	9698555	9698626	9697791	9697943	9698661	9699009	1047	12	0	20	1	146	75	0.511469	0.787738	1	0.911	0.089
1048	gene:EgrG_001038800	EgrG_001038800	pathogen_EgG_scaffold_0002	-	9698226	9698626	9697791	9697943	9698661	9699009	1048	55	0	56	1	475	75	0.389747	0.787738	1	0.898	0.102
1049	gene:EgrG_000920900	EgrG_000920900	pathogen_EgG_scaffold_0036	-	251223	251279	250582	250670	251415	251536	1049	53	1	33	0	131	75	0.507458	0.787738	0.968	1	-0.032
1050	gene:EgrG_000996600	EgrG_000996600	pathogen_EgG_scaffold_0002	+	5942557	5942581	5942248	5942410	5943164	5943336	1050	1	3	6	4	99	75	0.281427	0.787738	0.202	0.532	-0.33
1051	gene:EgrG_000294400	EgrG_000294400	pathogen_EgG_scaffold_0039	+	202141	202210	201302	201416	202495	202576	1051	9	1	8	0	144	75	0.437251	0.787738	0.824	1	-0.176
1053	gene:EgrG_000294400	EgrG_000294400	pathogen_EgG_scaffold_0039	+	202495	202576	202141	202210	203065	203137	1053	5	1	6	0	156	75	0.392208	0.787738	0.706	1	-0.294
1055	gene:EgrG_001079500	EgrG_001079500	pathogen_EgG_scaffold_0002	+	13627086	13627145	13626088	13626182	13627207	13627530	1055	5	51	0	71	134	75	0.0193469	0.787738	0.052	0	0.052
1056	gene:EgrG_001079500	EgrG_001079500	pathogen_EgG_scaffold_0002	+	13625453	13625608	13623855	13623997	13626088	13626182	1056	75	0	99	1	230	75	0.478097	0.787738	1	0.97	0.03
1064	gene:EgrG_000084450	EgrG_000084450	pathogen_EgG_scaffold_0015	-	465699	466065	465258	465494	466702	466927	1064	10	2	8	4	441	75	0.37589	0.787738	0.46	0.254	0.206
1065	gene:EgrG_000084450	EgrG_000084450	pathogen_EgG_scaffold_0015	-	469675	469750	467054	467096	469838	470165	1065	13	1	18	0	150	75	0.325557	0.787738	0.867	1	-0.133
1067	gene:EgrG_000945550	EgrG_000945550	pathogen_EgG_scaffold_0002	-	911332	911424	910842	911059	912272	912415	1067	14	1	8	0	167	75	0.534031	0.787738	0.863	1	-0.137
1068	gene:EgrG_000945550	EgrG_000945550	pathogen_EgG_scaffold_0002	-	909462	909644	906575	908117	909880	910110	1068	23	1	28	0	257	75	0.348778	0.787738	0.87	1	-0.13
1069	gene:EgrG_000945550	EgrG_000945550	pathogen_EgG_scaffold_0002	-	909462	909641	906575	908117	909880	910110	1069	16	1	16	0	254	75	0.402378	0.787738	0.825	1	-0.175
1070	gene:EgrG_000059100	EgrG_000059100	pathogen_EgG_scaffold_0010	-	2183946	2184001	2182881	2182974	2184288	2184442	1070	6	1	4	0	130	75	0.520718	0.787738	0.776	1	-0.224
1071	gene:EgrG_000207900	EgrG_000207900	pathogen_EgG_scaffold_0005	+	1454384	1454541	1452998	1453231	1454611	1454726	1071	137	1	132	0	232	75	0.526535	0.787738	0.978	1	-0.022
1073	gene:EgrG_000207900	EgrG_000207900	pathogen_EgG_scaffold_0005	+	1452749	1452820	1452525	1452720	1452855	1452949	1073	139	0	84	1	146	75	0.523531	0.787738	1	0.977	0.023
1074	gene:EgrG_000209350	EgrG_000209350	pathogen_EgG_scaffold_0005	-	1632999	1633102	1630248	1630380	1634918	1635046	1074	18	0	17	3	178	75	0.0912343	0.787738	1	0.705	0.295
1076	gene:EgrG_000209350	EgrG_000209350	pathogen_EgG_scaffold_0005	-	1630248	1630380	1627356	1627644	1634918	1635046	1076	22	0	17	1	207	75	0.338775	0.787738	1	0.86	0.14
1078	gene:EgrG_000694100	EgrG_000694100	pathogen_EgG_scaffold_0013	-	1061030	1061151	1060333	1060545	1062639	1062933	1078	4	2	4	0	196	75	0.253854	0.787738	0.434	1	-0.566
107	gene:EgrG_000262300	EgrG_000262300	pathogen_EgG_scaffold_0023	+	164516	164598	164343	164386	164780	164899	107	23	0	34	1	157	75	0.473684	0.787738	1	0.942	0.058
1082	gene:EgrG_001015900	EgrG_001015900	pathogen_EgG_scaffold_0002	-	7735947	7736081	7735193	7735463	7736410	7736545	1082	21	1	26	0	209	75	0.343766	0.787738	0.883	1	-0.117
1085	gene:EgrG_000689700	EgrG_000689700	pathogen_EgG_scaffold_0013	-	857655	857673	856997	857482	857943	858319	1085	3	1	2	2	93	75	0.528231	0.787738	0.708	0.446	0.262
1086	gene:EgrG_000363900	EgrG_000363900	pathogen_EgG_scaffold_0011	-	2834247	2834346	2833899	2833998	2834650	2834749	1086	21	1	29	5	174	75	0.23856	0.787738	0.901	0.714	0.187
1087	gene:EgrG_000833300	EgrG_000833300	pathogen_EgG_scaffold_0001	-	9043105	9043199	9042344	9042730	9043280	9043537	1087	48	0	32	1	169	75	0.298354	0.787738	1	0.934	0.066
1089	gene:EgrG_000910000	EgrG_000910000	pathogen_EgG_scaffold_0001	+	15740519	15740703	15739957	15740053	15744080	15744352	1089	14	0	4	1	259	75	0.206189	0.787738	1	0.537	0.463
1090	gene:EgrG_000910000	EgrG_000910000	pathogen_EgG_scaffold_0001	+	15739027	15739099	15737365	15737812	15739957	15740053	1090	2	6	2	1	147	75	0.261699	0.787738	0.145	0.505	-0.36
1091	gene:EgrG_000439500	EgrG_000439500	pathogen_EgG_scaffold_0004	-	1639730	1639790	1638428	1638602	1640151	1640307	1091	5	1	4	0	135	75	0.485213	0.787738	0.735	1	-0.265
1092	gene:EgrG_000439500	EgrG_000439500	pathogen_EgG_scaffold_0004	-	1636585	1636670	1635676	1636017	1638428	1638602	1092	7	1	6	3	160	75	0.353404	0.787738	0.766	0.484	0.282
1093	gene:EgrG_000094000	EgrG_000094000	pathogen_EgG_scaffold_0045	+	76960	77016	76803	76908	77106	77357	1093	8	2	10	0	131	75	0.167546	0.787738	0.696	1	-0.304
1094	gene:EgrG_000553100	EgrG_000553100	pathogen_EgG_scaffold_0007	+	4168411	4168497	4167753	4167877	4168626	4168730	1094	3	2	4	0	161	75	0.207084	0.787738	0.411	1	-0.589
1095	gene:EgrG_000570600	EgrG_000570600	pathogen_EgG_scaffold_0017	+	413041	413119	412432	412562	413205	413360	1095	47	1	71	0	153	75	0.330081	0.787738	0.958	1	-0.042
1096	gene:EgrG_000706100	EgrG_000706100	pathogen_EgG_scaffold_0013	-	2147528	2147609	2147306	2147399	2148926	2149013	1096	9	0	21	2	156	75	0.393361	0.787738	1	0.835	0.165
1098	gene:EgrG_000706100	EgrG_000706100	pathogen_EgG_scaffold_0013	-	2148753	2148840	2147528	2147609	2148926	2149013	1098	11	5	9	7	162	75	0.485995	0.787738	0.505	0.373	0.132
1099	gene:EgrG_000053600	EgrG_000053600	pathogen_EgG_scaffold_0010	+	3088392	3088624	3087997	3088198	3088704	3088780	1099	59	2	55	0	307	75	0.188852	0.787738	0.878	1	-0.122
10	gene:EgrG_000481000	EgrG_000481000	pathogen_EgG_scaffold_0004	-	5353824	5353908	5353193	5353295	5354693	5354898	10	23	2	23	0	159	75	0.183609	0.787738	0.844	1	-0.156
1100	gene:EgrG_001164000	EgrG_001164000	pathogen_EgG_scaffold_0012	+	94615	94711	94360	94483	95059	95136	1100	6	1	9	0	171	75	0.336648	0.787738	0.725	1	-0.275
1101	gene:EgrG_000982950	EgrG_000982950	pathogen_EgG_scaffold_0002	-	4572050	4572278	4571273	4571638	4573059	4573549	1101	8	1	11	0	303	75	0.35632	0.787738	0.664	1	-0.336
1103	gene:EgrG_000619800	EgrG_000619800	pathogen_EgG_scaffold_0003	+	4629551	4629765	4627674	4628127	4634430	4634604	1103	10	0	4	1	289	75	0.264072	0.787738	1	0.509	0.491
1104	gene:EgrG_000814400	EgrG_000814400	pathogen_EgG_scaffold_0001	+	7386347	7386447	7385907	7386006	7386619	7386707	1104	10	1	6	0	175	75	0.532825	0.787738	0.811	1	-0.189
1106	gene:EgrG_000121600	EgrG_000121600	pathogen_EgG_scaffold_0009	-	2228861	2229143	2228510	2228704	2229501	2229619	1106	47	1	45	0	357	75	0.394621	0.787738	0.908	1	-0.092
110	gene:EgrG_001067100	EgrG_001067100	pathogen_EgG_scaffold_0002	-	12365842	12365994	12362966	12363302	12366777	12366970	110	7	0	4	1	227	75	0.328239	0.787738	1	0.569	0.431
1114	gene:EgrG_000356500	EgrG_000356500	pathogen_EgG_scaffold_0011	-	2335016	2335115	2334909	2334973	2335158	2335236	1114	9	1	10	0	174	75	0.388431	0.787738	0.795	1	-0.205
1117	gene:EgrG_000890400	EgrG_000890400	pathogen_EgG_scaffold_0001	-	13628093	13628237	13627915	13628056	13628272	13628437	1117	32	0	24	1	219	75	0.325651	0.787738	1	0.892	0.108
1118	gene:EgrG_001055300	EgrG_001055300	pathogen_EgG_scaffold_0002	-	11256695	11256873	11255956	11256225	11257446	11257557	1118	33	0	45	1	253	75	0.454799	0.787738	1	0.93	0.07
1119	gene:EgrG_001055300	EgrG_001055300	pathogen_EgG_scaffold_0002	-	11256803	11256873	11255956	11256225	11257446	11257557	1119	49	0	74	1	145	75	0.527799	0.787738	1	0.975	0.025
111	gene:EgrG_001118300	EgrG_001118300	pathogen_EgG_scaffold_0006	+	1615795	1615888	1614908	1615025	1616863	1616892	111	45	1	63	0	168	75	0.327008	0.787738	0.953	1	-0.047
1121	gene:EgrG_000855800	EgrG_000855800	pathogen_EgG_scaffold_0001	-	10725969	10726180	10725862	10725940	10726211	10726321	1121	53	0	64	1	286	75	0.422391	0.787738	1	0.944	0.056
1122	gene:EgrG_000855800	EgrG_000855800	pathogen_EgG_scaffold_0001	-	10725969	10726160	10725862	10725940	10726211	10726321	1122	41	0	47	1	266	75	0.412978	0.787738	1	0.93	0.07
1123	gene:EgrG_000960800	EgrG_000960800	pathogen_EgG_scaffold_0002	+	2506126	2506233	2504710	2504770	2507163	2507251	1123	1	3	1	0	182	75	0.297021	0.787738	0.121	1	-0.879
1124	gene:EgrG_000102200	EgrG_000102200	pathogen_EgG_scaffold_0009	+	276921	277226	276203	276449	277565	277627	1124	50	0	42	1	380	75	0.347874	0.787738	1	0.892	0.108
1125	gene:EgrG_001006700	EgrG_001006700	pathogen_EgG_scaffold_0002	+	6837515	6837583	6837211	6837361	6837710	6837943	1125	48	1	64	3	143	75	0.503438	0.787738	0.962	0.918	0.044
1126	gene:EgrG_000957400	EgrG_000957400	pathogen_EgG_scaffold_0002	+	2173646	2173843	2173266	2173573	2173933	2174207	1126	21	0	17	2	272	75	0.15688	0.787738	1	0.701	0.299
1128	gene:EgrG_000815900	EgrG_000815900	pathogen_EgG_scaffold_0001	+	7483537	7483702	7483227	7483287	7484082	7484238	1128	1	11	5	15	240	75	0.252751	0.787738	0.028	0.094	-0.066
1129	gene:EgrG_000815900	EgrG_000815900	pathogen_EgG_scaffold_0001	+	7482158	7482410	7481430	7481606	7482831	7482927	1129	91	1	79	0	327	75	0.415156	0.787738	0.954	1	-0.046
1131	gene:EgrG_000761600	EgrG_000761600	pathogen_EgG_scaffold_0001	+	2666222	2666265	2664131	2664342	2667242	2667266	1131	1	1	1	0	118	75	0.542179	0.787738	0.389	1	-0.611
1132	gene:EgrG_000761600	EgrG_000761600	pathogen_EgG_scaffold_0001	+	2667242	2667266	2664131	2664342	2667408	2667495	1132	1	2	0	2	99	75	0.469891	0.787738	0.275	0	0.275
1133	gene:EgrG_000808700	EgrG_000808700	pathogen_EgG_scaffold_0001	-	6914696	6914840	6913972	6914023	6915106	6915314	1133	40	0	55	2	219	75	0.240374	0.787738	1	0.904	0.096
1134	gene:EgrG_000826200	EgrG_000826200	pathogen_EgG_scaffold_0001	-	8376118	8376420	8375670	8375847	8376488	8376861	1134	89	0	60	1	377	75	0.296398	0.787738	1	0.923	0.077
1135	gene:EgrG_000826200	EgrG_000826200	pathogen_EgG_scaffold_0001	-	8378008	8378077	8376941	8377073	8378217	8378303	1135	27	2	15	0	144	75	0.31535	0.787738	0.875	1	-0.125
1138	gene:EgrG_001157200	EgrG_001157200	pathogen_EgG_scaffold_0029	-	139130	139729	136766	136914	140700	142185	1138	19	0	29	1	674	75	0.506363	0.787738	1	0.763	0.237
1142	gene:EgrG_000057700	EgrG_000057700	pathogen_EgG_scaffold_0010	-	2328587	2328638	2327334	2327420	2328799	2328831	1142	8	19	10	13	126	75	0.325178	0.787738	0.2	0.314	-0.114
1145	gene:EgrG_000057700	EgrG_000057700	pathogen_EgG_scaffold_0010	-	2328595	2328638	2327334	2327420	2328799	2328831	1145	8	19	11	13	118	75	0.246353	0.787738	0.211	0.35	-0.139
1150	gene:EgrG_000871600	EgrG_000871600	pathogen_EgG_scaffold_0001	-	11936904	11937007	11936569	11936661	11937221	11937464	1150	60	1	73	0	178	75	0.37143	0.787738	0.962	1	-0.038
1151	gene:EgrG_000102100	EgrG_000102100	pathogen_EgG_scaffold_0009	-	270537	270557	270144	270486	270761	271062	1151	2	6	0	6	95	75	0.214131	0.787738	0.208	0	0.208
1152	gene:EgrG_001128600	EgrG_001128600	pathogen_EgG_scaffold_0006	+	2607328	2607358	2607192	2607223	2607554	2607819	1152	4	4	8	4	105	75	0.488134	0.787738	0.417	0.588	-0.171
1157	gene:EgrG_000120300	EgrG_000120300	pathogen_EgG_scaffold_0009	+	2131733	2131781	2131404	2131443	2132742	2132766	1157	15	0	21	2	123	75	0.256553	0.787738	1	0.865	0.135
1161	gene:EgrG_000120300	EgrG_000120300	pathogen_EgG_scaffold_0009	+	2130469	2130517	2130240	2130297	2130897	2130924	1161	67	3	84	2	123	75	0.520716	0.787738	0.932	0.962	-0.03
1162	gene:EgrG_000120300	EgrG_000120300	pathogen_EgG_scaffold_0009	+	2132742	2132766	2131404	2131443	2132910	2132937	1162	6	6	9	3	99	75	0.229768	0.787738	0.431	0.694	-0.263
1165	gene:EgrG_000120300	EgrG_000120300	pathogen_EgG_scaffold_0009	+	2132326	2132368	2131404	2131443	2132910	2132937	1165	10	6	12	3	117	75	0.305611	0.787738	0.517	0.719	-0.202
1166	gene:EgrG_000120300	EgrG_000120300	pathogen_EgG_scaffold_0009	+	2132326	2132368	2131404	2131443	2132742	2132766	1166	40	0	42	2	117	75	0.186658	0.787738	1	0.931	0.069
1167	gene:EgrG_000120300	EgrG_000120300	pathogen_EgG_scaffold_0009	+	2127137	2127173	2126860	2126920	2127869	2127929	1167	52	0	52	1	111	75	0.454908	0.787738	1	0.972	0.028
1168	gene:EgrG_000902200	EgrG_000902200	pathogen_EgG_scaffold_0001	+	14820245	14820277	14819149	14819323	14820345	14821223	1168	0	4	1	4	107	75	0.423826	0.787738	0	0.149	-0.149
1169	gene:EgrG_000902200	EgrG_000902200	pathogen_EgG_scaffold_0001	+	14805657	14805672	14804780	14805228	14806931	14807167	1169	2	0	0	1	90	75	0.224002	0.787738	1	0	1
1170	gene:EgrG_000487400	EgrG_000487400	pathogen_EgG_scaffold_0004	+	6005425	6005511	6005273	6005352	6005889	6006002	1170	265	6	260	2	161	75	0.183531	0.787738	0.954	0.984	-0.03
1171	gene:EgrG_000487400	EgrG_000487400	pathogen_EgG_scaffold_0004	+	6005273	6005352	6005094	6005198	6005889	6006002	1171	22	3	15	5	154	75	0.281565	0.787738	0.781	0.594	0.187
1172	gene:EgrG_000487400	EgrG_000487400	pathogen_EgG_scaffold_0004	+	6005273	6005511	6005094	6005198	6005889	6006002	1172	185	3	171	5	313	75	0.440055	0.787738	0.937	0.891	0.046
1173	gene:EgrG_000487400	EgrG_000487400	pathogen_EgG_scaffold_0004	+	6005273	6005511	6005094	6005198	6005893	6006002	1173	48	1	37	0	313	75	0.444194	0.787738	0.92	1	-0.08
1175	gene:EgrG_000599900	EgrG_000599900	pathogen_EgG_scaffold_0003	-	2713082	2713300	2711344	2711580	2713830	2714071	1175	8	4	2	8	293	75	0.0335464	0.787738	0.339	0.06	0.279
1176	gene:EgrG_000599900	EgrG_000599900	pathogen_EgG_scaffold_0003	-	2713830	2714071	2711344	2711580	2716768	2716870	1176	19	0	26	1	316	75	0.469049	0.787738	1	0.861	0.139
1178	gene:EgrG_000255500	EgrG_000255500	pathogen_EgG_scaffold_0005	-	6035517	6035603	6034515	6034819	6035827	6036442	1178	9	0	8	1	161	75	0.388223	0.787738	1	0.788	0.212
1179	gene:EgrG_000238200	EgrG_000238200	pathogen_EgG_scaffold_0005	-	4664031	4664293	4663076	4663519	4664460	4665060	1179	2	1	2	0	337	75	0.490395	0.787738	0.308	1	-0.692
117	gene:EgrG_001118300	EgrG_001118300	pathogen_EgG_scaffold_0006	+	1615804	1615888	1615506	1615590	1616863	1616892	117	38	49	62	62	159	75	0.377247	0.787738	0.268	0.321	-0.053
1180	gene:EgrG_000361900	EgrG_000361900	pathogen_EgG_scaffold_0011	+	2712375	2712436	2711882	2711930	2714704	2714815	1180	9	0	10	2	136	75	0.227605	0.787738	1	0.734	0.266
1183	gene:EgrG_001104200	EgrG_001104200	pathogen_EgG_scaffold_0043	+	134557	134620	134276	134330	135398	135630	1183	8	0	9	2	138	75	0.234813	0.787738	1	0.71	0.29
1184	gene:EgrG_001104200	EgrG_001104200	pathogen_EgG_scaffold_0043	+	134557	134736	134276	134330	135398	135630	1184	6	0	8	2	254	75	0.289135	0.787738	1	0.542	0.458
1185	gene:EgrG_000337400	EgrG_000337400	pathogen_EgG_scaffold_0011	+	20684	20763	20357	20498	21103	21199	1185	16	4	26	1	154	75	0.0901321	0.787738	0.661	0.927	-0.266
1186	gene:EgrG_001158300	EgrG_001158300	pathogen_EgG_scaffold_0029	-	292815	292842	292047	292241	292910	293044	1186	1	13	0	11	102	75	0.426028	0.787738	0.054	0	0.054
1187	gene:EgrG_000687900	EgrG_000687900	pathogen_EgG_scaffold_0013	+	583436	583606	582405	582447	584038	584119	1187	6	1	7	0	245	75	0.399844	0.787738	0.647	1	-0.353
1189	gene:EgrG_000042900	EgrG_000042900	pathogen_EgG_scaffold_0020	+	440541	440637	439366	439479	440856	441006	1189	16	14	18	11	171	75	0.511103	0.787738	0.334	0.418	-0.084
118	gene:EgrG_000417600	EgrG_000417600	pathogen_EgG_scaffold_0019	-	725775	725954	725367	725565	726250	726544	118	9	3	10	0	254	75	0.103074	0.787738	0.47	1	-0.53
1190	gene:EgrG_000908100	EgrG_000908100	pathogen_EgG_scaffold_0001	+	15581536	15581714	15578967	15579048	15582359	15582728	1190	5	8	8	1	253	75	0.0207503	0.787738	0.156	0.703	-0.547
1191	gene:EgrG_000808300	EgrG_000808300	pathogen_EgG_scaffold_0001	-	6864416	6864451	6864197	6864325	6865249	6865594	1191	25	0	40	1	110	75	0.499341	0.787738	1	0.965	0.035
1192	gene:EgrG_000808300	EgrG_000808300	pathogen_EgG_scaffold_0001	-	6863103	6863245	6862680	6863031	6864197	6864325	1192	30	15	25	29	217	75	0.0449157	0.787738	0.409	0.23	0.179
1193	gene:EgrG_000582500	EgrG_000582500	pathogen_EgG_scaffold_0003	-	475210	475366	474878	475005	477415	477534	1193	12	1	15	0	231	75	0.358027	0.787738	0.796	1	-0.204
1195	gene:EgrG_000572300	EgrG_000572300	pathogen_EgG_scaffold_0017	-	659849	660099	659378	659708	660640	660880	1195	80	2	109	0	325	75	0.12129	0.787738	0.902	1	-0.098
1196	gene:EgrG_000572300	EgrG_000572300	pathogen_EgG_scaffold_0017	-	658941	659092	658384	658473	659221	659294	1196	38	1	41	0	226	75	0.364905	0.787738	0.927	1	-0.073
1197	gene:EgrG_000572300	EgrG_000572300	pathogen_EgG_scaffold_0017	-	658733	658855	658384	658473	658941	659092	1197	66	2	93	0	197	75	0.12297	0.787738	0.926	1	-0.074
1199	gene:EgrG_000083200	EgrG_000083200	pathogen_EgG_scaffold_0015	-	332094	332108	331645	331936	332201	332285	1199	0	1	2	0	89	75	0.223905	0.787738	0	1	-1
119	gene:EgrG_001158800	EgrG_001158800	pathogen_EgG_scaffold_0029	-	312941	313122	311320	311379	314088	314105	119	22	0	19	1	256	75	0.364368	0.787738	1	0.848	0.152
11	gene:EgrG_001064200	EgrG_001064200	pathogen_EgG_scaffold_0002	+	12078951	12078994	12078592	12078882	12079519	12079751	11	1	11	5	15	118	75	0.253636	0.787738	0.055	0.175	-0.12
1200	gene:EgrG_000083200	EgrG_000083200	pathogen_EgG_scaffold_0015	-	331998	332108	331645	331936	332201	332285	1200	13	1	19	0	185	75	0.317666	0.787738	0.841	1	-0.159
1201	gene:EgrG_000804000	EgrG_000804000	pathogen_EgG_scaffold_0001	+	6535342	6535635	6530860	6531117	6536060	6536201	1201	113	0	166	1	368	75	0.502085	0.787738	1	0.971	0.029
1203	gene:EgrG_001116900	EgrG_001116900	pathogen_EgG_scaffold_0006	-	1528126	1528170	1527927	1527946	1528375	1528452	1203	4	1	5	0	119	75	0.388097	0.787738	0.716	1	-0.284
1204	gene:EgrG_000672150	EgrG_000672150	pathogen_EgG_scaffold_0003	-	10523648	10523678	10523380	10523516	10523761	10523858	1204	3	1	0	2	105	75	0.140361	0.787738	0.682	0	0.682
1207	gene:EgrG_000808600	EgrG_000808600	pathogen_EgG_scaffold_0001	-	6894767	6894827	6892401	6892524	6895482	6896508	1207	2	0	0	2	135	75	0.104175	0.787738	1	0	1
120	gene:EgrG_000339800	EgrG_000339800	pathogen_EgG_scaffold_0011	+	182075	182098	182027	182039	182355	182426	120	8	1	9	0	98	75	0.378778	0.787738	0.86	1	-0.14
1214	gene:EgrG_000366000	EgrG_000366000	pathogen_EgG_scaffold_0011	-	3010056	3010106	3009911	3010004	3010320	3010354	1214	35	0	20	1	125	75	0.269775	0.787738	1	0.923	0.077
1215	gene:EgrG_000366000	EgrG_000366000	pathogen_EgG_scaffold_0011	-	3010056	3010071	3009911	3010004	3010320	3010354	1215	6	0	5	1	90	75	0.380777	0.787738	1	0.806	0.194
1216	gene:EgrG_000366000	EgrG_000366000	pathogen_EgG_scaffold_0011	-	3007665	3007775	3007086	3007170	3008408	3008617	1216	86	0	97	1	185	75	0.495235	0.787738	1	0.975	0.025
1217	gene:EgrG_000366000	EgrG_000366000	pathogen_EgG_scaffold_0011	-	3009911	3010004	3009720	3009869	3010056	3010106	1217	54	0	40	1	168	75	0.325297	0.787738	1	0.947	0.053
1218	gene:EgrG_000346500	EgrG_000346500	pathogen_EgG_scaffold_0011	+	957314	957386	957052	957239	958129	958355	1218	2	12	5	12	147	75	0.336739	0.787738	0.078	0.175	-0.097
1220	gene:EgrG_000976900	EgrG_000976900	pathogen_EgG_scaffold_0002	-	4139730	4139761	4136817	4137019	4139845	4139981	1220	1	12	0	8	106	75	0.484848	0.787738	0.056	0	0.056
1221	gene:EgrG_000914200	EgrG_000914200	pathogen_EgG_scaffold_0026	+	264623	264720	264413	264517	265071	265221	1221	21	6	28	3	172	75	0.206113	0.787738	0.604	0.803	-0.199
1222	gene:EgrG_000914200	EgrG_000914200	pathogen_EgG_scaffold_0026	+	265071	265221	264623	264720	265418	265658	1222	44	0	56	1	225	75	0.435188	0.787738	1	0.949	0.051
1224	gene:EgrG_000531300	EgrG_000531300	pathogen_EgG_scaffold_0007	+	1707243	1707335	1706370	1706488	1707763	1707863	1224	11	2	13	1	167	75	0.537906	0.787738	0.712	0.854	-0.142
1226	gene:EgrG_000531300	EgrG_000531300	pathogen_EgG_scaffold_0007	+	1713768	1713936	1712770	1712922	1714044	1714084	1226	6	17	0	20	243	75	0.0109542	0.787738	0.098	0	0.098
1227	gene:EgrG_000460600	EgrG_000460600	pathogen_EgG_scaffold_0004	+	3615746	3615995	3613679	3613973	3619846	3619897	1227	1	0	0	1	324	75	0.316433	0.787738	1	0	1
1228	gene:EgrG_001111200	EgrG_001111200	pathogen_EgG_scaffold_0006	-	979531	979607	977709	977877	980393	980396	1228	102	7	100	3	151	75	0.240577	0.787738	0.879	0.943	-0.064
1229	gene:EgrG_000841300	EgrG_000841300	pathogen_EgG_scaffold_0001	+	9634812	9634845	9633929	9634020	9635958	9636041	1229	3	14	1	21	108	75	0.208634	0.787738	0.13	0.032	0.098
122	gene:EgrG_000339800	EgrG_000339800	pathogen_EgG_scaffold_0011	+	182075	182303	182027	182039	182355	182426	122	60	1	53	0	303	75	0.408226	0.787738	0.937	1	-0.063
1230	gene:EgrG_000841300	EgrG_000841300	pathogen_EgG_scaffold_0001	+	9634694	9634733	9633929	9634020	9635958	9636041	1230	6	14	0	21	114	75	0.00474095	0.787738	0.22	0	0.22
1231	gene:EgrG_000841300	EgrG_000841300	pathogen_EgG_scaffold_0001	+	9631688	9631798	9627258	9627516	9632323	9632439	1231	41	0	52	1	185	75	0.437072	0.787738	1	0.955	0.045
1232	gene:EgrG_000841300	EgrG_000841300	pathogen_EgG_scaffold_0001	+	9634236	9634269	9633929	9634020	9635958	9636041	1232	0	14	4	21	108	75	0.0961475	0.787738	0	0.117	-0.117
1233	gene:EgrG_000841300	EgrG_000841300	pathogen_EgG_scaffold_0001	+	9634210	9634269	9633929	9634020	9635958	9636041	1233	1	14	0	21	134	75	0.348486	0.787738	0.038	0	0.038
1234	gene:EgrG_000841300	EgrG_000841300	pathogen_EgG_scaffold_0001	+	9634694	9634845	9633929	9634020	9635958	9636041	1234	4	14	2	21	226	75	0.249611	0.787738	0.087	0.031	0.056
1235	gene:EgrG_000421900	EgrG_000421900	pathogen_EgG_scaffold_0004	-	32801	32926	31437	31577	33260	33417	1235	38	2	52	0	200	75	0.122875	0.787738	0.877	1	-0.123
1236	gene:EgrG_000420000	EgrG_000420000	pathogen_EgG_scaffold_0019	-	891717	891912	891532	891616	892995	893218	1236	21	0	10	1	270	75	0.260775	0.787738	1	0.735	0.265
1239	gene:EgrG_000971100	EgrG_000971100	pathogen_EgG_scaffold_0002	-	3652046	3652132	3651874	3651971	3652209	3652350	1239	69	1	71	3	161	75	0.362915	0.787738	0.97	0.917	0.053
1243	gene:EgrG_000828700	EgrG_000828700	pathogen_EgG_scaffold_0001	+	8604032	8604272	8602516	8603977	8604341	8604595	1243	111	1	73	0	315	75	0.484535	0.787738	0.964	1	-0.036
1246	gene:EgrG_000879000	EgrG_000879000	pathogen_EgG_scaffold_0001	-	12447109	12447138	12447004	12447036	12447778	12447890	1246	26	0	26	1	104	75	0.385764	0.787738	1	0.949	0.051
1247	gene:EgrG_000954700	EgrG_000954700	pathogen_EgG_scaffold_0002	-	1888881	1889056	1888262	1888577	1889225	1889524	1247	5	1	5	0	250	75	0.44354	0.787738	0.6	1	-0.4
1248	gene:EgrG_000954700	EgrG_000954700	pathogen_EgG_scaffold_0002	-	1888881	1889051	1888262	1888577	1889225	1889524	1248	4	1	4	0	245	75	0.453432	0.787738	0.55	1	-0.45
124	gene:EgrG_000339800	EgrG_000339800	pathogen_EgG_scaffold_0011	+	182355	182426	182027	182039	182480	182735	124	23	1	29	0	146	75	0.333332	0.787738	0.922	1	-0.078
1250	gene:EgrG_000626800	EgrG_000626800	pathogen_EgG_scaffold_0003	-	5187850	5187952	5187382	5187488	5190349	5190992	1250	38	0	50	1	177	75	0.445349	0.787738	1	0.955	0.045
1254	gene:EgrG_000217900	EgrG_000217900	pathogen_EgG_scaffold_0005	-	2605860	2605955	2605327	2605462	2606286	2606456	1254	7	1	13	0	170	75	0.286647	0.787738	0.755	1	-0.245
1255	gene:EgrG_001025600	EgrG_001025600	pathogen_EgG_scaffold_0002	+	8442555	8442717	8442117	8442255	8443220	8443348	1255	18	3	12	0	237	75	0.175592	0.787738	0.655	1	-0.345
1256	gene:EgrG_001025600	EgrG_001025600	pathogen_EgG_scaffold_0002	+	8442506	8442717	8442117	8442255	8443220	8443348	1256	31	3	19	0	286	75	0.18179	0.787738	0.73	1	-0.27
1257	gene:EgrG_000225100	EgrG_000225100	pathogen_EgG_scaffold_0005	-	3234329	3234493	3233458	3233809	3234798	3234850	1257	54	2	66	0	239	75	0.13842	0.787738	0.894	1	-0.106
1258	gene:EgrG_000225100	EgrG_000225100	pathogen_EgG_scaffold_0005	-	3233020	3233189	3232288	3232393	3233273	3233357	1258	36	1	44	0	244	75	0.338832	0.787738	0.917	1	-0.083
1259	gene:EgrG_001147900	EgrG_001147900	pathogen_EgG_scaffold_0006	-	4511545	4511739	4509026	4509273	4512530	4512646	1259	95	1	66	0	269	75	0.473714	0.787738	0.964	1	-0.036
125	gene:EgrG_000218600	EgrG_000218600	pathogen_EgG_scaffold_0005	-	2645265	2645507	2644818	2645010	2645574	2646001	125	25	0	25	1	317	75	0.395124	0.787738	1	0.855	0.145
1260	gene:EgrG_001147900	EgrG_001147900	pathogen_EgG_scaffold_0006	-	4511540	4511739	4509026	4509273	4512530	4512646	1260	63	1	47	0	274	75	0.447297	0.787738	0.945	1	-0.055
1261	gene:EgrG_000762900	EgrG_000762900	pathogen_EgG_scaffold_0001	-	2793162	2793221	2792863	2793060	2793566	2793738	1261	1	0	1	1	134	75	0.542297	0.787738	1	0.359	0.641
1265	gene:EgrG_000804500	EgrG_000804500	pathogen_EgG_scaffold_0001	-	6571779	6572216	6571533	6571610	6572271	6572367	1265	221	0	247	1	512	75	0.473062	0.787738	1	0.973	0.027
1266	gene:EgrG_000804500	EgrG_000804500	pathogen_EgG_scaffold_0001	-	6572271	6572359	6571533	6571610	6572551	6572662	1266	11	1	12	0	163	75	0.384808	0.787738	0.835	1	-0.165
1267	gene:EgrG_000804500	EgrG_000804500	pathogen_EgG_scaffold_0001	-	6572551	6572662	6572271	6572367	6573011	6573075	1267	40	0	30	1	186	75	0.319907	0.787738	1	0.924	0.076
1268	gene:EgrG_000804500	EgrG_000804500	pathogen_EgG_scaffold_0001	-	6572271	6572367	6571779	6572216	6572474	6572662	1268	63	0	73	1	171	75	0.456505	0.787738	1	0.97	0.03
1269	gene:EgrG_000804500	EgrG_000804500	pathogen_EgG_scaffold_0001	-	6572271	6572367	6571533	6571610	6572551	6572662	1269	20	1	24	0	171	75	0.348733	0.787738	0.898	1	-0.102
126	gene:EgrG_000746700	EgrG_000746700	pathogen_EgG_scaffold_0001	-	786211	786315	785109	785289	787500	787614	126	5	0	5	1	179	75	0.437368	0.787738	1	0.677	0.323
1270	gene:EgrG_000804500	EgrG_000804500	pathogen_EgG_scaffold_0001	-	6572474	6572662	6572271	6572367	6573011	6573254	1270	90	0	84	1	263	75	0.384962	0.787738	1	0.96	0.04
1274	gene:EgrG_001031100	EgrG_001031100	pathogen_EgG_scaffold_0002	+	8982107	8982236	8981370	8981505	8985246	8985339	1274	3	12	1	10	204	75	0.475735	0.787738	0.084	0.035	0.049
1275	gene:EgrG_000671300	EgrG_000671300	pathogen_EgG_scaffold_0003	+	10463130	10463216	10462168	10462815	10463432	10463537	1275	4	1	11	0	161	75	0.235367	0.787738	0.651	1	-0.349
1277	gene:EgrG_000674800	EgrG_000674800	pathogen_EgG_scaffold_0003	+	10795503	10795617	10795211	10795394	10795724	10795978	1277	72	0	88	1	189	75	0.479042	0.787738	1	0.972	0.028
1278	gene:EgrG_000674800	EgrG_000674800	pathogen_EgG_scaffold_0003	+	10795503	10795631	10795211	10795394	10795724	10795978	1278	72	0	87	1	203	75	0.463336	0.787738	1	0.97	0.03
1279	gene:EgrG_000678000	EgrG_000678000	pathogen_EgG_scaffold_0003	+	11056273	11056392	11055638	11056232	11056436	11056683	1279	89	1	88	0	194	75	0.450565	0.787738	0.972	1	-0.028
127	gene:EgrG_000067600	EgrG_000067600	pathogen_EgG_scaffold_0010	-	1456805	1457058	1454716	1455037	1457287	1457475	127	16	0	23	1	328	75	0.484564	0.787738	1	0.84	0.16
1280	gene:EgrG_000650900	EgrG_000650900	pathogen_EgG_scaffold_0003	-	8394087	8394154	8393567	8393815	8394318	8394413	1280	30	2	27	4	142	75	0.392382	0.787738	0.888	0.781	0.107
1281	gene:EgrG_000216500	EgrG_000216500	pathogen_EgG_scaffold_0005	+	2520252	2520406	2519438	2519919	2520610	2520769	1281	6	1	12	0	229	75	0.284152	0.787738	0.663	1	-0.337
1282	gene:EgrG_000810600	EgrG_000810600	pathogen_EgG_scaffold_0001	+	7064838	7064961	7064052	7064150	7065902	7065969	1282	77	0	54	2	198	75	0.117268	0.787738	1	0.911	0.089
1283	gene:EgrG_000810600	EgrG_000810600	pathogen_EgG_scaffold_0001	+	7058532	7058630	7058159	7058214	7060836	7060923	1283	17	1	13	0	173	75	0.458112	0.787738	0.881	1	-0.119
1284	gene:EgrG_000810600	EgrG_000810600	pathogen_EgG_scaffold_0001	+	7058532	7058648	7058159	7058214	7060836	7060923	1284	37	1	25	0	191	75	0.474654	0.787738	0.936	1	-0.064
1285	gene:EgrG_000810600	EgrG_000810600	pathogen_EgG_scaffold_0001	+	7058589	7058630	7058159	7058214	7060836	7060923	1285	0	1	1	0	116	75	0.339043	0.787738	0	1	-1
1287	gene:EgrG_000059650	EgrG_000059650	pathogen_EgG_scaffold_0010	-	2144163	2144238	2143928	2144066	2144320	2144383	1287	3	5	2	7	150	75	0.522932	0.787738	0.231	0.125	0.106
1288	gene:EgrG_000059650	EgrG_000059650	pathogen_EgG_scaffold_0010	-	2146043	2146188	2145056	2145360	2146518	2146743	1288	50	2	35	7	220	75	0.0409392	0.787738	0.895	0.63	0.265
1289	gene:EgrG_000945600	EgrG_000945600	pathogen_EgG_scaffold_0002	-	918066	918226	917276	917318	919055	919185	1289	28	1	20	0	235	75	0.46835	0.787738	0.899	1	-0.101
128	gene:EgrG_000067600	EgrG_000067600	pathogen_EgG_scaffold_0010	-	1435747	1435776	1435099	1435508	1437026	1437278	128	1	0	1	1	104	75	0.541721	0.787738	1	0.419	0.581
1290	gene:EgrG_000945600	EgrG_000945600	pathogen_EgG_scaffold_0002	-	916957	917047	916595	916679	917276	917318	1290	2	1	0	1	165	75	0.382041	0.787738	0.476	0	0.476
1291	gene:EgrG_001001200	EgrG_001001200	pathogen_EgG_scaffold_0002	+	6407165	6407324	6404734	6404802	6407949	6408089	1291	7	2	11	1	234	75	0.42296	0.787738	0.529	0.779	-0.25
1292	gene:EgrG_001001200	EgrG_001001200	pathogen_EgG_scaffold_0002	+	6407744	6407879	6407172	6407324	6407949	6408089	1292	19	0	22	4	210	75	0.0670533	0.787738	1	0.663	0.337
1293	gene:EgrG_001001200	EgrG_001001200	pathogen_EgG_scaffold_0002	+	6407172	6407324	6404734	6404802	6407949	6408089	1293	6	2	11	1	227	75	0.365887	0.787738	0.498	0.784	-0.286
1294	gene:EgrG_001001200	EgrG_001001200	pathogen_EgG_scaffold_0002	+	6407764	6407879	6407250	6407324	6407949	6408089	1294	44	0	43	4	190	75	0.0411412	0.787738	1	0.809	0.191
1295	gene:EgrG_001065500	EgrG_001065500	pathogen_EgG_scaffold_0002	+	12160137	12160261	12159232	12159392	12161067	12161249	1295	18	4	25	3	199	75	0.476454	0.787738	0.629	0.758	-0.129
1296	gene:EgrG_001065500	EgrG_001065500	pathogen_EgG_scaffold_0002	+	12157646	12157697	12157564	12157585	12158198	12158322	1296	9	1	8	0	126	75	0.434761	0.787738	0.843	1	-0.157
1297	gene:EgrG_001065500	EgrG_001065500	pathogen_EgG_scaffold_0002	+	12160137	12160189	12159232	12159392	12161067	12161249	1297	47	4	61	3	127	75	0.506505	0.787738	0.874	0.923	-0.049
1298	gene:EgrG_001008200	EgrG_001008200	pathogen_EgG_scaffold_0002	+	6997514	6997622	6997032	6997328	6997705	6997839	1298	13	18	24	11	183	75	0.0325751	0.787738	0.228	0.472	-0.244
129	gene:EgrG_000742200	EgrG_000742200	pathogen_EgG_scaffold_0001	-	399457	399614	398766	399308	401055	401294	129	138	3	147	7	232	75	0.263833	0.787738	0.937	0.872	0.065
12	gene:EgrG_000673600	EgrG_000673600	pathogen_EgG_scaffold_0003	-	10737129	10737274	10736743	10736896	10737545	10737612	12	13	1	8	0	220	75	0.522577	0.787738	0.816	1	-0.184
1300	gene:EgrG_001008200	EgrG_001008200	pathogen_EgG_scaffold_0002	+	6997514	6997648	6997032	6997328	6997705	6997839	1300	22	18	34	11	209	75	0.0500945	0.787738	0.305	0.526	-0.221
1301	gene:EgrG_000708900	EgrG_000708900	pathogen_EgG_scaffold_0013	+	2334523	2334696	2334094	2334194	2334848	2334881	1301	22	0	16	1	248	75	0.330396	0.787738	1	0.829	0.171
1303	gene:EgrG_000190700	EgrG_000190700	pathogen_EgG_scaffold_0008	-	4277395	4277434	4277121	4277203	4277747	4277836	1303	14	11	5	11	114	75	0.131694	0.787738	0.456	0.23	0.226
1304	gene:EgrG_000190700	EgrG_000190700	pathogen_EgG_scaffold_0008	-	4277747	4277836	4277121	4277203	4279080	4279465	1304	54	2	49	0	164	75	0.192812	0.787738	0.925	1	-0.075
1307	gene:EgrG_001151200	EgrG_001151200	pathogen_EgG_scaffold_0006	+	4912891	4913071	4912494	4912815	4914315	4914353	1307	5	0	5	1	255	75	0.443877	0.787738	1	0.595	0.405
1309	gene:EgrG_000926700	EgrG_000926700	pathogen_EgG_scaffold_0018	+	456946	457033	456610	456682	457861	458158	1309	47	1	36	0	162	75	0.444696	0.787738	0.956	1	-0.044
130	gene:EgrG_000253300	EgrG_000253300	pathogen_EgG_scaffold_0005	+	5894386	5894657	5893968	5894043	5894849	5894996	130	225	15	251	22	346	75	0.440906	0.787738	0.765	0.712	0.053
1310	gene:EgrG_000259100	EgrG_000259100	pathogen_EgG_scaffold_0005	+	6442817	6442831	6442315	6442577	6443024	6444298	1310	0	1	2	0	89	75	0.223905	0.787738	0	1	-1
1311	gene:EgrG_000698900	EgrG_000698900	pathogen_EgG_scaffold_0013	+	1615889	1616047	1614392	1614749	1616448	1616920	1311	61	4	39	1	233	75	0.409682	0.787738	0.831	0.926	-0.095
1312	gene:EgrG_000260100	EgrG_000260100	pathogen_EgG_scaffold_0005	-	6479252	6479399	6478897	6479035	6479905	6480006	1312	58	1	52	0	222	75	0.406992	0.787738	0.951	1	-0.049
1313	gene:EgrG_000450400	EgrG_000450400	pathogen_EgG_scaffold_0004	-	2699300	2699499	2698636	2698947	2699578	2700006	1313	30	0	20	1	274	75	0.308319	0.787738	1	0.846	0.154
1314	gene:EgrG_000202000	EgrG_000202000	pathogen_EgG_scaffold_0005	-	718086	718177	717380	717640	719143	719653	1314	5	21	0	13	166	75	0.070018	0.787738	0.097	0	0.097
1316	gene:EgrG_000219900	EgrG_000219900	pathogen_EgG_scaffold_0005	-	2786327	2786449	2786012	2786067	2786534	2786720	1316	4	9	11	5	197	75	0.048834	0.787738	0.145	0.456	-0.311
1317	gene:EgrG_000219900	EgrG_000219900	pathogen_EgG_scaffold_0005	-	2778921	2779126	2776333	2776485	2779808	2779933	1317	31	2	33	0	280	75	0.172085	0.787738	0.806	1	-0.194
1318	gene:EgrG_000219900	EgrG_000219900	pathogen_EgG_scaffold_0005	-	2784948	2785009	2783741	2783874	2786012	2786067	1318	3	6	4	3	136	75	0.37627	0.787738	0.216	0.424	-0.208
1319	gene:EgrG_000219900	EgrG_000219900	pathogen_EgG_scaffold_0005	-	2786401	2786449	2786012	2786067	2786534	2786720	1319	2	9	6	5	123	75	0.0896987	0.787738	0.119	0.423	-0.304
1320	gene:EgrG_000536700	EgrG_000536700	pathogen_EgG_scaffold_0007	+	2246776	2246911	2246262	2246730	2247226	2247250	1320	108	1	97	0	210	75	0.488585	0.787738	0.975	1	-0.025
1321	gene:EgrG_000512600	EgrG_000512600	pathogen_EgG_scaffold_0004	-	8779347	8779704	8779192	8779277	8779780	8779874	1321	17	1	14	0	432	75	0.456815	0.787738	0.747	1	-0.253
1322	gene:EgrG_000797600	EgrG_000797600	pathogen_EgG_scaffold_0001	-	6064427	6064540	6063080	6063191	6065752	6065859	1322	7	0	7	1	188	75	0.423904	0.787738	1	0.736	0.264
1323	gene:EgrG_000669500	EgrG_000669500	pathogen_EgG_scaffold_0003	-	10263700	10263902	10260730	10260976	10265289	10265693	1323	60	0	81	1	277	75	0.450948	0.787738	1	0.956	0.044
1324	gene:EgrG_000669500	EgrG_000669500	pathogen_EgG_scaffold_0003	-	10270582	10270759	10269885	10269996	10271517	10272013	1324	41	0	28	2	252	75	0.118686	0.787738	1	0.806	0.194
1325	gene:EgrG_001040700	EgrG_001040700	pathogen_EgG_scaffold_0002	+	9832694	9833001	9832319	9832555	9833536	9834172	1325	93	0	85	2	382	75	0.156002	0.787738	1	0.893	0.107
1326	gene:EgrG_000603500	EgrG_000603500	pathogen_EgG_scaffold_0003	-	3245650	3245811	3242788	3242992	3249246	3249351	1326	50	1	60	0	236	75	0.341886	0.787738	0.941	1	-0.059
1327	gene:EgrG_000817100	EgrG_000817100	pathogen_EgG_scaffold_0001	+	7621591	7621627	7621326	7621362	7622110	7622236	1327	12	1	4	1	111	75	0.531962	0.787738	0.89	0.73	0.16
1328	gene:EgrG_000817100	EgrG_000817100	pathogen_EgG_scaffold_0001	+	7621591	7621627	7620647	7620748	7622110	7622236	1328	6	14	2	9	111	75	0.493492	0.787738	0.225	0.131	0.094
132	gene:EgrG_000261200	EgrG_000261200	pathogen_EgG_scaffold_0023	-	58996	59166	58143	58442	60558	60657	132	9	1	12	0	245	75	0.354404	0.787738	0.734	1	-0.266
1331	gene:EgrG_000817100	EgrG_000817100	pathogen_EgG_scaffold_0001	+	7621326	7621409	7620647	7620748	7622110	7622236	1331	7	14	2	9	158	75	0.383491	0.787738	0.192	0.095	0.097
1333	gene:EgrG_000817100	EgrG_000817100	pathogen_EgG_scaffold_0001	+	7618552	7618591	7618435	7618479	7619481	7619691	1333	17	0	15	5	114	75	0.0221643	0.787738	1	0.664	0.336
1334	gene:EgrG_000801700	EgrG_000801700	pathogen_EgG_scaffold_0001	-	6346839	6347219	6346281	6346563	6347530	6347679	1334	95	1	73	0	455	75	0.440154	0.787738	0.94	1	-0.06
1339	gene:EgrG_000824500	EgrG_000824500	pathogen_EgG_scaffold_0001	-	8190760	8191258	8189933	8190295	8192044	8192467	1339	35	2	41	0	573	75	0.160722	0.787738	0.696	1	-0.304
133	gene:EgrG_000591000	EgrG_000591000	pathogen_EgG_scaffold_0003	+	1501781	1501965	1501510	1501702	1502039	1502221	133	110	1	91	0	259	75	0.461695	0.787738	0.97	1	-0.03
1341	gene:EgrG_000142800	EgrG_000142800	pathogen_EgG_scaffold_0021	+	371883	371980	370665	370766	372304	372354	1341	97	2	101	7	172	75	0.119521	0.787738	0.955	0.863	0.092
1342	gene:EgrG_000406600	EgrG_000406600	pathogen_EgG_scaffold_0061	-	78186	78318	77941	78132	78354	78498	1342	13	0	11	1	207	75	0.371142	0.787738	1	0.799	0.201
1344	gene:EgrG_001190200	EgrG_001190200	pathogen_EgG_scaffold_0012	+	2319682	2319876	2318504	2318951	2320140	2320503	1344	16	1	10	0	269	75	0.516475	0.787738	0.817	1	-0.183
1345	gene:EgrG_001190200	EgrG_001190200	pathogen_EgG_scaffold_0012	+	2319019	2319080	2318504	2318951	2319682	2319876	1345	1	6	4	2	136	75	0.0716665	0.787738	0.084	0.524	-0.44
1346	gene:EgrG_001190200	EgrG_001190200	pathogen_EgG_scaffold_0012	+	2321003	2321112	2320140	2320503	2321197	2321429	1346	9	0	5	1	184	75	0.307849	0.787738	1	0.671	0.329
1349	gene:EgrG_001002900	EgrG_001002900	pathogen_EgG_scaffold_0002	+	6508316	6508444	6506877	6507062	6508695	6508787	1349	21	1	12	0	203	75	0.527108	0.787738	0.886	1	-0.114
1350	gene:EgrG_000946000	EgrG_000946000	pathogen_EgG_scaffold_0002	-	926642	926982	926422	926568	927110	927173	1350	43	0	44	3	415	75	0.0938215	0.787738	1	0.726	0.274
1353	gene:EgrG_001171700	EgrG_001171700	pathogen_EgG_scaffold_0012	+	924989	925273	924415	924548	926056	926179	1353	24	1	19	0	359	75	0.453777	0.787738	0.834	1	-0.166
1354	gene:EgrG_000113600	EgrG_000113600	pathogen_EgG_scaffold_0009	+	1427109	1427440	1426229	1426457	1427926	1428329	1354	144	0	107	1	406	75	0.330448	0.787738	1	0.952	0.048
1357	gene:EgrG_000223500	EgrG_000223500	pathogen_EgG_scaffold_0005	-	3101867	3101991	3101530	3101832	3102025	3102098	1357	12	0	4	1	199	75	0.225185	0.787738	1	0.601	0.399
1358	gene:EgrG_000362600	EgrG_000362600	pathogen_EgG_scaffold_0011	+	2751535	2751581	2751343	2751457	2752022	2752111	1358	11	3	5	10	121	75	0.0172445	0.787738	0.694	0.237	0.457
1359	gene:EgrG_000127000	EgrG_000127000	pathogen_EgG_scaffold_0009	-	2699520	2699647	2699301	2699391	2699955	2700158	1359	383	2	409	0	202	75	0.536924	0.787738	0.986	1	-0.014
135	gene:EgrG_000301100	EgrG_000301100	pathogen_EgG_scaffold_0034	-	93255	93351	92703	92828	93413	93572	135	55	1	50	0	171	75	0.415632	0.787738	0.96	1	-0.04
1360	gene:EgrG_000640700	EgrG_000640700	pathogen_EgG_scaffold_0003	+	7020247	7020554	7017580	7017741	7022470	7022610	1360	19	0	15	1	382	75	0.358554	0.787738	1	0.747	0.253
1361	gene:EgrG_001016200	EgrG_001016200	pathogen_EgG_scaffold_0002	-	7758737	7758769	7758466	7758620	7759024	7759133	1361	0	4	5	1	107	75	0.0156242	0.787738	0	0.778	-0.778
1362	gene:EgrG_001016200	EgrG_001016200	pathogen_EgG_scaffold_0002	-	7758063	7758191	7757651	7757744	7758466	7758620	1362	37	2	24	3	203	75	0.400498	0.787738	0.872	0.747	0.125
1363	gene:EgrG_001016200	EgrG_001016200	pathogen_EgG_scaffold_0002	-	7758063	7758296	7757651	7757744	7758466	7758620	1363	44	2	36	3	308	75	0.541491	0.787738	0.843	0.745	0.098
1365	gene:EgrG_000677100	EgrG_000677100	pathogen_EgG_scaffold_0003	+	10966884	10967242	10958760	10958886	10967511	10967974	1365	39	0	47	1	433	75	0.431272	0.787738	1	0.891	0.109
1366	gene:EgrG_000677100	EgrG_000677100	pathogen_EgG_scaffold_0003	+	10956509	10956613	10954546	10954692	10957944	10958069	1366	52	1	36	0	179	75	0.466749	0.787738	0.956	1	-0.044
1367	gene:EgrG_000677100	EgrG_000677100	pathogen_EgG_scaffold_0003	+	10954546	10954692	10953314	10953385	10956509	10956613	1367	39	1	44	0	221	75	0.354296	0.787738	0.93	1	-0.07
1368	gene:EgrG_000179600	EgrG_000179600	pathogen_EgG_scaffold_0008	-	3185963	3186158	3185462	3185755	3187408	3187694	1368	13	0	18	1	270	75	0.478162	0.787738	1	0.833	0.167
136	gene:EgrG_000983700	EgrG_000983700	pathogen_EgG_scaffold_0002	-	4670072	4670207	4669699	4669732	4674752	4674894	136	12	2	11	5	210	75	0.296919	0.787738	0.682	0.44	0.242
1370	gene:EgrG_000628500	EgrG_000628500	pathogen_EgG_scaffold_0003	-	5354924	5355084	5354108	5354412	5356725	5356815	1370	3	3	0	2	235	75	0.253114	0.787738	0.242	0	0.242
1371	gene:EgrG_001092000	EgrG_001092000	pathogen_EgG_scaffold_0014	-	400096	400175	399118	399468	400267	400501	1371	17	2	21	0	154	75	0.150183	0.787738	0.805	1	-0.195
1375	gene:EgrG_000205000	EgrG_000205000	pathogen_EgG_scaffold_0005	-	1079303	1079642	1077791	1078147	1086971	1087851	1375	7	1	13	0	414	75	0.305037	0.787738	0.559	1	-0.441
1376	gene:EgrG_000825400	EgrG_000825400	pathogen_EgG_scaffold_0001	+	8348969	8349048	8348235	8348597	8349412	8349484	1376	38	1	21	0	154	75	0.522067	0.787738	0.949	1	-0.051
1378	gene:EgrG_000040800	EgrG_000040800	pathogen_EgG_scaffold_0020	+	304717	304933	304478	304634	305029	305080	1378	68	0	63	2	291	75	0.159483	0.787738	1	0.89	0.11
137	gene:EgrG_000983700	EgrG_000983700	pathogen_EgG_scaffold_0002	-	4670072	4670207	4669317	4669470	4674752	4674894	137	13	9	9	13	210	75	0.241936	0.787738	0.34	0.198	0.142
1381	gene:EgrG_000964700	EgrG_000964700	pathogen_EgG_scaffold_0002	-	2911119	2911192	2910459	2910643	2912364	2913006	1381	1	1	4	0	148	75	0.25259	0.787738	0.336	1	-0.664
1382	gene:EgrG_000964700	EgrG_000964700	pathogen_EgG_scaffold_0002	-	2908711	2909216	2908486	2908634	2910459	2910643	1382	17	0	19	1	580	75	0.439753	0.787738	1	0.711	0.289
1383	gene:EgrG_000660700	EgrG_000660700	pathogen_EgG_scaffold_0003	-	9538454	9538520	9538191	9538378	9538686	9539018	1383	1	7	4	6	141	75	0.219181	0.787738	0.071	0.262	-0.191
1385	gene:EgrG_000601200	EgrG_000601200	pathogen_EgG_scaffold_0003	+	2851643	2851673	2851448	2851526	2855068	2855153	1385	8	0	9	1	105	75	0.431504	0.787738	1	0.865	0.135
1388	gene:EgrG_001131000	EgrG_001131000	pathogen_EgG_scaffold_0006	+	2891867	2891963	2888903	2889120	2892597	2892733	1388	8	4	3	12	171	75	0.0174959	0.787738	0.467	0.099	0.368
1389	gene:EgrG_001131000	EgrG_001131000	pathogen_EgG_scaffold_0006	+	2887772	2887811	2887596	2887685	2888903	2889120	1389	5	3	6	0	114	75	0.107639	0.787738	0.523	1	-0.477
1390	gene:EgrG_000540400	EgrG_000540400	pathogen_EgG_scaffold_0007	-	2530227	2530266	2529646	2529862	2530342	2530593	1390	0	3	1	3	114	75	0.4386	0.787738	0	0.18	-0.18
1391	gene:EgrG_000540400	EgrG_000540400	pathogen_EgG_scaffold_0007	-	2547310	2547529	2546535	2546617	2549838	2550009	1391	61	1	47	0	294	75	0.440425	0.787738	0.94	1	-0.06
1392	gene:EgrG_000855100	EgrG_000855100	pathogen_EgG_scaffold_0001	-	10689683	10689739	10689157	10689410	10690255	10690308	1392	16	1	21	0	131	75	0.330134	0.787738	0.902	1	-0.098
1393	gene:EgrG_000986400	EgrG_000986400	pathogen_EgG_scaffold_0002	+	4945955	4946054	4943219	4943463	4946138	4946230	1393	14	0	10	1	174	75	0.333365	0.787738	1	0.812	0.188
1395	gene:EgrG_000728100	EgrG_000728100	pathogen_EgG_scaffold_0024	-	394514	394643	394022	394058	396045	396138	1395	93	0	91	1	204	75	0.440503	0.787738	1	0.971	0.029
1396	gene:EgrG_000931800	EgrG_000931800	pathogen_EgG_scaffold_0018	-	818549	818630	816719	817130	821331	821477	1396	0	1	6	0	156	75	0.109255	0.787738	0	1	-1
1397	gene:EgrG_000988700	EgrG_000988700	pathogen_EgG_scaffold_0002	+	5222602	5222646	5222310	5222460	5224465	5224580	1397	23	8	26	20	119	75	0.118761	0.787738	0.644	0.45	0.194
1398	gene:EgrG_000988700	EgrG_000988700	pathogen_EgG_scaffold_0002	+	5222587	5222646	5222310	5222460	5224465	5224580	1398	49	8	56	20	134	75	0.0870558	0.787738	0.774	0.61	0.164
13	gene:EgrG_000787800	EgrG_000787800	pathogen_EgG_scaffold_0001	+	5341964	5342249	5341370	5341433	5342314	5342392	13	21	1	8	2	360	75	0.231822	0.787738	0.814	0.455	0.359
1400	gene:EgrG_000832700	EgrG_000832700	pathogen_EgG_scaffold_0001	+	8973862	8973945	8972810	8973127	8976000	8976132	1400	12	0	2	1	158	75	0.153287	0.787738	1	0.487	0.513
1402	gene:EgrG_000108450	EgrG_000108450	pathogen_EgG_scaffold_0009	+	858794	858907	857509	857923	859310	859466	1402	11	0	15	1	188	75	0.472958	0.787738	1	0.857	0.143
1404	gene:EgrG_000223100	EgrG_000223100	pathogen_EgG_scaffold_0005	-	3069801	3069893	3069524	3069633	3069981	3070269	1404	8	0	4	4	167	75	0.0267605	0.787738	1	0.31	0.69
1405	gene:EgrG_001026500	EgrG_001026500	pathogen_EgG_scaffold_0002	-	8523091	8523172	8522583	8522766	8523514	8523628	1405	9	0	5	1	156	75	0.304324	0.787738	1	0.706	0.294
1406	gene:EgrG_001026500	EgrG_001026500	pathogen_EgG_scaffold_0002	-	8515576	8515649	8514427	8514547	8515830	8516025	1406	9	1	7	0	148	75	0.470027	0.787738	0.82	1	-0.18
1407	gene:EgrG_000725700	EgrG_000725700	pathogen_EgG_scaffold_0024	+	177190	177361	175851	176008	178651	178789	1407	9	3	14	0	246	75	0.0599453	0.787738	0.478	1	-0.522
1408	gene:EgrG_000847300	EgrG_000847300	pathogen_EgG_scaffold_0001	+	10096037	10096179	10095593	10095795	10096937	10097048	1408	59	2	50	0	217	75	0.205516	0.787738	0.911	1	-0.089
1409	gene:EgrG_000670200	EgrG_000670200	pathogen_EgG_scaffold_0003	+	10319792	10320001	10319644	10319724	10320036	10320117	1409	40	1	30	2	284	75	0.457513	0.787738	0.914	0.798	0.116
140	gene:EgrG_000813400	EgrG_000813400	pathogen_EgG_scaffold_0001	+	7269605	7269689	7269396	7269492	7270130	7270262	140	4	1	5	4	159	75	0.401047	0.787738	0.654	0.371	0.283
1410	gene:EgrG_000974100	EgrG_000974100	pathogen_EgG_scaffold_0002	+	3902330	3902482	3902034	3902207	3902560	3902633	1410	1	1	4	0	227	75	0.258345	0.787738	0.248	1	-0.752
1411	gene:EgrG_000455600	EgrG_000455600	pathogen_EgG_scaffold_0004	+	3158635	3158682	3158177	3158367	3159155	3159401	1411	5	1	6	0	122	75	0.387043	0.787738	0.755	1	-0.245
1415	gene:EgrG_000958400	EgrG_000958400	pathogen_EgG_scaffold_0002	+	2224339	2224366	2223937	2224279	2224399	2224575	1415	20	0	22	1	102	75	0.404921	0.787738	1	0.942	0.058
1416	gene:EgrG_001064500	EgrG_001064500	pathogen_EgG_scaffold_0002	-	12104304	12104438	12103912	12103982	12105025	12105215	1416	181	0	240	3	209	75	0.17846	0.787738	1	0.966	0.034
1417	gene:EgrG_001064500	EgrG_001064500	pathogen_EgG_scaffold_0002	-	12105427	12105478	12105025	12105215	12105819	12105849	1417	4	1	4	0	126	75	0.441409	0.787738	0.704	1	-0.296
1418	gene:EgrG_000886500	EgrG_000886500	pathogen_EgG_scaffold_0001	+	13169604	13170125	13169303	13169514	13170929	13171316	1418	175	0	199	1	596	75	0.42302	0.787738	1	0.962	0.038
1419	gene:EgrG_001026800	EgrG_001026800	pathogen_EgG_scaffold_0002	-	8540337	8540715	8537286	8537580	8541696	8541879	1419	12	1	12	0	453	75	0.422315	0.787738	0.665	1	-0.335
141	gene:EgrG_000813400	EgrG_000813400	pathogen_EgG_scaffold_0001	+	7269930	7270002	7269605	7269689	7270130	7270262	141	8	0	1	2	147	75	0.0397579	0.787738	1	0.203	0.797
1420	gene:EgrG_000854100	EgrG_000854100	pathogen_EgG_scaffold_0001	-	10606296	10606366	10606044	10606212	10606431	10606499	1420	81	0	100	2	145	75	0.253939	0.787738	1	0.963	0.037
1421	gene:EgrG_000854100	EgrG_000854100	pathogen_EgG_scaffold_0001	-	10606278	10606366	10606044	10606212	10606431	10606499	1421	109	0	110	2	163	75	0.219599	0.787738	1	0.962	0.038
1422	gene:EgrG_000854100	EgrG_000854100	pathogen_EgG_scaffold_0001	-	10606257	10606366	10606044	10606212	10606431	10606499	1422	204	0	203	2	184	75	0.33671	0.787738	1	0.976	0.024
1423	gene:EgrG_001000650	EgrG_001000650	pathogen_EgG_scaffold_0002	+	6365797	6365930	6365219	6365464	6366160	6366445	1423	32	0	40	1	208	75	0.433337	0.787738	1	0.935	0.065
1424	gene:EgrG_001000650	EgrG_001000650	pathogen_EgG_scaffold_0002	+	6361938	6361976	6361689	6361906	6362009	6362126	1424	3	1	5	0	113	75	0.338952	0.787738	0.666	1	-0.334
1425	gene:EgrG_000910200	EgrG_000910200	pathogen_EgG_scaffold_0001	-	15779460	15779606	15779043	15779120	15781878	15782128	1425	16	1	14	0	221	75	0.431367	0.787738	0.844	1	-0.156
1427	gene:EgrG_000584700	EgrG_000584700	pathogen_EgG_scaffold_0003	-	812825	812957	812495	812728	813779	813930	1427	5	1	11	0	207	75	0.271192	0.787738	0.644	1	-0.356
1428	gene:EgrG_000631100	EgrG_000631100	pathogen_EgG_scaffold_0003	+	5510501	5510795	5509556	5509694	5510922	5511027	1428	71	0	50	3	369	75	0.0487381	0.787738	1	0.772	0.228
1429	gene:EgrG_000631100	EgrG_000631100	pathogen_EgG_scaffold_0003	+	5511305	5511565	5510922	5511027	5511773	5511990	1429	36	0	28	3	335	75	0.0634917	0.787738	1	0.676	0.324
142	gene:EgrG_000580300	EgrG_000580300	pathogen_EgG_scaffold_0003	+	60660	60701	60611	60627	61143	61444	142	2	0	0	2	116	75	0.105213	0.787738	1	0	1
1430	gene:EgrG_001029900	EgrG_001029900	pathogen_EgG_scaffold_0002	+	8931101	8931296	8930990	8931047	8931668	8931821	1430	13	8	13	5	270	75	0.512829	0.787738	0.311	0.419	-0.108
1432	gene:EgrG_000814500	EgrG_000814500	pathogen_EgG_scaffold_0001	-	7392811	7392955	7392405	7392597	7393486	7393599	1432	17	2	17	4	219	75	0.476869	0.787738	0.744	0.593	0.151
1435	gene:EgrG_000053400	EgrG_000053400	pathogen_EgG_scaffold_0010	-	3100396	3100438	3100159	3100209	3102684	3102951	1435	4	1	2	8	117	75	0.0388284	0.787738	0.719	0.138	0.581
1437	gene:EgrG_000395500	EgrG_000395500	pathogen_EgG_scaffold_0035	-	259116	259323	258681	258759	259405	259848	1437	128	0	159	1	282	75	0.525282	0.787738	1	0.977	0.023
1438	gene:EgrG_000798800	EgrG_000798800	pathogen_EgG_scaffold_0001	+	6190552	6190886	6190365	6190419	6191050	6191222	1438	71	0	81	1	409	75	0.40943	0.787738	1	0.937	0.063
1439	gene:EgrG_000601600	EgrG_000601600	pathogen_EgG_scaffold_0003	-	2911775	2912014	2910638	2910979	2912089	2912835	1439	26	1	30	0	314	75	0.36135	0.787738	0.861	1	-0.139
143	gene:EgrG_000580300	EgrG_000580300	pathogen_EgG_scaffold_0003	+	63727	63890	62068	62250	63956	64118	143	51	5	50	0	238	75	0.0229597	0.787738	0.763	1	-0.237
1440	gene:EgrG_001157400	EgrG_001157400	pathogen_EgG_scaffold_0029	-	160363	160647	159790	159936	161679	161808	1440	71	1	76	0	359	75	0.363924	0.787738	0.937	1	-0.063
1456	gene:EgrG_000120800	EgrG_000120800	pathogen_EgG_scaffold_0009	-	2180567	2180627	2180413	2180443	2181064	2181109	1456	4	13	5	3	135	75	0.0753187	0.787738	0.146	0.481	-0.335
1457	gene:EgrG_000120800	EgrG_000120800	pathogen_EgG_scaffold_0009	-	2182705	2182747	2182567	2182618	2185483	2185523	1457	36	5	17	0	117	75	0.106393	0.787738	0.822	1	-0.178
145	gene:EgrG_000802600	EgrG_000802600	pathogen_EgG_scaffold_0001	+	6411703	6411957	6411014	6411518	6412833	6412900	145	134	0	114	2	329	75	0.147956	0.787738	1	0.929	0.071
1460	gene:EgrG_000120800	EgrG_000120800	pathogen_EgG_scaffold_0009	-	2181725	2181764	2181064	2181109	2181876	2181942	1460	15	0	25	3	114	75	0.181484	0.787738	1	0.846	0.154
1461	gene:EgrG_000120800	EgrG_000120800	pathogen_EgG_scaffold_0009	-	2178034	2178067	2177772	2177808	2178460	2178499	1461	26	6	25	2	108	75	0.216369	0.787738	0.751	0.897	-0.146
1462	gene:EgrG_000120800	EgrG_000120800	pathogen_EgG_scaffold_0009	-	2181526	2181565	2181064	2181109	2181725	2181764	1462	56	7	49	3	114	75	0.32463	0.787738	0.84	0.915	-0.075
1463	gene:EgrG_000120800	EgrG_000120800	pathogen_EgG_scaffold_0009	-	2180567	2180609	2180413	2180443	2181064	2181109	1463	9	13	14	3	117	75	0.0099573	0.787738	0.307	0.749	-0.442
1466	gene:EgrG_001051800	EgrG_001051800	pathogen_EgG_scaffold_0002	-	10955249	10955554	10954764	10954976	10955903	10956014	1466	1	1	0	1	380	75	0.507921	0.787738	0.165	0	0.165
1468	gene:EgrG_001182700	EgrG_001182700	pathogen_EgG_scaffold_0012	+	1970176	1970366	1969622	1969857	1970515	1970602	1468	252	0	251	2	265	75	0.282863	0.787738	1	0.973	0.027
146	gene:EgrG_000254400	EgrG_000254400	pathogen_EgG_scaffold_0005	+	5964883	5964976	5963631	5963879	5967822	5968081	146	20	0	26	1	168	75	0.44719	0.787738	1	0.921	0.079
1474	gene:EgrG_001061700	EgrG_001061700	pathogen_EgG_scaffold_0002	-	11894517	11894668	11893476	11894076	11894808	11894892	1474	13	3	11	1	226	75	0.469532	0.787738	0.59	0.785	-0.195
1477	gene:EgrG_001061700	EgrG_001061700	pathogen_EgG_scaffold_0002	-	11894624	11894756	11893476	11894076	11894808	11894892	1477	54	3	42	1	207	75	0.483181	0.787738	0.867	0.938	-0.071
1478	gene:EgrG_001053800	EgrG_001053800	pathogen_EgG_scaffold_0002	+	11114735	11114882	11112112	11112331	11117058	11117302	1478	4	1	3	0	222	75	0.519292	0.787738	0.575	1	-0.425
1479	gene:EgrG_001053800	EgrG_001053800	pathogen_EgG_scaffold_0002	+	11104682	11104846	11102048	11102512	11105015	11105183	1479	1	1	4	0	239	75	0.258826	0.787738	0.239	1	-0.761
1480	gene:EgrG_000785000	EgrG_000785000	pathogen_EgG_scaffold_0001	+	5066045	5066171	5065791	5065928	5067127	5067223	1480	41	1	47	0	201	75	0.350983	0.787738	0.939	1	-0.061
1481	gene:EgrG_000785000	EgrG_000785000	pathogen_EgG_scaffold_0001	+	5068842	5068935	5068108	5068264	5069780	5069831	1481	19	1	24	5	168	75	0.207977	0.787738	0.895	0.682	0.213
1482	gene:EgrG_000785000	EgrG_000785000	pathogen_EgG_scaffold_0001	+	5065791	5065928	5061659	5061795	5067127	5067223	1482	45	0	33	1	212	75	0.31511	0.787738	1	0.921	0.079
1483	gene:EgrG_000785000	EgrG_000785000	pathogen_EgG_scaffold_0001	+	5065791	5065928	5061659	5061795	5071088	5071173	1483	46	1	33	0	212	75	0.458155	0.787738	0.942	1	-0.058
1484	gene:EgrG_000785000	EgrG_000785000	pathogen_EgG_scaffold_0001	+	5068108	5068264	5067127	5067223	5069780	5069831	1484	28	2	17	0	231	75	0.298129	0.787738	0.82	1	-0.18
1485	gene:EgrG_000785000	EgrG_000785000	pathogen_EgG_scaffold_0001	+	5068108	5068264	5066045	5066171	5069780	5069831	1485	23	0	15	1	231	75	0.307844	0.787738	1	0.83	0.17
1486	gene:EgrG_000785000	EgrG_000785000	pathogen_EgG_scaffold_0001	+	5068111	5068264	5066045	5066171	5069780	5069831	1486	21	0	15	1	228	75	0.326705	0.787738	1	0.831	0.169
1487	gene:EgrG_000785000	EgrG_000785000	pathogen_EgG_scaffold_0001	+	5067127	5067223	5066045	5066171	5069780	5069831	1487	15	0	12	1	171	75	0.352301	0.787738	1	0.84	0.16
1489	gene:EgrG_000785000	EgrG_000785000	pathogen_EgG_scaffold_0001	+	5069780	5069831	5067127	5067223	5070414	5070465	1489	5	0	0	1	126	75	0.121994	0.787738	1	0	1
148	gene:EgrG_000570200	EgrG_000570200	pathogen_EgG_scaffold_0017	-	358764	358859	358668	358729	358894	358941	148	55	1	51	0	170	75	0.412438	0.787738	0.96	1	-0.04
1490	gene:EgrG_000510500	EgrG_000510500	pathogen_EgG_scaffold_0004	+	8617617	8617636	8616265	8616676	8618999	8620823	1490	0	5	2	4	94	75	0.188853	0.787738	0	0.285	-0.285
1491	gene:EgrG_000626600	EgrG_000626600	pathogen_EgG_scaffold_0003	-	5183183	5183397	5182517	5182605	5183464	5183561	1491	91	2	93	4	289	75	0.458965	0.787738	0.922	0.858	0.064
1493	gene:EgrG_000626600	EgrG_000626600	pathogen_EgG_scaffold_0003	-	5183183	5183316	5182517	5182605	5183464	5183561	1493	179	2	194	4	208	75	0.505001	0.787738	0.97	0.946	0.024
1494	gene:EgrG_000880000	EgrG_000880000	pathogen_EgG_scaffold_0001	+	12539165	12539275	12538901	12539081	12540303	12540579	1494	12	1	13	0	185	75	0.386133	0.787738	0.829	1	-0.171
1495	gene:EgrG_000194500	EgrG_000194500	pathogen_EgG_scaffold_0009	+	3197656	3197911	3197209	3197572	3198017	3198140	1495	33	1	41	0	330	75	0.340827	0.787738	0.882	1	-0.118
1498	gene:EgrG_000782300	EgrG_000782300	pathogen_EgG_scaffold_0001	+	4891091	4891249	4887633	4887881	4892237	4892686	1498	11	0	12	1	233	75	0.429689	0.787738	1	0.794	0.206
1500	gene:EgrG_001033900	EgrG_001033900	pathogen_EgG_scaffold_0002	-	9240214	9240310	9239867	9239900	9241103	9241200	1500	15	2	8	4	171	75	0.188257	0.787738	0.767	0.467	0.3
1501	gene:EgrG_001033900	EgrG_001033900	pathogen_EgG_scaffold_0002	-	9240214	9240370	9239867	9239900	9241103	9241200	1501	50	2	50	4	231	75	0.450084	0.787738	0.89	0.802	0.088
1502	gene:EgrG_001010600	EgrG_001010600	pathogen_EgG_scaffold_0002	+	7262524	7262584	7261985	7262107	7262952	7263096	1502	5	0	6	1	135	75	0.46719	0.787738	1	0.769	0.231
1503	gene:EgrG_000697100	EgrG_000697100	pathogen_EgG_scaffold_0013	+	1421147	1421434	1420755	1420918	1421787	1421972	1503	47	2	38	0	362	75	0.224564	0.787738	0.83	1	-0.17
1505	gene:EgrG_001127900	EgrG_001127900	pathogen_EgG_scaffold_0006	+	2446648	2446909	2445407	2445422	2447342	2447434	1505	243	0	249	2	336	75	0.233887	0.787738	1	0.965	0.035
1506	gene:EgrG_001165600	EgrG_001165600	pathogen_EgG_scaffold_0012	+	204896	204934	204712	204827	205444	205646	1506	0	2	2	4	113	75	0.416883	0.787738	0	0.249	-0.249
1509	gene:EgrG_001073400	EgrG_001073400	pathogen_EgG_scaffold_0002	-	12919726	12919822	12919388	12919553	12919872	12920017	1509	10	89	4	107	171	75	0.0691383	0.787738	0.047	0.016	0.031
150	gene:EgrG_000053900	EgrG_000053900	pathogen_EgG_scaffold_0010	-	3078001	3078195	3075232	3075442	3080262	3080381	150	40	0	30	1	269	75	0.324356	0.787738	1	0.893	0.107
1510	gene:EgrG_001073400	EgrG_001073400	pathogen_EgG_scaffold_0002	-	12919726	12919759	12919388	12919553	12919872	12920017	1510	22	89	16	107	108	75	0.169482	0.787738	0.147	0.094	0.053
1512	gene:EgrG_000886100	EgrG_000886100	pathogen_EgG_scaffold_0001	+	13092930	13093024	13091675	13091968	13094424	13094601	1512	24	1	29	0	169	75	0.34358	0.787738	0.914	1	-0.086
1513	gene:EgrG_000838700	EgrG_000838700	pathogen_EgG_scaffold_0001	+	9478957	9479205	9478115	9478190	9479462	9479915	1513	20	0	4	1	323	75	0.16149	0.787738	1	0.482	0.518
1514	gene:EgrG_000838700	EgrG_000838700	pathogen_EgG_scaffold_0001	+	9476015	9476039	9474807	9475414	9478115	9478190	1514	5	1	0	1	99	75	0.224805	0.787738	0.791	0	0.791
1515	gene:EgrG_001045800	EgrG_001045800	pathogen_EgG_scaffold_0002	-	10428941	10429307	10428362	10428903	10429780	10429961	1515	37	0	40	1	441	75	0.408852	0.787738	1	0.872	0.128
1516	gene:EgrG_001045800	EgrG_001045800	pathogen_EgG_scaffold_0002	-	10430079	10430205	10429780	10429961	10430884	10430971	1516	17	2	12	3	201	75	0.473012	0.787738	0.76	0.599	0.161
1517	gene:EgrG_000503400	EgrG_000503400	pathogen_EgG_scaffold_0004	-	7898073	7898162	7897043	7897308	7898276	7898403	1517	18	1	20	0	164	75	0.367646	0.787738	0.892	1	-0.108
1518	gene:EgrG_000733800	EgrG_000733800	pathogen_EgG_scaffold_0025	-	58874	58998	55819	55895	60956	61095	1518	10	0	5	2	199	75	0.112627	0.787738	1	0.485	0.515
1520	gene:EgrG_000631500	EgrG_000631500	pathogen_EgG_scaffold_0003	+	5620599	5620680	5617744	5617825	5620760	5620841	1520	41	1	39	0	156	75	0.395919	0.787738	0.952	1	-0.048
1522	gene:EgrG_000631500	EgrG_000631500	pathogen_EgG_scaffold_0003	+	5620760	5620841	5620599	5620680	5622023	5622218	1522	34	0	28	2	156	75	0.144156	0.787738	1	0.871	0.129
1524	gene:EgrG_000631500	EgrG_000631500	pathogen_EgG_scaffold_0003	+	5617744	5617825	5616915	5616938	5622023	5622218	1524	31	8	38	6	156	75	0.420375	0.787738	0.651	0.753	-0.102
1525	gene:EgrG_000631500	EgrG_000631500	pathogen_EgG_scaffold_0003	+	5617744	5617825	5616915	5616938	5620760	5620841	1525	29	1	35	0	156	75	0.34074	0.787738	0.933	1	-0.067
1526	gene:EgrG_000631500	EgrG_000631500	pathogen_EgG_scaffold_0003	+	5616667	5616718	5614352	5614477	5616915	5616938	1526	35	1	46	3	126	75	0.49757	0.787738	0.954	0.901	0.053
1527	gene:EgrG_000631500	EgrG_000631500	pathogen_EgG_scaffold_0003	+	5620599	5620683	5617744	5617825	5620760	5620841	1527	29	1	32	0	159	75	0.360134	0.787738	0.932	1	-0.068
1528	gene:EgrG_000356000	EgrG_000356000	pathogen_EgG_scaffold_0011	-	2085455	2085619	2085267	2085333	2085661	2085728	1528	67	0	81	1	239	75	0.436743	0.787738	1	0.962	0.038
1529	gene:EgrG_000356000	EgrG_000356000	pathogen_EgG_scaffold_0011	-	2085960	2086035	2085796	2085895	2088622	2088726	1529	29	1	32	4	150	75	0.24915	0.787738	0.935	0.8	0.135
1530	gene:EgrG_000881900	EgrG_000881900	pathogen_EgG_scaffold_0001	-	12706335	12706369	12703216	12704004	12706457	12706481	1530	0	1	2	0	109	75	0.225238	0.787738	0	1	-1
1531	gene:EgrG_000881900	EgrG_000881900	pathogen_EgG_scaffold_0001	-	12706457	12706485	12703216	12704004	12707571	12707779	1531	0	5	1	9	103	75	0.537385	0.787738	0	0.075	-0.075
1534	gene:EgrG_000881900	EgrG_000881900	pathogen_EgG_scaffold_0001	-	12706335	12706481	12703216	12704004	12707571	12707779	1534	0	5	4	9	221	75	0.152307	0.787738	0	0.131	-0.131
1535	gene:EgrG_000881900	EgrG_000881900	pathogen_EgG_scaffold_0001	-	12713362	12713974	12707571	12707779	12718840	12719063	1535	41	1	47	0	687	75	0.366802	0.787738	0.817	1	-0.183
1536	gene:EgrG_000453500	EgrG_000453500	pathogen_EgG_scaffold_0004	+	3031836	3031935	3031648	3031761	3032104	3032518	1536	6	1	0	1	174	75	0.200364	0.787738	0.721	0	0.721
1537	gene:EgrG_000453500	EgrG_000453500	pathogen_EgG_scaffold_0004	+	3031838	3031935	3031648	3031761	3032104	3032518	1537	4	1	0	1	172	75	0.258145	0.787738	0.636	0	0.636
1538	gene:EgrG_000238300	EgrG_000238300	pathogen_EgG_scaffold_0005	-	4706845	4707095	4703170	4703345	4707916	4708081	1538	21	0	23	1	325	75	0.418905	0.787738	1	0.841	0.159
153	gene:EgrG_000223300	EgrG_000223300	pathogen_EgG_scaffold_0005	+	3080586	3080698	3080306	3080492	3081452	3081986	153	23	0	9	1	187	75	0.222472	0.787738	1	0.783	0.217
1544	gene:EgrG_000844900	EgrG_000844900	pathogen_EgG_scaffold_0001	-	9906842	9906970	9906705	9906778	9907023	9907132	1544	56	1	52	0	203	75	0.401982	0.787738	0.954	1	-0.046
1545	gene:EgrG_000844900	EgrG_000844900	pathogen_EgG_scaffold_0001	-	9906842	9906945	9906705	9906778	9907023	9907132	1545	53	1	45	0	178	75	0.423969	0.787738	0.957	1	-0.043
1547	gene:EgrG_000844900	EgrG_000844900	pathogen_EgG_scaffold_0001	-	9906842	9906954	9906705	9906778	9907023	9907132	1547	74	1	64	0	187	75	0.445188	0.787738	0.967	1	-0.033
1549	gene:EgrG_000947300	EgrG_000947300	pathogen_EgG_scaffold_0002	-	1003805	1003832	1002643	1002752	1004947	1005015	1549	5	2	1	2	102	75	0.328462	0.787738	0.648	0.269	0.379
154	gene:EgrG_000223300	EgrG_000223300	pathogen_EgG_scaffold_0005	+	3080306	3080492	3079736	3079964	3081452	3081986	154	26	1	23	0	261	75	0.41984	0.787738	0.882	1	-0.118
1551	gene:EgrG_000967900	EgrG_000967900	pathogen_EgG_scaffold_0002	-	3285478	3285529	3284677	3284838	3287105	3287321	1551	1	6	1	19	126	75	0.489237	0.787738	0.09	0.03	0.06
1552	gene:EgrG_000967900	EgrG_000967900	pathogen_EgG_scaffold_0002	-	3285478	3285534	3284677	3284838	3287105	3287321	1552	3	6	2	19	131	75	0.146277	0.787738	0.223	0.057	0.166
1553	gene:EgrG_000967900	EgrG_000967900	pathogen_EgG_scaffold_0002	-	3285489	3285534	3284677	3284838	3287105	3287321	1553	3	6	2	19	120	75	0.146624	0.787738	0.238	0.062	0.176
1554	gene:EgrG_000805200	EgrG_000805200	pathogen_EgG_scaffold_0001	-	6638601	6638678	6638448	6638541	6638776	6638894	1554	4	2	2	0	152	75	0.431344	0.787738	0.497	1	-0.503
1555	gene:EgrG_000876800	EgrG_000876800	pathogen_EgG_scaffold_0001	-	12257393	12257528	12256910	12257011	12257814	12258164	1555	0	7	3	9	210	75	0.145398	0.787738	0	0.106	-0.106
1556	gene:EgrG_000663000	EgrG_000663000	pathogen_EgG_scaffold_0003	+	9715860	9716017	9715634	9715787	9716096	9716440	1556	3	6	0	10	232	75	0.0510151	0.787738	0.139	0	0.139
1557	gene:EgrG_000844200	EgrG_000844200	pathogen_EgG_scaffold_0001	+	9852187	9852353	9851678	9851777	9852427	9852570	1557	67	1	57	0	241	75	0.419881	0.787738	0.954	1	-0.046
1558	gene:EgrG_000668500	EgrG_000668500	pathogen_EgG_scaffold_0003	+	10165165	10165286	10164647	10164653	10165551	10165762	1558	110	1	116	3	196	75	0.37366	0.787738	0.977	0.937	0.04
1559	gene:EgrG_000668500	EgrG_000668500	pathogen_EgG_scaffold_0003	+	10165173	10165286	10164647	10164653	10165551	10165762	1559	83	1	77	3	188	75	0.313331	0.787738	0.971	0.911	0.06
1561	gene:EgrG_000668500	EgrG_000668500	pathogen_EgG_scaffold_0003	+	10173248	10173470	10172632	10172800	10173969	10174213	1561	133	1	167	3	297	75	0.46526	0.787738	0.971	0.934	0.037
1562	gene:EgrG_000668500	EgrG_000668500	pathogen_EgG_scaffold_0003	+	10165144	10165286	10164647	10164653	10165551	10165762	1562	95	1	81	3	217	75	0.276333	0.787738	0.97	0.903	0.067
1563	gene:EgrG_000668500	EgrG_000668500	pathogen_EgG_scaffold_0003	+	10173248	10173383	10172632	10172800	10173969	10174213	1563	169	1	198	3	210	75	0.431623	0.787738	0.984	0.959	0.025
1565	gene:EgrG_000668500	EgrG_000668500	pathogen_EgG_scaffold_0003	+	10165141	10165286	10164647	10164653	10165551	10165762	1565	95	1	79	3	220	75	0.266185	0.787738	0.97	0.9	0.07
1568	gene:EgrG_000158200	EgrG_000158200	pathogen_EgG_scaffold_0008	-	422165	422580	421402	421896	424777	425108	1568	84	1	102	3	490	75	0.447061	0.787738	0.928	0.839	0.089
1569	gene:EgrG_000609000	EgrG_000609000	pathogen_EgG_scaffold_0003	-	3792168	3792226	3791765	3791867	3792280	3792500	1569	4	1	3	0	133	75	0.511482	0.787738	0.693	1	-0.307
156	gene:EgrG_000223300	EgrG_000223300	pathogen_EgG_scaffold_0005	+	3080573	3080698	3080306	3080492	3081452	3081986	156	18	0	5	1	200	75	0.188784	0.787738	1	0.652	0.348
1571	gene:EgrG_000433400	EgrG_000433400	pathogen_EgG_scaffold_0004	-	1176151	1176378	1175894	1176082	1176612	1176741	1571	43	1	26	0	302	75	0.50495	0.787738	0.914	1	-0.086
1573	gene:EgrG_000597700	EgrG_000597700	pathogen_EgG_scaffold_0003	+	2431125	2431306	2424484	2425582	2433416	2433555	1573	64	1	75	0	256	75	0.351964	0.787738	0.949	1	-0.051
1574	gene:EgrG_000597700	EgrG_000597700	pathogen_EgG_scaffold_0003	+	2443664	2443775	2442739	2442993	2444016	2444087	1574	29	2	33	6	186	75	0.255329	0.787738	0.854	0.689	0.165
1577	gene:EgrG_000445400	EgrG_000445400	pathogen_EgG_scaffold_0004	-	2185851	2185989	2184916	2185125	2186078	2186141	1577	37	1	25	0	213	75	0.475801	0.787738	0.929	1	-0.071
1578	gene:EgrG_000445400	EgrG_000445400	pathogen_EgG_scaffold_0004	-	2190601	2190675	2189957	2189998	2190741	2190881	1578	31	1	40	0	149	75	0.328882	0.787738	0.94	1	-0.06
1579	gene:EgrG_000445400	EgrG_000445400	pathogen_EgG_scaffold_0004	-	2185851	2185986	2184916	2185125	2186078	2186141	1579	37	1	26	0	210	75	0.466033	0.787738	0.93	1	-0.07
1580	gene:EgrG_000445400	EgrG_000445400	pathogen_EgG_scaffold_0004	-	2185851	2185925	2184916	2185125	2186078	2186141	1580	47	1	42	0	149	75	0.417833	0.787738	0.959	1	-0.041
1581	gene:EgrG_000445400	EgrG_000445400	pathogen_EgG_scaffold_0004	-	2190394	2190526	2189957	2189998	2190601	2190675	1581	12	17	6	22	207	75	0.112951	0.787738	0.204	0.09	0.114
1582	gene:EgrG_000468000	EgrG_000468000	pathogen_EgG_scaffold_0004	-	4234329	4234345	4234040	4234178	4234478	4234688	1582	0	1	1	0	91	75	0.341119	0.787738	0	1	-1
1583	gene:EgrG_000764700	EgrG_000764700	pathogen_EgG_scaffold_0001	-	3036270	3036326	3035236	3035315	3037115	3037319	1583	12	0	16	1	131	75	0.460057	0.787738	1	0.902	0.098
1584	gene:EgrG_000764700	EgrG_000764700	pathogen_EgG_scaffold_0001	-	3037686	3037842	3037115	3037319	3040084	3040194	1584	23	1	17	0	231	75	0.463902	0.787738	0.882	1	-0.118
1585	gene:EgrG_001012800	EgrG_001012800	pathogen_EgG_scaffold_0002	+	7488339	7488458	7488022	7488112	7488631	7488746	1585	12	0	15	1	194	75	0.452358	0.787738	1	0.853	0.147
1587	gene:EgrG_000842200	EgrG_000842200	pathogen_EgG_scaffold_0001	+	9683597	9683611	9683280	9683490	9683682	9683883	1587	8	2	11	0	89	75	0.145593	0.787738	0.771	1	-0.229
1588	gene:EgrG_000842200	EgrG_000842200	pathogen_EgG_scaffold_0001	+	9683524	9683611	9683280	9683490	9683682	9683883	1588	69	2	69	0	162	75	0.182063	0.787738	0.941	1	-0.059
1589	gene:EgrG_000474500	EgrG_000474500	pathogen_EgG_scaffold_0004	+	4746420	4746615	4746240	4746248	4746699	4746910	1589	5	4	2	11	270	75	0.0582584	0.787738	0.258	0.048	0.21
158	gene:EgrG_000774700	EgrG_000774700	pathogen_EgG_scaffold_0001	+	4293776	4294003	4292270	4292812	4294871	4295180	158	4	7	7	5	302	75	0.31535	0.787738	0.124	0.258	-0.134
1590	gene:EgrG_000474500	EgrG_000474500	pathogen_EgG_scaffold_0004	+	4746420	4746603	4746240	4746248	4746699	4746910	1590	5	4	3	11	258	75	0.111341	0.787738	0.267	0.073	0.194
1591	gene:EgrG_000678600	EgrG_000678600	pathogen_EgG_scaffold_0003	+	11114193	11114297	11114004	11114008	11114373	11114390	1591	21	2	22	0	179	75	0.177734	0.787738	0.815	1	-0.185
1592	gene:EgrG_000678600	EgrG_000678600	pathogen_EgG_scaffold_0003	+	11114659	11114676	11114347	11114390	11115251	11115367	1592	1	3	5	3	92	75	0.267912	0.787738	0.214	0.576	-0.362
1595	gene:EgrG_000678600	EgrG_000678600	pathogen_EgG_scaffold_0003	+	11114193	11114233	11114004	11114008	11114373	11114390	1595	45	2	59	0	115	75	0.139378	0.787738	0.936	1	-0.064
1598	gene:EgrG_000678600	EgrG_000678600	pathogen_EgG_scaffold_0003	+	11114193	11114212	11114004	11114008	11114373	11114390	1598	1	2	6	0	94	75	0.0573739	0.787738	0.285	1	-0.715
1599	gene:EgrG_000067800	EgrG_000067800	pathogen_EgG_scaffold_0010	+	1415930	1416042	1415217	1415486	1416234	1416404	1599	42	1	25	0	187	75	0.504045	0.787738	0.944	1	-0.056
159	gene:EgrG_000774700	EgrG_000774700	pathogen_EgG_scaffold_0001	+	4290217	4290285	4289349	4289620	4292270	4292812	159	0	5	2	8	143	75	0.30796	0.787738	0	0.116	-0.116
1601	gene:EgrG_000428400	EgrG_000428400	pathogen_EgG_scaffold_0004	-	720232	720373	719519	719591	720704	720848	1601	32	0	47	1	216	75	0.470842	0.787738	1	0.942	0.058
1602	gene:EgrG_000428400	EgrG_000428400	pathogen_EgG_scaffold_0004	-	720200	720373	719519	719591	720704	720848	1602	95	0	91	1	248	75	0.404789	0.787738	1	0.965	0.035
1603	gene:EgrG_000187100	EgrG_000187100	pathogen_EgG_scaffold_0008	-	3857993	3858074	3856914	3857196	3858143	3858377	1603	21	0	6	2	156	75	0.04793	0.787738	1	0.591	0.409
1604	gene:EgrG_001072500	EgrG_001072500	pathogen_EgG_scaffold_0046	+	181313	181409	180602	180698	181483	181576	1604	1	0	1	1	171	75	0.541538	0.787738	1	0.305	0.695
1607	gene:EgrG_000256800	EgrG_000256800	pathogen_EgG_scaffold_0005	+	6216275	6216366	6214267	6214478	6216859	6217011	1607	23	0	23	1	166	75	0.386926	0.787738	1	0.912	0.088
1609	gene:EgrG_000256800	EgrG_000256800	pathogen_EgG_scaffold_0005	+	6190138	6190229	6189649	6189795	6190527	6190546	1609	2	8	0	4	166	75	0.365876	0.787738	0.101	0	0.101
160	gene:EgrG_000126700	EgrG_000126700	pathogen_EgG_scaffold_0009	-	2670113	2670224	2668998	2669133	2672257	2672477	160	5	6	4	9	186	75	0.483249	0.787738	0.252	0.152	0.1
1611	gene:EgrG_001107500	EgrG_001107500	pathogen_EgG_scaffold_0006	-	438389	438553	437824	438076	439140	439613	1611	1	23	2	19	239	75	0.519163	0.787738	0.013	0.032	-0.019
1612	gene:EgrG_001107500	EgrG_001107500	pathogen_EgG_scaffold_0006	-	438786	438807	437824	438076	439140	439613	1612	0	23	3	19	96	75	0.0674301	0.787738	0	0.11	-0.11
1614	gene:EgrG_001107500	EgrG_001107500	pathogen_EgG_scaffold_0006	-	444709	444812	440885	440925	444894	444970	1614	41	0	36	1	178	75	0.352669	0.787738	1	0.938	0.062
1615	gene:EgrG_000945500	EgrG_000945500	pathogen_EgG_scaffold_0002	+	895348	895560	893779	893884	898017	898176	1615	7	0	7	1	287	75	0.432205	0.787738	1	0.647	0.353
1616	gene:EgrG_000945500	EgrG_000945500	pathogen_EgG_scaffold_0002	+	891483	891706	890835	890917	892616	892929	1616	32	1	26	0	298	75	0.437968	0.787738	0.89	1	-0.11
1617	gene:EgrG_000867500	EgrG_000867500	pathogen_EgG_scaffold_0001	+	11612448	11612621	11611051	11611476	11613678	11614336	1617	61	2	53	0	248	75	0.200949	0.787738	0.902	1	-0.098
161	gene:EgrG_000126700	EgrG_000126700	pathogen_EgG_scaffold_0009	-	2676643	2676732	2675717	2676268	2676885	2677127	161	16	0	24	1	164	75	0.483359	0.787738	1	0.916	0.084
1620	gene:EgrG_000787400	EgrG_000787400	pathogen_EgG_scaffold_0001	-	5318433	5318579	5317920	5318289	5318708	5318831	1620	2	42	4	44	221	75	0.504675	0.787738	0.016	0.03	-0.014
1621	gene:EgrG_000993300	EgrG_000993300	pathogen_EgG_scaffold_0002	+	5668253	5668259	5668004	5668162	5669286	5669353	1621	7	3	6	8	81	75	0.210019	0.787738	0.684	0.41	0.274
1622	gene:EgrG_001060600	EgrG_001060600	pathogen_EgG_scaffold_0002	-	11806694	11806708	11806204	11806465	11807474	11807678	1622	13	0	8	2	89	75	0.118864	0.787738	1	0.771	0.229
1623	gene:EgrG_000916200	EgrG_000916200	pathogen_EgG_scaffold_0026	-	507135	507186	506729	507032	507576	507769	1623	0	6	2	3	126	75	0.117947	0.787738	0	0.284	-0.284
1624	gene:EgrG_000829700	EgrG_000829700	pathogen_EgG_scaffold_0001	-	8703534	8703581	8703249	8703470	8703930	8704190	1624	43	1	47	0	122	75	0.394109	0.787738	0.964	1	-0.036
1627	gene:EgrG_001101800	EgrG_001101800	pathogen_EgG_scaffold_0014	-	1179161	1179217	1176980	1177235	1179671	1179872	1627	1	6	3	5	131	75	0.347302	0.787738	0.087	0.256	-0.169
1628	gene:EgrG_000738400	EgrG_000738400	pathogen_EgG_scaffold_0025	+	498286	498613	496523	496765	499942	500402	1628	6	0	9	1	402	75	0.524379	0.787738	1	0.627	0.373
1629	gene:EgrG_002006650	EgrG_002006650	pathogen_EgG_scaffold_0115	+	16123	16231	13809	14101	16452	16559	1629	58	4	56	2	183	75	0.472872	0.787738	0.856	0.92	-0.064
1632	gene:EgrG_000345900	EgrG_000345900	pathogen_EgG_scaffold_0011	-	865567	865716	863534	863769	873594	873711	1632	18	1	12	0	224	75	0.494469	0.787738	0.858	1	-0.142
1633	gene:EgrG_000429900	EgrG_000429900	pathogen_EgG_scaffold_0004	+	808277	808588	808128	808197	808748	808961	1633	41	0	65	1	386	75	0.491285	0.787738	1	0.927	0.073
1634	gene:EgrG_000226800	EgrG_000226800	pathogen_EgG_scaffold_0005	-	3446859	3446977	3446162	3446285	3448517	3448559	1634	42	2	45	0	193	75	0.162392	0.787738	0.891	1	-0.109
1637	gene:EgrG_000303000	EgrG_000303000	pathogen_EgG_scaffold_0034	+	214684	214749	214097	214327	215119	215308	1637	12	0	9	1	140	75	0.343209	0.787738	1	0.828	0.172
1638	gene:EgrG_000303000	EgrG_000303000	pathogen_EgG_scaffold_0034	+	215119	215308	214097	214327	215776	216031	1638	26	1	28	0	264	75	0.374119	0.787738	0.881	1	-0.119
1639	gene:EgrG_000901900	EgrG_000901900	pathogen_EgG_scaffold_0001	-	14735665	14735767	14735297	14735406	14735823	14735934	1639	55	0	40	1	177	75	0.31945	0.787738	1	0.944	0.056
163	gene:EgrG_000975200	EgrG_000975200	pathogen_EgG_scaffold_0002	+	3984972	3985106	3984561	3984755	3985222	3985314	163	4	1	3	0	209	75	0.51852	0.787738	0.589	1	-0.411
1640	gene:EgrG_000901900	EgrG_000901900	pathogen_EgG_scaffold_0001	-	14732335	14732426	14731920	14732107	14733495	14733670	1640	24	2	10	2	166	75	0.451667	0.787738	0.844	0.693	0.151
1641	gene:EgrG_000901900	EgrG_000901900	pathogen_EgG_scaffold_0001	-	14732335	14732426	14731920	14732025	14733495	14733670	1641	39	0	17	1	166	75	0.224273	0.787738	1	0.885	0.115
1642	gene:EgrG_000901900	EgrG_000901900	pathogen_EgG_scaffold_0001	-	14732335	14732442	14731920	14732025	14733495	14733670	1642	23	0	11	1	182	75	0.251483	0.787738	1	0.819	0.181
1645	gene:EgrG_000135700	EgrG_000135700	pathogen_EgG_scaffold_0021	-	242078	242135	240480	240745	242413	242447	1645	11	2	2	7	132	75	0.00486033	0.787738	0.758	0.14	0.618
1648	gene:EgrG_000828300	EgrG_000828300	pathogen_EgG_scaffold_0001	+	8570200	8570420	8569590	8569740	8570882	8571020	1648	32	0	23	1	295	75	0.322148	0.787738	1	0.854	0.146
1649	gene:EgrG_000828300	EgrG_000828300	pathogen_EgG_scaffold_0001	+	8570300	8570420	8569590	8569740	8570882	8571020	1649	23	0	26	1	195	75	0.415529	0.787738	1	0.909	0.091
1650	gene:EgrG_000828300	EgrG_000828300	pathogen_EgG_scaffold_0001	+	8566737	8566909	8566398	8566487	8568514	8568742	1650	50	1	41	2	247	75	0.497255	0.787738	0.938	0.862	0.076
1651	gene:EgrG_000445000	EgrG_000445000	pathogen_EgG_scaffold_0004	-	2156032	2156322	2155603	2155868	2156504	2156667	1651	149	0	158	1	365	75	0.444773	0.787738	1	0.97	0.03
1652	gene:EgrG_000445000	EgrG_000445000	pathogen_EgG_scaffold_0004	-	2156504	2156667	2155603	2155868	2156949	2157279	1652	44	1	58	0	238	75	0.321258	0.787738	0.933	1	-0.067
1653	gene:EgrG_000195600	EgrG_000195600	pathogen_EgG_scaffold_0009	-	3097481	3097696	3094837	3095126	3098167	3098230	1653	53	0	91	2	290	75	0.290001	0.787738	1	0.922	0.078
1654	gene:EgrG_000932400	EgrG_000932400	pathogen_EgG_scaffold_0018	-	900419	900655	900148	900335	901113	901187	1654	4	1	7	0	311	75	0.334166	0.787738	0.491	1	-0.509
1655	gene:EgrG_000932400	EgrG_000932400	pathogen_EgG_scaffold_0018	-	901976	902046	901840	901905	902089	902161	1655	25	0	26	1	145	75	0.392347	0.787738	1	0.931	0.069
1656	gene:EgrG_000324800	EgrG_000324800	pathogen_EgG_scaffold_0014	-	1361630	1361804	1359610	1359743	1363795	1364018	1656	63	2	92	0	249	75	0.112712	0.787738	0.905	1	-0.095
1657	gene:EgrG_000324800	EgrG_000324800	pathogen_EgG_scaffold_0014	-	1359610	1359743	1359269	1359294	1363795	1364018	1657	19	0	24	1	208	75	0.444687	0.787738	1	0.896	0.104
1658	gene:EgrG_000324800	EgrG_000324800	pathogen_EgG_scaffold_0014	-	1359510	1359558	1359269	1359294	1359610	1359743	1658	1	4	0	3	123	75	0.491702	0.787738	0.132	0	0.132
1659	gene:EgrG_000324800	EgrG_000324800	pathogen_EgG_scaffold_0014	-	1359614	1359743	1359269	1359294	1363795	1364018	1659	20	0	27	1	204	75	0.458189	0.787738	1	0.908	0.092
165	gene:EgrG_001017100	EgrG_001017100	pathogen_EgG_scaffold_0002	-	7806583	7806660	7806116	7806189	7806810	7806861	165	36	0	32	1	152	75	0.356238	0.787738	1	0.94	0.06
1660	gene:EgrG_000997500	EgrG_000997500	pathogen_EgG_scaffold_0002	-	6058661	6058859	6057178	6057245	6059574	6059692	1660	52	0	48	1	273	75	0.362792	0.787738	1	0.93	0.07
1662	gene:EgrG_000997500	EgrG_000997500	pathogen_EgG_scaffold_0002	-	6059364	6059538	6058661	6058859	6059574	6059692	1662	79	4	73	0	249	75	0.0472252	0.787738	0.856	1	-0.144
1663	gene:EgrG_000997500	EgrG_000997500	pathogen_EgG_scaffold_0002	-	6057178	6057245	6056787	6057005	6059574	6059692	1663	31	2	33	0	142	75	0.165269	0.787738	0.891	1	-0.109
1664	gene:EgrG_000508000	EgrG_000508000	pathogen_EgG_scaffold_0004	-	8316785	8317178	8312584	8312898	8318291	8318491	1664	24	1	20	0	468	75	0.446387	0.787738	0.794	1	-0.206
1666	gene:EgrG_000297400	EgrG_000297400	pathogen_EgG_scaffold_0050	+	93156	93186	93000	93030	95038	95288	1666	10	0	6	1	105	75	0.304584	0.787738	1	0.811	0.189
1667	gene:EgrG_000297400	EgrG_000297400	pathogen_EgG_scaffold_0050	+	93156	93186	92819	92920	95038	95288	1667	20	20	26	17	105	75	0.349636	0.787738	0.417	0.522	-0.105
1669	gene:EgrG_000297400	EgrG_000297400	pathogen_EgG_scaffold_0050	+	93000	93030	92819	92920	93156	93186	1669	2	12	1	22	105	75	0.329108	0.787738	0.106	0.031	0.075
166	gene:EgrG_000689500	EgrG_000689500	pathogen_EgG_scaffold_0013	+	836024	836046	835348	835495	836886	836993	166	2	24	0	29	97	75	0.156924	0.787738	0.061	0	0.061
1670	gene:EgrG_001124300	EgrG_001124300	pathogen_EgG_scaffold_0006	-	2128729	2129306	2128343	2128572	2129377	2129927	1670	80	1	64	0	652	75	0.436945	0.787738	0.902	1	-0.098
1671	gene:EgrG_000990000	EgrG_000990000	pathogen_EgG_scaffold_0002	-	5335583	5335652	5335381	5335545	5335682	5335915	1671	29	2	41	1	144	75	0.427319	0.787738	0.883	0.955	-0.072
1674	gene:EgrG_000776900	EgrG_000776900	pathogen_EgG_scaffold_0001	-	4443425	4443500	4442714	4442878	4443745	4444044	1674	2	1	7	0	150	75	0.228061	0.787738	0.5	1	-0.5
1675	gene:EgrG_000172900	EgrG_000172900	pathogen_EgG_scaffold_0008	+	2187422	2187595	2184788	2185047	2190711	2190948	1675	21	0	11	1	248	75	0.274165	0.787738	1	0.769	0.231
1677	gene:EgrG_000736000	EgrG_000736000	pathogen_EgG_scaffold_0025	+	282877	283102	282601	282796	283232	283403	1677	0	3	4	2	300	75	0.0731024	0.787738	0	0.333	-0.333
1678	gene:EgrG_000736000	EgrG_000736000	pathogen_EgG_scaffold_0025	+	283078	283102	282601	282796	283232	283403	1678	0	3	1	2	99	75	0.373654	0.787738	0	0.275	-0.275
1680	gene:EgrG_000060200	EgrG_000060200	pathogen_EgG_scaffold_0010	-	2103795	2103903	2103251	2103278	2104007	2104103	1680	21	6	29	5	183	75	0.46847	0.787738	0.589	0.704	-0.115
1682	gene:EgrG_000128500	EgrG_000128500	pathogen_EgG_scaffold_0009	+	2792534	2792702	2792097	2792333	2793369	2793631	1682	35	0	30	1	243	75	0.352056	0.787738	1	0.903	0.097
1687	gene:EgrG_001201100	EgrG_001201100	pathogen_EgG_scaffold_0012	-	2888848	2888943	2888160	2888491	2890310	2890430	1687	198	5	256	4	170	75	0.507584	0.787738	0.946	0.966	-0.02
1688	gene:EgrG_000655300	EgrG_000655300	pathogen_EgG_scaffold_0003	-	8786485	8786714	8785760	8785831	8787775	8787992	1688	8	0	10	1	304	75	0.473179	0.787738	1	0.712	0.288
168	gene:EgrG_000640100	EgrG_000640100	pathogen_EgG_scaffold_0003	+	6927683	6928166	6927462	6927651	6928236	6928470	168	13	3	10	0	558	75	0.161692	0.787738	0.368	1	-0.632
1690	gene:EgrG_000513800	EgrG_000513800	pathogen_EgG_scaffold_0004	-	8887170	8887225	8887013	8887093	8887420	8887504	1690	13	1	15	0	130	75	0.363354	0.787738	0.882	1	-0.118
1691	gene:EgrG_000513800	EgrG_000513800	pathogen_EgG_scaffold_0004	-	8887170	8887189	8887013	8887093	8887420	8887504	1691	0	1	1	0	94	75	0.340932	0.787738	0	1	-1
1692	gene:EgrG_001100700	EgrG_001100700	pathogen_EgG_scaffold_0014	-	1054781	1054805	1054413	1054604	1054963	1055226	1692	0	12	6	9	99	75	0.00993473	0.787738	0	0.336	-0.336
1693	gene:EgrG_000462900	EgrG_000462900	pathogen_EgG_scaffold_0004	+	3846433	3846557	3845091	3845267	3846934	3847170	1693	68	1	43	0	199	75	0.4919	0.787738	0.962	1	-0.038
1694	gene:EgrG_001019800	EgrG_001019800	pathogen_EgG_scaffold_0002	-	7956721	7956794	7956266	7956467	7957020	7957311	1694	31	3	37	1	148	75	0.279009	0.787738	0.84	0.949	-0.109
1695	gene:EgrG_000677800	EgrG_000677800	pathogen_EgG_scaffold_0003	+	11033611	11033852	11030165	11030517	11035788	11035911	1695	39	1	29	0	316	75	0.456525	0.787738	0.902	1	-0.098
1697	gene:EgrG_000078100	EgrG_000078100	pathogen_EgG_scaffold_0010	+	353706	353795	353362	353667	353930	354075	1697	5	0	0	1	164	75	0.124279	0.787738	1	0	1
16	gene:EgrG_001080600	EgrG_001080600	pathogen_EgG_scaffold_0002	-	13773694	13773876	13772848	13772962	13773915	13774042	16	55	0	32	3	257	75	0.03559	0.787738	1	0.757	0.243
1701	gene:EgrG_000875600	EgrG_000875600	pathogen_EgG_scaffold_0001	+	12203908	12203957	12203398	12203717	12204322	12204409	1701	13	7	14	3	124	75	0.253362	0.787738	0.529	0.738	-0.209
1702	gene:EgrG_000447500	EgrG_000447500	pathogen_EgG_scaffold_0004	+	2347547	2347620	2347448	2347515	2347650	2347858	1702	184	1	190	3	148	75	0.371398	0.787738	0.989	0.97	0.019
1704	gene:EgrG_000973300	EgrG_000973300	pathogen_EgG_scaffold_0002	-	3848593	3848704	3848319	3848555	3849041	3849180	1704	29	1	25	0	186	75	0.419103	0.787738	0.921	1	-0.079
1707	gene:EgrG_000497000	EgrG_000497000	pathogen_EgG_scaffold_0004	-	7225415	7225507	7225310	7225348	7225578	7225663	1707	42	1	31	0	167	75	0.450696	0.787738	0.95	1	-0.05
1708	gene:EgrG_001110400	EgrG_001110400	pathogen_EgG_scaffold_0006	+	806902	807353	805450	805886	807541	807659	1708	14	0	16	1	526	75	0.447855	0.787738	1	0.695	0.305
1710	gene:EgrG_000820900	EgrG_000820900	pathogen_EgG_scaffold_0001	-	7890580	7890684	7889432	7889548	7890969	7891066	1710	67	0	61	1	179	75	0.388356	0.787738	1	0.962	0.038
1711	gene:EgrG_000203000	EgrG_000203000	pathogen_EgG_scaffold_0005	-	862345	862357	861878	861971	863144	863195	1711	15	0	11	1	87	75	0.324947	0.787738	1	0.905	0.095
1712	gene:EgrG_000203000	EgrG_000203000	pathogen_EgG_scaffold_0005	-	866313	866325	864935	865026	866447	866490	1712	14	1	11	2	87	75	0.497124	0.787738	0.923	0.826	0.097
1714	gene:EgrG_000176000	EgrG_000176000	pathogen_EgG_scaffold_0008	+	2719579	2719591	2719145	2719244	2719770	2719832	1714	1	3	3	3	87	75	0.482143	0.787738	0.223	0.463	-0.24
1715	gene:EgrG_000505100	EgrG_000505100	pathogen_EgG_scaffold_0004	-	8068138	8068199	8067787	8068085	8068269	8068278	1715	41	1	63	0	136	75	0.325878	0.787738	0.958	1	-0.042
1716	gene:EgrG_000828050	EgrG_000828050	pathogen_EgG_scaffold_0001	-	8547061	8547168	8546630	8546751	8547362	8547567	1716	39	0	27	1	182	75	0.304456	0.787738	1	0.918	0.082
1717	gene:EgrG_000958600	EgrG_000958600	pathogen_EgG_scaffold_0002	+	2232406	2232611	2232147	2232351	2232675	2232706	1717	44	28	93	23	280	75	0.00519723	0.787738	0.296	0.52	-0.224
1718	gene:EgrG_001066800	EgrG_001066800	pathogen_EgG_scaffold_0002	+	12338294	12338348	12337236	12337314	12338488	12338615	1718	8	2	7	4	129	75	0.43908	0.787738	0.699	0.504	0.195
171	gene:EgrG_000439600	EgrG_000439600	pathogen_EgG_scaffold_0004	-	1663397	1663484	1662354	1662414	1663982	1664072	171	0	4	2	3	162	75	0.185879	0.787738	0	0.236	-0.236
1720	gene:EgrG_000777300	EgrG_000777300	pathogen_EgG_scaffold_0001	+	4468981	4469090	4468508	4468625	4470005	4470120	1720	86	0	77	1	184	75	0.416856	0.787738	1	0.969	0.031
1721	gene:EgrG_001172900	EgrG_001172900	pathogen_EgG_scaffold_0012	+	1034493	1034572	1034256	1034415	1035660	1035788	1721	28	0	44	1	154	75	0.48641	0.787738	1	0.955	0.045
1726	gene:EgrG_001011250	EgrG_001011250	pathogen_EgG_scaffold_0002	-	7314251	7314327	7314007	7314127	7314574	7314720	1726	17	5	22	2	151	75	0.193727	0.787738	0.628	0.845	-0.217
1727	gene:EgrG_000638000	EgrG_000638000	pathogen_EgG_scaffold_0003	-	6548374	6548563	6548047	6548236	6557903	6559230	1727	7	1	6	0	264	75	0.466876	0.787738	0.665	1	-0.335
1728	gene:EgrG_000638000	EgrG_000638000	pathogen_EgG_scaffold_0003	-	6548047	6548236	6547393	6547549	6548374	6548563	1728	7	1	3	2	264	75	0.318749	0.787738	0.665	0.299	0.366
1729	gene:EgrG_000888100	EgrG_000888100	pathogen_EgG_scaffold_0001	+	13365807	13366409	13364633	13364691	13366596	13366846	1729	12	1	12	0	677	75	0.429357	0.787738	0.571	1	-0.429
172	gene:EgrG_000439600	EgrG_000439600	pathogen_EgG_scaffold_0004	-	1662354	1662414	1661499	1661571	1663982	1664072	172	10	6	5	1	135	75	0.377229	0.787738	0.481	0.735	-0.254
1730	gene:EgrG_000816100	EgrG_000816100	pathogen_EgG_scaffold_0001	+	7491927	7492073	7491664	7491831	7492846	7493204	1730	40	1	39	0	221	75	0.38716	0.787738	0.931	1	-0.069
1733	gene:EgrG_000773200	EgrG_000773200	pathogen_EgG_scaffold_0001	-	4064822	4064975	4063917	4064112	4066272	4066428	1733	111	0	104	2	228	75	0.174082	0.787738	1	0.945	0.055
1734	gene:EgrG_000318600	EgrG_000318600	pathogen_EgG_scaffold_0027	-	324515	324817	323583	323691	324991	325102	1734	14	0	21	1	377	75	0.499627	0.787738	1	0.807	0.193
1735	gene:EgrG_000098800	EgrG_000098800	pathogen_EgG_scaffold_0009	-	73362	73507	70130	70468	74786	75027	1735	0	1	15	0	220	75	0.0597447	0.787738	0	1	-1
1736	gene:EgrG_000792600	EgrG_000792600	pathogen_EgG_scaffold_0001	+	5671623	5671715	5671190	5671473	5672183	5672501	1736	26	6	30	4	167	75	0.448175	0.787738	0.661	0.771	-0.11
1737	gene:EgrG_000792600	EgrG_000792600	pathogen_EgG_scaffold_0001	+	5671921	5672064	5671623	5671727	5672183	5672501	1737	14	24	2	24	218	75	0.00659069	0.787738	0.167	0.028	0.139
1738	gene:EgrG_000792600	EgrG_000792600	pathogen_EgG_scaffold_0001	+	5671623	5671727	5671259	5671473	5672183	5672501	1738	52	6	57	4	179	75	0.474983	0.787738	0.784	0.857	-0.073
173	gene:EgrG_000439600	EgrG_000439600	pathogen_EgG_scaffold_0004	-	1659556	1659580	1659314	1659398	1659831	1659900	173	30	1	33	4	99	75	0.246138	0.787738	0.958	0.862	0.096
1741	gene:EgrG_000513900	EgrG_000513900	pathogen_EgG_scaffold_0004	+	8904007	8904260	8898789	8898970	8904939	8905051	1741	47	2	49	0	328	75	0.170859	0.787738	0.843	1	-0.157
1742	gene:EgrG_000632300	EgrG_000632300	pathogen_EgG_scaffold_0003	-	5701886	5702003	5701766	5701862	5702035	5702059	1742	46	1	55	0	192	75	0.346994	0.787738	0.947	1	-0.053
1743	gene:EgrG_000632300	EgrG_000632300	pathogen_EgG_scaffold_0003	-	5701886	5701984	5701766	5701862	5702035	5702059	1743	12	1	16	0	173	75	0.338336	0.787738	0.839	1	-0.161
1744	gene:EgrG_001016800	EgrG_001016800	pathogen_EgG_scaffold_0002	-	7792292	7792452	7791440	7791568	7792675	7792936	1744	123	1	152	0	235	75	0.467688	0.787738	0.975	1	-0.025
1746	gene:EgrG_000444000	EgrG_000444000	pathogen_EgG_scaffold_0004	+	2053535	2053692	2053156	2053456	2053775	2053955	1746	4	68	0	62	232	75	0.339407	0.787738	0.019	0	0.019
1748	gene:EgrG_000772300	EgrG_000772300	pathogen_EgG_scaffold_0001	-	3950862	3951045	3949867	3950029	3951731	3952057	1748	76	1	58	0	258	75	0.444887	0.787738	0.957	1	-0.043
1749	gene:EgrG_001194500	EgrG_001194500	pathogen_EgG_scaffold_0012	+	2608592	2608628	2607461	2607541	2608722	2608832	1749	1	6	0	5	111	75	0.449508	0.787738	0.101	0	0.101
1750	gene:EgrG_000058700	EgrG_000058700	pathogen_EgG_scaffold_0010	+	2204558	2204808	2203573	2204252	2205031	2205296	1750	28	0	18	1	325	75	0.306483	0.787738	1	0.806	0.194
1754	gene:EgrG_000326100	EgrG_000326100	pathogen_EgG_scaffold_0014	-	1462201	1462246	1461230	1461444	1462324	1462835	1754	1	2	1	0	120	75	0.387384	0.787738	0.238	1	-0.762
1759	gene:EgrG_001049400	EgrG_001049400	pathogen_EgG_scaffold_0002	+	10734097	10734383	10732417	10732736	10734776	10734978	1759	47	0	34	1	361	75	0.318693	0.787738	1	0.876	0.124
175	gene:EgrG_000439600	EgrG_000439600	pathogen_EgG_scaffold_0004	-	1657967	1658069	1657576	1657634	1658708	1658798	175	96	0	98	1	177	75	0.50231	0.787738	1	0.976	0.024
1761	gene:EgrG_000095400	EgrG_000095400	pathogen_EgG_scaffold_0045	-	174973	175108	174264	174377	175181	175350	1761	8	1	6	0	210	75	0.489619	0.787738	0.741	1	-0.259
1767	gene:EgrG_000180300	EgrG_000180300	pathogen_EgG_scaffold_0008	-	3220695	3220923	3219867	3220194	3221071	3221494	1767	76	1	59	0	303	75	0.437349	0.787738	0.95	1	-0.05
1768	gene:EgrG_000652600	EgrG_000652600	pathogen_EgG_scaffold_0003	-	8627085	8627260	8626915	8627034	8628337	8628606	1768	23	1	23	0	250	75	0.392991	0.787738	0.873	1	-0.127
1769	gene:EgrG_000652600	EgrG_000652600	pathogen_EgG_scaffold_0003	-	8627110	8627260	8626915	8627034	8628337	8628606	1769	17	1	14	0	225	75	0.444616	0.787738	0.85	1	-0.15
1772	gene:EgrG_000440300	EgrG_000440300	pathogen_EgG_scaffold_0004	+	1715024	1715170	1710235	1710306	1721098	1721202	1772	27	0	37	1	221	75	0.457388	0.787738	1	0.926	0.074
1774	gene:EgrG_000470400	EgrG_000470400	pathogen_EgG_scaffold_0004	+	4461311	4461327	4461031	4461100	4463457	4463624	1774	4	0	5	1	91	75	0.477619	0.787738	1	0.805	0.195
1775	gene:EgrG_000470400	EgrG_000470400	pathogen_EgG_scaffold_0004	+	4470854	4470939	4465670	4465867	4479419	4479751	1775	8	1	11	0	160	75	0.343089	0.787738	0.789	1	-0.211
1777	gene:EgrG_000470400	EgrG_000470400	pathogen_EgG_scaffold_0004	+	4463457	4463624	4461311	4461327	4465670	4465867	1777	15	1	14	0	242	75	0.419487	0.787738	0.823	1	-0.177
177	gene:EgrG_000619000	EgrG_000619000	pathogen_EgG_scaffold_0003	+	4544142	4544239	4543909	4543928	4544415	4544734	177	2	0	4	2	172	75	0.431933	0.787738	1	0.466	0.534
1780	gene:EgrG_001029800	EgrG_001029800	pathogen_EgG_scaffold_0002	-	8926739	8926943	8925460	8925616	8927509	8927630	1780	20	0	25	2	279	75	0.236775	0.787738	1	0.771	0.229
1781	gene:EgrG_000422700	EgrG_000422700	pathogen_EgG_scaffold_0004	-	138980	138986	138405	138500	140235	140316	1781	1	0	0	3	81	75	0.166357	0.787738	1	0	1
1782	gene:EgrG_000422700	EgrG_000422700	pathogen_EgG_scaffold_0004	-	138980	139033	138405	138500	140235	140316	1782	53	0	52	3	128	75	0.0827361	0.787738	1	0.91	0.09
1783	gene:EgrG_000422700	EgrG_000422700	pathogen_EgG_scaffold_0004	-	138980	139036	138405	138500	140235	140316	1783	22	0	23	3	131	75	0.0979741	0.787738	1	0.814	0.186
1789	gene:EgrG_000902100	EgrG_000902100	pathogen_EgG_scaffold_0001	+	14784735	14784849	14784425	14784562	14784919	14785044	1789	39	21	73	20	189	75	0.072447	0.787738	0.424	0.592	-0.168
178	gene:EgrG_001016400	EgrG_001016400	pathogen_EgG_scaffold_0002	-	7772688	7772798	7772003	7772372	7773189	7773404	178	2	2	5	1	185	75	0.328504	0.787738	0.288	0.67	-0.382
1790	gene:EgrG_000902100	EgrG_000902100	pathogen_EgG_scaffold_0001	+	14785240	14785428	14784919	14785044	14785810	14785907	1790	11	44	5	63	263	75	0.0449478	0.787738	0.067	0.022	0.045
1793	gene:EgrG_000089900	EgrG_000089900	pathogen_EgG_scaffold_0015	+	1107056	1107201	1106462	1106767	1107692	1107762	1793	16	0	14	1	220	75	0.37266	0.787738	1	0.827	0.173
1795	gene:EgrG_000089900	EgrG_000089900	pathogen_EgG_scaffold_0015	+	1105332	1105425	1104972	1105204	1105876	1105975	1795	2	6	4	2	168	75	0.147565	0.787738	0.13	0.472	-0.342
1797	gene:EgrG_000424000	EgrG_000424000	pathogen_EgG_scaffold_0004	+	266291	266407	265795	266034	268175	268465	1797	16	0	7	1	191	75	0.249904	0.787738	1	0.733	0.267
1798	gene:EgrG_000424000	EgrG_000424000	pathogen_EgG_scaffold_0004	+	272264	272321	271910	271946	272748	273006	1798	7	1	5	2	132	75	0.489229	0.787738	0.799	0.587	0.212
179	gene:EgrG_001016400	EgrG_001016400	pathogen_EgG_scaffold_0002	-	7775758	7775931	7775321	7775656	7776272	7776408	179	1	4	12	2	248	75	0.0140774	0.787738	0.07	0.645	-0.575
17	gene:EgrG_000829400	EgrG_000829400	pathogen_EgG_scaffold_0001	+	8686950	8686975	8686714	8686855	8687045	8687113	17	5	0	3	2	100	75	0.158116	0.787738	1	0.529	0.471
1800	gene:EgrG_001029400	EgrG_001029400	pathogen_EgG_scaffold_0002	-	8869095	8869345	8868079	8868330	8870449	8870630	1800	27	1	17	0	325	75	0.505079	0.787738	0.862	1	-0.138
1802	gene:EgrG_000209900	EgrG_000209900	pathogen_EgG_scaffold_0005	-	1708182	1708526	1705795	1706032	1710926	1711286	1802	48	1	34	0	419	75	0.468714	0.787738	0.896	1	-0.104
1804	gene:EgrG_000705400	EgrG_000705400	pathogen_EgG_scaffold_0013	+	2118421	2118471	2118330	2118385	2118546	2118680	1804	36	2	22	0	125	75	0.283516	0.787738	0.915	1	-0.085
1805	gene:EgrG_000705400	EgrG_000705400	pathogen_EgG_scaffold_0013	+	2118421	2118487	2118330	2118385	2118546	2118680	1805	148	2	141	0	141	75	0.321624	0.787738	0.975	1	-0.025
1806	gene:EgrG_000460800	EgrG_000460800	pathogen_EgG_scaffold_0004	-	3647111	3647257	3645579	3645819	3647610	3647648	1806	5	1	5	0	221	75	0.441359	0.787738	0.629	1	-0.371
1807	gene:EgrG_000460800	EgrG_000460800	pathogen_EgG_scaffold_0004	-	3647111	3647367	3645579	3645819	3647610	3647648	1807	3	1	11	0	331	75	0.21553	0.787738	0.405	1	-0.595
1808	gene:EgrG_000809900	EgrG_000809900	pathogen_EgG_scaffold_0001	+	6991945	6992026	6991190	6991410	6992713	6993055	1808	7	2	7	0	156	75	0.221079	0.787738	0.627	1	-0.373
1809	gene:EgrG_000046600	EgrG_000046600	pathogen_EgG_scaffold_0020	-	802217	802376	802008	802072	802720	803214	1809	14	1	26	0	234	75	0.271728	0.787738	0.818	1	-0.182
1810	gene:EgrG_000046600	EgrG_000046600	pathogen_EgG_scaffold_0020	-	803319	803696	802720	803214	804198	804363	1810	48	0	43	1	452	75	0.364453	0.787738	1	0.877	0.123
1811	gene:EgrG_000046600	EgrG_000046600	pathogen_EgG_scaffold_0020	-	808365	808597	805999	806151	808639	809125	1811	16	0	16	1	307	75	0.40602	0.787738	1	0.796	0.204
1816	gene:EgrG_000465300	EgrG_000465300	pathogen_EgG_scaffold_0004	+	3991277	3991346	3990412	3990600	3991415	3991583	1816	7	71	3	57	144	75	0.397208	0.787738	0.049	0.027	0.022
1818	gene:EgrG_001005500	EgrG_001005500	pathogen_EgG_scaffold_0002	+	6723343	6723644	6723078	6723276	6723961	6723992	1818	49	0	23	1	376	75	0.243047	0.787738	1	0.821	0.179
181	gene:EgrG_000677700	EgrG_000677700	pathogen_EgG_scaffold_0003	-	11019640	11019711	11016437	11016584	11021149	11021280	181	24	1	35	0	146	75	0.302767	0.787738	0.925	1	-0.075
1820	gene:EgrG_001068100	EgrG_001068100	pathogen_EgG_scaffold_0002	+	12470625	12470933	12468262	12468584	12472020	12472208	1820	27	1	16	0	383	75	0.522631	0.787738	0.841	1	-0.159
1821	gene:EgrG_001068100	EgrG_001068100	pathogen_EgG_scaffold_0002	+	12466041	12466215	12465798	12465972	12466298	12466426	1821	3	0	4	1	249	75	0.520622	0.787738	1	0.546	0.454
1822	gene:EgrG_000145500	EgrG_000145500	pathogen_EgG_scaffold_0021	+	665292	665453	665136	665240	665530	665697	1822	52	0	89	1	236	75	0.513638	0.787738	1	0.966	0.034
1823	gene:EgrG_000145500	EgrG_000145500	pathogen_EgG_scaffold_0021	+	665313	665453	665136	665240	665530	665697	1823	37	0	64	1	215	75	0.508504	0.787738	1	0.957	0.043
1824	gene:EgrG_000145500	EgrG_000145500	pathogen_EgG_scaffold_0021	+	665303	665453	665136	665240	665530	665697	1824	41	0	67	1	225	75	0.494949	0.787738	1	0.957	0.043
1825	gene:EgrG_000908800	EgrG_000908800	pathogen_EgG_scaffold_0001	+	15645706	15645724	15645163	15645640	15646024	15646354	1825	0	2	2	1	93	75	0.213412	0.787738	0	0.617	-0.617
1826	gene:EgrG_000228000	EgrG_000228000	pathogen_EgG_scaffold_0005	-	3614439	3614664	3612480	3612575	3615754	3615900	1826	4	8	0	9	300	75	0.0493814	0.787738	0.111	0	0.111
1827	gene:EgrG_000179000	EgrG_000179000	pathogen_EgG_scaffold_0008	+	3132804	3133397	3124973	3125891	3133796	3134526	1827	214	0	167	1	668	75	0.334734	0.787738	1	0.949	0.051
1829	gene:EgrG_000109100	EgrG_000109100	pathogen_EgG_scaffold_0009	+	892845	892902	892453	892726	893742	894178	1829	0	1	3	1	132	75	0.308313	0.787738	0	0.63	-0.63
182	gene:EgrG_000677700	EgrG_000677700	pathogen_EgG_scaffold_0003	-	11022072	11022124	11021149	11021280	11023248	11023557	182	2	8	0	13	127	75	0.112872	0.787738	0.129	0	0.129
1830	gene:EgrG_000981300	EgrG_000981300	pathogen_EgG_scaffold_0002	-	4462661	4462726	4462212	4462421	4465680	4465987	1830	6	0	2	1	140	75	0.252787	0.787738	1	0.517	0.483
1831	gene:EgrG_000461100	EgrG_000461100	pathogen_EgG_scaffold_0004	-	3658564	3658821	3658138	3658347	3660003	3660199	1831	13	0	12	1	332	75	0.397723	0.787738	1	0.731	0.269
1835	gene:EgrG_000480800	EgrG_000480800	pathogen_EgG_scaffold_0004	+	5332003	5332054	5330826	5330967	5333323	5333482	1835	27	0	18	3	126	75	0.0484837	0.787738	1	0.781	0.219
1837	gene:EgrG_000410700	EgrG_000410700	pathogen_EgG_scaffold_0019	+	203341	203386	203220	203271	203462	203546	1837	1	3	0	4	120	75	0.369637	0.787738	0.172	0	0.172
1838	gene:EgrG_000410700	EgrG_000410700	pathogen_EgG_scaffold_0019	+	207056	207101	206828	206876	207693	207738	1838	4	1	9	0	120	75	0.26512	0.787738	0.714	1	-0.286
183	gene:EgrG_001067000	EgrG_001067000	pathogen_EgG_scaffold_0002	-	12361702	12361749	12361153	12361279	12361789	12361868	183	13	1	14	0	122	75	0.378081	0.787738	0.889	1	-0.111
1840	gene:EgrG_000733900	EgrG_000733900	pathogen_EgG_scaffold_0025	+	62816	62860	62519	62576	62944	63008	1840	105	2	109	5	119	75	0.305035	0.787738	0.971	0.932	0.039
1841	gene:EgrG_000733900	EgrG_000733900	pathogen_EgG_scaffold_0025	+	62797	62860	62519	62576	62944	63008	1841	47	2	50	5	138	75	0.325259	0.787738	0.927	0.845	0.082
1842	gene:EgrG_000763500	EgrG_000763500	pathogen_EgG_scaffold_0001	+	2874815	2875052	2874084	2874528	2877935	2878034	1842	13	0	11	1	312	75	0.379463	0.787738	1	0.726	0.274
1843	gene:EgrG_000321600	EgrG_000321600	pathogen_EgG_scaffold_0044	-	113186	113324	112416	112452	115123	115153	1843	12	1	22	0	213	75	0.276602	0.787738	0.809	1	-0.191
1845	gene:EgrG_000321600	EgrG_000321600	pathogen_EgG_scaffold_0044	-	115123	115153	113186	113324	119616	119679	1845	2	1	0	1	105	75	0.387705	0.787738	0.588	0	0.588
1847	gene:EgrG_001082000	EgrG_001082000	pathogen_EgG_scaffold_0002	-	14105451	14105472	14104093	14104179	14106066	14106168	1847	6	50	2	51	96	75	0.175428	0.787738	0.086	0.03	0.056
1848	gene:EgrG_001082000	EgrG_001082000	pathogen_EgG_scaffold_0002	-	14107439	14107604	14107227	14107316	14109106	14109168	1848	136	0	107	2	240	75	0.147793	0.787738	1	0.944	0.056
1849	gene:EgrG_001082000	EgrG_001082000	pathogen_EgG_scaffold_0002	-	14108780	14108994	14107439	14107604	14109106	14109168	1849	10	34	14	27	289	75	0.258037	0.787738	0.071	0.119	-0.048
184	gene:EgrG_001067000	EgrG_001067000	pathogen_EgG_scaffold_0002	-	12361706	12361749	12361153	12361279	12361789	12361868	184	31	1	45	0	118	75	0.321003	0.787738	0.952	1	-0.048
1850	gene:EgrG_000967800	EgrG_000967800	pathogen_EgG_scaffold_0002	-	3279443	3279662	3278780	3278938	3280045	3280105	1850	19	0	25	1	294	75	0.459193	0.787738	1	0.864	0.136
1851	gene:EgrG_000967800	EgrG_000967800	pathogen_EgG_scaffold_0002	-	3279443	3279575	3278780	3278938	3280045	3280105	1851	30	0	33	1	207	75	0.40565	0.787738	1	0.923	0.077
1852	gene:EgrG_000421400	EgrG_000421400	pathogen_EgG_scaffold_0004	-	6332	6434	5895	6030	6644	6848	1852	31	0	22	3	177	75	0.0534815	0.787738	1	0.757	0.243
1853	gene:EgrG_000453400	EgrG_000453400	pathogen_EgG_scaffold_0004	-	3018956	3019139	3018486	3018853	3019319	3019809	1853	8	7	6	9	258	75	0.484265	0.787738	0.249	0.162	0.087
1855	gene:EgrG_000166800	EgrG_000166800	pathogen_EgG_scaffold_0008	+	1514934	1515328	1514418	1514759	1518693	1518819	1855	36	1	24	2	469	75	0.409844	0.787738	0.852	0.657	0.195
1856	gene:EgrG_000166800	EgrG_000166800	pathogen_EgG_scaffold_0008	+	1507675	1507776	1506579	1506938	1509195	1509301	1856	10	3	12	0	176	75	0.0862245	0.787738	0.587	1	-0.413
1857	gene:EgrG_000344100	EgrG_000344100	pathogen_EgG_scaffold_0011	-	645721	645848	643635	643769	645921	646094	1857	47	1	51	0	202	75	0.364625	0.787738	0.946	1	-0.054
1858	gene:EgrG_000344100	EgrG_000344100	pathogen_EgG_scaffold_0011	-	643635	643769	639991	640241	645718	645848	1858	93	3	112	1	209	75	0.264992	0.787738	0.918	0.976	-0.058
1859	gene:EgrG_000344100	EgrG_000344100	pathogen_EgG_scaffold_0011	-	645744	645848	643635	643769	645921	646094	1859	35	1	38	0	179	75	0.36274	0.787738	0.936	1	-0.064
185	gene:EgrG_000670800	EgrG_000670800	pathogen_EgG_scaffold_0003	-	10385976	10386041	10385548	10385610	10386610	10386861	185	22	0	8	1	140	75	0.208882	0.787738	1	0.811	0.189
1860	gene:EgrG_000344100	EgrG_000344100	pathogen_EgG_scaffold_0011	-	642903	642989	639991	640241	643635	643769	1860	9	27	6	34	161	75	0.290906	0.787738	0.134	0.076	0.058
1861	gene:EgrG_000344100	EgrG_000344100	pathogen_EgG_scaffold_0011	-	645718	645848	643635	643769	645921	646094	1861	80	1	83	0	205	75	0.414716	0.787738	0.967	1	-0.033
1862	gene:EgrG_000257800	EgrG_000257800	pathogen_EgG_scaffold_0005	-	6272699	6272939	6272469	6272628	6273143	6273434	1862	32	1	31	0	315	75	0.397076	0.787738	0.884	1	-0.116
1863	gene:EgrG_000257800	EgrG_000257800	pathogen_EgG_scaffold_0005	-	6272708	6272939	6272469	6272628	6273143	6273434	1863	28	1	28	0	306	75	0.391994	0.787738	0.873	1	-0.127
1864	gene:EgrG_000257800	EgrG_000257800	pathogen_EgG_scaffold_0005	-	6273496	6273688	6273143	6273434	6273919	6274123	1864	33	0	34	2	267	75	0.187944	0.787738	1	0.827	0.173
1865	gene:EgrG_000257800	EgrG_000257800	pathogen_EgG_scaffold_0005	-	6274825	6274996	6274367	6274514	6275423	6275753	1865	21	0	15	2	246	75	0.13717	0.787738	1	0.696	0.304
1866	gene:EgrG_000306100	EgrG_000306100	pathogen_EgG_scaffold_0006	+	85837	85910	83358	83482	86387	86559	1866	52	0	45	1	148	75	0.369036	0.787738	1	0.958	0.042
1868	gene:EgrG_000257400	EgrG_000257400	pathogen_EgG_scaffold_0005	-	6228036	6228270	6227466	6227709	6228550	6228628	1868	142	0	162	1	309	75	0.495903	0.787738	1	0.975	0.025
186	gene:EgrG_000670800	EgrG_000670800	pathogen_EgG_scaffold_0003	-	10383069	10383150	10382624	10382969	10384027	10384342	186	18	5	7	0	156	75	0.169123	0.787738	0.634	1	-0.366
1870	gene:EgrG_000668400	EgrG_000668400	pathogen_EgG_scaffold_0003	+	10148969	10149040	10147474	10147624	10150762	10150955	1870	13	10	28	8	146	75	0.095349	0.787738	0.4	0.643	-0.243
1871	gene:EgrG_000963500	EgrG_000963500	pathogen_EgG_scaffold_0002	-	2826526	2826661	2826168	2826274	2827172	2827366	1871	53	1	49	0	210	75	0.399689	0.787738	0.95	1	-0.05
1872	gene:EgrG_000963500	EgrG_000963500	pathogen_EgG_scaffold_0002	-	2829630	2829693	2829335	2829509	2829782	2829878	1872	15	2	13	0	138	75	0.222599	0.787738	0.803	1	-0.197
1877	gene:EgrG_000169300	EgrG_000169300	pathogen_EgG_scaffold_0008	-	1729382	1729540	1724316	1724358	1730179	1730309	1877	47	1	35	0	233	75	0.449656	0.787738	0.938	1	-0.062
1878	gene:EgrG_000046200	EgrG_000046200	pathogen_EgG_scaffold_0020	+	849215	849321	848199	848310	849397	849528	1878	1	3	2	1	181	75	0.338455	0.787738	0.121	0.453	-0.332
187	gene:EgrG_000109400	EgrG_000109400	pathogen_EgG_scaffold_0009	-	967858	968029	967509	967726	968386	968689	187	6	4	6	2	246	75	0.532888	0.787738	0.314	0.478	-0.164
1880	gene:EgrG_001094000	EgrG_001094000	pathogen_EgG_scaffold_0014	+	495809	495836	495532	495714	495974	496323	1880	1	1	2	0	102	75	0.3825	0.787738	0.424	1	-0.576
1881	gene:EgrG_000518150	EgrG_000518150	pathogen_EgG_scaffold_0007	+	171485	171624	168818	169098	172267	172370	1881	5	0	0	1	214	75	0.125487	0.787738	1	0	1
1882	gene:EgrG_000953600	EgrG_000953600	pathogen_EgG_scaffold_0002	-	1723864	1723900	1716651	1716971	1724236	1724387	1882	1	0	2	2	111	75	0.491176	0.787738	1	0.403	0.597
1883	gene:EgrG_000527600	EgrG_000527600	pathogen_EgG_scaffold_0007	+	1282516	1282623	1281938	1282206	1282694	1283076	1883	6	0	3	1	182	75	0.311258	0.787738	1	0.553	0.447
1884	gene:EgrG_000844000	EgrG_000844000	pathogen_EgG_scaffold_0001	-	9847071	9847193	9846828	9846847	9847238	9847301	1884	35	1	48	3	197	75	0.521591	0.787738	0.93	0.859	0.071
1886	gene:EgrG_000888500	EgrG_000888500	pathogen_EgG_scaffold_0001	-	13390846	13390930	13390546	13390775	13390964	13391071	1886	8	0	9	1	159	75	0.439143	0.787738	1	0.809	0.191
1887	gene:EgrG_000888500	EgrG_000888500	pathogen_EgG_scaffold_0001	-	13390848	13390930	13390546	13390775	13390964	13391071	1887	7	0	7	1	157	75	0.420258	0.787738	1	0.77	0.23
1888	gene:EgrG_000811800	EgrG_000811800	pathogen_EgG_scaffold_0001	-	7130260	7130368	7129904	7130020	7130433	7130545	1888	28	0	29	2	183	75	0.187668	0.787738	1	0.856	0.144
1890	gene:EgrG_000811800	EgrG_000811800	pathogen_EgG_scaffold_0001	-	7129904	7130020	7129430	7129623	7130433	7130545	1890	17	0	19	1	191	75	0.419192	0.787738	1	0.882	0.118
1891	gene:EgrG_000811800	EgrG_000811800	pathogen_EgG_scaffold_0001	-	7129904	7130020	7129430	7129623	7130260	7130368	1891	32	0	23	4	191	75	0.0243932	0.787738	1	0.693	0.307
1892	gene:EgrG_001068500	EgrG_001068500	pathogen_EgG_scaffold_0002	-	12482916	12483127	12480869	12481038	12486010	12486162	1892	149	0	116	1	286	75	0.393571	0.787738	1	0.968	0.032
1893	gene:EgrG_000105900	EgrG_000105900	pathogen_EgG_scaffold_0009	-	588040	588061	587484	587619	588681	588899	1893	4	8	0	4	96	75	0.1921	0.787738	0.281	0	0.281
1894	gene:EgrG_000537100	EgrG_000537100	pathogen_EgG_scaffold_0007	-	2295894	2296035	2295553	2295681	2296214	2296339	1894	10	3	4	0	216	75	0.327698	0.787738	0.536	1	-0.464
1896	gene:EgrG_000936900	EgrG_000936900	pathogen_EgG_scaffold_0038	-	136782	136951	135007	135165	138092	138203	1896	10	0	9	1	244	75	0.395293	0.787738	1	0.734	0.266
1897	gene:EgrG_000936900	EgrG_000936900	pathogen_EgG_scaffold_0038	-	133668	133713	132770	132909	133883	133946	1897	8	32	18	48	120	75	0.411129	0.787738	0.135	0.19	-0.055
1898	gene:EgrG_000936900	EgrG_000936900	pathogen_EgG_scaffold_0038	-	133883	133946	132770	132909	134023	134095	1898	53	3	76	7	138	75	0.507053	0.787738	0.906	0.855	0.051
189	gene:EgrG_000109400	EgrG_000109400	pathogen_EgG_scaffold_0009	-	962542	962606	961518	961719	962721	962840	189	14	1	9	0	139	75	0.502141	0.787738	0.883	1	-0.117
1901	gene:EgrG_001002700	EgrG_001002700	pathogen_EgG_scaffold_0002	+	6488346	6488364	6488058	6488168	6488519	6488815	1901	2	21	1	24	93	75	0.538616	0.787738	0.071	0.033	0.038
1902	gene:EgrG_001002700	EgrG_001002700	pathogen_EgG_scaffold_0002	+	6488916	6488989	6488519	6488815	6489163	6489346	1902	50	3	69	2	148	75	0.456465	0.787738	0.894	0.946	-0.052
1904	gene:EgrG_001002700	EgrG_001002700	pathogen_EgG_scaffold_0002	+	6486966	6487160	6486362	6486378	6487291	6487504	1904	79	1	43	0	269	75	0.522674	0.787738	0.957	1	-0.043
1906	gene:EgrG_000445900	EgrG_000445900	pathogen_EgG_scaffold_0004	-	2223389	2223499	2223113	2223266	2224206	2224500	1906	2	2	0	1	185	75	0.479514	0.787738	0.288	0	0.288
1907	gene:EgrG_000445900	EgrG_000445900	pathogen_EgG_scaffold_0004	-	2223389	2223559	2223113	2223266	2224206	2224500	1907	1	2	2	1	245	75	0.48577	0.787738	0.133	0.38	-0.247
1908	gene:EgrG_001022100	EgrG_001022100	pathogen_EgG_scaffold_0002	+	8114800	8114952	8114452	8114537	8115377	8115650	1908	1	7	2	4	227	75	0.39223	0.787738	0.045	0.142	-0.097
190	gene:EgrG_000631700	EgrG_000631700	pathogen_EgG_scaffold_0003	+	5651127	5651290	5646245	5646487	5653886	5654281	190	2	1	4	0	238	75	0.339665	0.787738	0.387	1	-0.613
1911	gene:EgrG_000236300	EgrG_000236300	pathogen_EgG_scaffold_0005	+	4436680	4436852	4434622	4434969	4437537	4437654	1911	14	1	16	0	247	75	0.374873	0.787738	0.81	1	-0.19
1912	gene:EgrG_000236300	EgrG_000236300	pathogen_EgG_scaffold_0005	+	4436680	4436852	4435332	4435526	4437537	4437654	1912	14	0	22	1	247	75	0.502637	0.787738	1	0.87	0.13
1913	gene:EgrG_000236300	EgrG_000236300	pathogen_EgG_scaffold_0005	+	4435332	4435526	4434622	4434969	4437537	4437654	1913	21	1	27	0	269	75	0.339622	0.787738	0.854	1	-0.146
1914	gene:EgrG_000236300	EgrG_000236300	pathogen_EgG_scaffold_0005	+	4435332	4435526	4434622	4434969	4436680	4436852	1914	24	3	32	0	269	75	0.0602244	0.787738	0.69	1	-0.31
1915	gene:EgrG_000236300	EgrG_000236300	pathogen_EgG_scaffold_0005	+	4435411	4435526	4434622	4434969	4437537	4437654	1915	3	1	7	0	190	75	0.282082	0.787738	0.542	1	-0.458
1916	gene:EgrG_000236300	EgrG_000236300	pathogen_EgG_scaffold_0005	+	4435411	4435526	4434622	4434969	4436680	4436852	1916	6	3	12	0	190	75	0.0443403	0.787738	0.441	1	-0.559
1917	gene:EgrG_000642900	EgrG_000642900	pathogen_EgG_scaffold_0003	+	7296042	7296105	7294533	7294963	7297034	7297157	1917	4	1	4	0	138	75	0.443232	0.787738	0.685	1	-0.315
1918	gene:EgrG_000642900	EgrG_000642900	pathogen_EgG_scaffold_0003	+	7295062	7295240	7294533	7294963	7297034	7297157	1918	5	1	4	0	253	75	0.496007	0.787738	0.597	1	-0.403
191	gene:EgrG_000697300	EgrG_000697300	pathogen_EgG_scaffold_0013	-	1447183	1447257	1445052	1445130	1448257	1448360	191	15	0	14	1	149	75	0.380519	0.787738	1	0.876	0.124
1921	gene:EgrG_000211400	EgrG_000211400	pathogen_EgG_scaffold_0005	+	1872726	1872877	1871861	1872075	1874659	1874809	1921	8	9	7	4	226	75	0.410861	0.787738	0.228	0.367	-0.139
1923	gene:EgrG_000641900	EgrG_000641900	pathogen_EgG_scaffold_0003	-	7179406	7179473	7179250	7179340	7179578	7179819	1923	19	2	28	1	142	75	0.415166	0.787738	0.834	0.937	-0.103
1925	gene:EgrG_000787700	EgrG_000787700	pathogen_EgG_scaffold_0001	-	5339988	5340018	5338016	5338070	5340105	5340294	1925	31	5	42	4	105	75	0.477077	0.787738	0.816	0.882	-0.066
1926	gene:EgrG_000499000	EgrG_000499000	pathogen_EgG_scaffold_0004	-	7368995	7369260	7368582	7368672	7369872	7370049	1926	56	0	70	1	340	75	0.431133	0.787738	1	0.939	0.061
1929	gene:EgrG_000606700	EgrG_000606700	pathogen_EgG_scaffold_0003	-	3590803	3590977	3590454	3590628	3594550	3594758	1929	7	1	5	0	249	75	0.509268	0.787738	0.678	1	-0.322
192	gene:EgrG_001130300	EgrG_001130300	pathogen_EgG_scaffold_0006	-	2783307	2783419	2782263	2782307	2784759	2784865	192	11	0	13	1	187	75	0.442226	0.787738	1	0.839	0.161
1930	gene:EgrG_000606700	EgrG_000606700	pathogen_EgG_scaffold_0003	-	3590799	3590977	3590454	3590628	3594550	3594758	1930	5	1	5	0	253	75	0.443744	0.787738	0.597	1	-0.403
1931	gene:EgrG_000592600	EgrG_000592600	pathogen_EgG_scaffold_0003	-	1788019	1788057	1787295	1787934	1788171	1789181	1931	1	17	4	13	113	75	0.143579	0.787738	0.038	0.17	-0.132
1933	gene:EgrG_001002000	EgrG_001002000	pathogen_EgG_scaffold_0002	+	6457300	6457410	6456476	6456586	6457536	6457634	1933	21	1	25	0	185	75	0.350616	0.787738	0.895	1	-0.105
1934	gene:EgrG_001002000	EgrG_001002000	pathogen_EgG_scaffold_0002	+	6451380	6451522	6451045	6451100	6451888	6451990	1934	14	3	9	0	217	75	0.190895	0.787738	0.617	1	-0.383
1935	gene:EgrG_001002000	EgrG_001002000	pathogen_EgG_scaffold_0002	+	6451593	6451693	6451380	6451522	6451888	6451990	1935	11	0	14	1	175	75	0.456827	0.787738	1	0.857	0.143
1936	gene:EgrG_001002000	EgrG_001002000	pathogen_EgG_scaffold_0002	+	6442528	6442663	6440200	6440722	6444306	6444480	1936	9	0	6	3	210	75	0.0735765	0.787738	1	0.417	0.583
193	gene:EgrG_000248300	EgrG_000248300	pathogen_EgG_scaffold_0005	-	5538350	5538539	5537959	5538087	5542716	5543107	193	54	0	58	2	264	75	0.187935	0.787738	1	0.892	0.108
1940	gene:EgrG_000359600	EgrG_000359600	pathogen_EgG_scaffold_0011	-	2557756	2557917	2557306	2557510	2558166	2558353	1940	50	4	46	2	236	75	0.50933	0.787738	0.799	0.88	-0.081
1941	gene:EgrG_000359600	EgrG_000359600	pathogen_EgG_scaffold_0011	-	2557765	2557917	2557306	2557510	2558166	2558353	1941	29	4	26	2	227	75	0.537991	0.787738	0.705	0.811	-0.106
1942	gene:EgrG_000359600	EgrG_000359600	pathogen_EgG_scaffold_0011	-	2567108	2567302	2566468	2566586	2569589	2569782	1942	17	1	30	0	269	75	0.279213	0.787738	0.826	1	-0.174
1943	gene:EgrG_000359600	EgrG_000359600	pathogen_EgG_scaffold_0011	-	2559502	2559596	2558732	2558849	2560392	2560567	1943	22	0	26	1	169	75	0.424287	0.787738	1	0.92	0.08
1944	gene:EgrG_000359600	EgrG_000359600	pathogen_EgG_scaffold_0011	-	2572220	2572241	2569589	2569782	2572746	2573016	1944	0	6	1	1	96	75	0.171848	0.787738	0	0.439	-0.439
1946	gene:EgrG_000645300	EgrG_000645300	pathogen_EgG_scaffold_0003	+	7814630	7814648	7811525	7811792	7816941	7817169	1946	0	9	1	6	93	75	0.316994	0.787738	0	0.118	-0.118
1947	gene:EgrG_000645300	EgrG_000645300	pathogen_EgG_scaffold_0003	+	7820151	7820259	7816941	7817169	7822420	7822636	1947	3	0	6	5	183	75	0.172079	0.787738	1	0.33	0.67
1949	gene:EgrG_000894100	EgrG_000894100	pathogen_EgG_scaffold_0001	-	13986012	13986047	13985287	13985401	13986554	13986735	1949	1	16	2	10	110	75	0.390844	0.787738	0.041	0.12	-0.079
194	gene:EgrG_000941900	EgrG_000941900	pathogen_EgG_scaffold_0002	+	371738	371823	371087	371234	372138	372327	194	9	1	9	0	160	75	0.411295	0.787738	0.808	1	-0.192
1950	gene:EgrG_000894100	EgrG_000894100	pathogen_EgG_scaffold_0001	-	13988136	13988227	13987712	13987830	13989160	13989248	1950	36	1	42	0	166	75	0.349038	0.787738	0.942	1	-0.058
1952	gene:EgrG_000435900	EgrG_000435900	pathogen_EgG_scaffold_0004	+	1383475	1383548	1381668	1381912	1383848	1384060	1952	2	1	7	0	148	75	0.227787	0.787738	0.503	1	-0.497
1953	gene:EgrG_000949600	EgrG_000949600	pathogen_EgG_scaffold_0002	+	1194880	1194914	1194152	1194454	1195161	1195422	1953	1	11	0	10	109	75	0.41116	0.787738	0.059	0	0.059
1959	gene:EgrG_001178800	EgrG_001178800	pathogen_EgG_scaffold_0012	+	1667857	1667938	1667746	1667790	1668464	1668761	1959	25	0	17	1	156	75	0.307199	0.787738	1	0.891	0.109
195	gene:EgrG_000238100	EgrG_000238100	pathogen_EgG_scaffold_0005	-	4650692	4650731	4649179	4649335	4651171	4651307	195	5	12	0	6	114	75	0.121609	0.787738	0.215	0	0.215
1960	gene:EgrG_001159400	EgrG_001159400	pathogen_EgG_scaffold_0029	+	387470	387509	387051	387083	388766	389020	1960	0	3	7	2	114	75	0.0316757	0.787738	0	0.697	-0.697
1961	gene:EgrG_001159400	EgrG_001159400	pathogen_EgG_scaffold_0029	+	387470	387509	387051	387083	387663	387708	1961	1	1	4	0	114	75	0.247823	0.787738	0.397	1	-0.603
1962	gene:EgrG_001159400	EgrG_001159400	pathogen_EgG_scaffold_0029	+	387663	387708	387470	387509	388766	389020	1962	1	0	2	4	120	75	0.339389	0.787738	1	0.238	0.762
1964	gene:EgrG_001047900	EgrG_001047900	pathogen_EgG_scaffold_0002	+	10646462	10646642	10645914	10646304	10646771	10646921	1964	27	0	36	1	255	75	0.452922	0.787738	1	0.914	0.086
1967	gene:EgrG_000493100	EgrG_000493100	pathogen_EgG_scaffold_0004	-	6761055	6761257	6760581	6760967	6761939	6762048	1967	20	1	25	0	277	75	0.34747	0.787738	0.844	1	-0.156
1968	gene:EgrG_000493100	EgrG_000493100	pathogen_EgG_scaffold_0004	-	6756965	6757166	6756249	6756371	6757718	6758055	1968	15	0	15	2	276	75	0.201387	0.787738	1	0.671	0.329
196	gene:EgrG_000221500	EgrG_000221500	pathogen_EgG_scaffold_0005	+	2952210	2952283	2951674	2952058	2952537	2953195	196	62	5	63	3	148	75	0.49982	0.787738	0.863	0.914	-0.051
1970	gene:EgrG_000707700	EgrG_000707700	pathogen_EgG_scaffold_0013	-	2260430	2260640	2260060	2260282	2261610	2262006	1970	36	1	28	3	285	75	0.254287	0.787738	0.905	0.711	0.194
1971	gene:EgrG_000485700	EgrG_000485700	pathogen_EgG_scaffold_0004	+	5809097	5809174	5807182	5807356	5811686	5812030	1971	23	0	25	1	152	75	0.403845	0.787738	1	0.925	0.075
1973	gene:EgrG_000703700	EgrG_000703700	pathogen_EgG_scaffold_0013	+	2002951	2003064	1993762	1994149	2003958	2004061	1973	9	1	12	0	188	75	0.348963	0.787738	0.782	1	-0.218
1974	gene:EgrG_000703700	EgrG_000703700	pathogen_EgG_scaffold_0013	+	2002951	2003190	1993762	1994149	2003958	2004061	1974	8	1	16	0	314	75	0.280272	0.787738	0.656	1	-0.344
1975	gene:EgrG_000998500	EgrG_000998500	pathogen_EgG_scaffold_0002	+	6197590	6197888	6196062	6196487	6198971	6199370	1975	11	0	10	1	373	75	0.402519	0.787738	1	0.668	0.332
1976	gene:EgrG_000178700	EgrG_000178700	pathogen_EgG_scaffold_0008	+	3097630	3097669	3095596	3095860	3099878	3100404	1976	1	1	0	1	114	75	0.533032	0.787738	0.397	0	0.397
1978	gene:EgrG_000697000	EgrG_000697000	pathogen_EgG_scaffold_0013	+	1417563	1417798	1416162	1416397	1418000	1418050	1978	49	1	40	0	310	75	0.429943	0.787738	0.922	1	-0.078
197	gene:EgrG_000347000	EgrG_000347000	pathogen_EgG_scaffold_0011	+	1000583	1000664	1000350	1000535	1000835	1000900	197	35	6	41	2	156	75	0.129175	0.787738	0.737	0.908	-0.171
1982	gene:EgrG_000219300	EgrG_000219300	pathogen_EgG_scaffold_0005	-	2712766	2712901	2711028	2711132	2713901	2714015	1982	9	0	6	1	210	75	0.341006	0.787738	1	0.682	0.318
1985	gene:EgrG_000719700	EgrG_000719700	pathogen_EgG_scaffold_0016	+	832279	832541	831857	831927	832965	833137	1985	682	1	671	3	337	75	0.403725	0.787738	0.993	0.98	0.013
1987	gene:EgrG_000931100	EgrG_000931100	pathogen_EgG_scaffold_0018	-	787836	787912	787204	787798	787954	788154	1987	19	3	16	1	151	75	0.457954	0.787738	0.759	0.888	-0.129
1989	gene:EgrG_000616800	EgrG_000616800	pathogen_EgG_scaffold_0003	+	4362830	4362876	4362031	4362254	4363850	4363991	1989	60	1	54	0	121	75	0.480325	0.787738	0.974	1	-0.026
198	gene:EgrG_001174500	EgrG_001174500	pathogen_EgG_scaffold_0012	+	1230137	1230234	1227944	1228167	1230524	1230651	198	29	1	42	0	172	75	0.303398	0.787738	0.927	1	-0.073
1990	gene:EgrG_000197600	EgrG_000197600	pathogen_EgG_scaffold_0005	-	142073	142144	141886	141970	142829	142919	1990	6	16	2	13	146	75	0.328027	0.787738	0.162	0.073	0.089
1992	gene:EgrG_001103400	EgrG_001103400	pathogen_EgG_scaffold_0043	-	43606	43648	43158	43286	43949	44091	1992	2	0	7	3	117	75	0.441827	0.787738	1	0.599	0.401
1994	gene:EgrG_001016700	EgrG_001016700	pathogen_EgG_scaffold_0002	-	7790448	7790550	7789767	7789881	7790589	7790692	1994	31	1	23	0	177	75	0.453618	0.787738	0.929	1	-0.071
1995	gene:EgrG_000434500	EgrG_000434500	pathogen_EgG_scaffold_0004	+	1283904	1284034	1283283	1283516	1284120	1284606	1995	6	0	6	1	205	75	0.431963	0.787738	1	0.687	0.313
1996	gene:EgrG_000324900	EgrG_000324900	pathogen_EgG_scaffold_0014	-	1375483	1375557	1374002	1374155	1377187	1377337	1996	3	15	0	9	149	75	0.185211	0.787738	0.091	0	0.091
1997	gene:EgrG_000324900	EgrG_000324900	pathogen_EgG_scaffold_0014	-	1382243	1382382	1380251	1380688	1385211	1385328	1997	18	2	14	0	214	75	0.248246	0.787738	0.759	1	-0.241
1998	gene:EgrG_000324900	EgrG_000324900	pathogen_EgG_scaffold_0014	-	1380022	1380140	1379851	1379948	1380251	1380688	1998	21	3	12	0	193	75	0.203322	0.787738	0.731	1	-0.269
1999	gene:EgrG_000846600	EgrG_000846600	pathogen_EgG_scaffold_0001	+	10017097	10017192	10016381	10016514	10017649	10017701	1999	72	0	69	2	170	75	0.173058	0.787738	1	0.938	0.062
199	gene:EgrG_001174500	EgrG_001174500	pathogen_EgG_scaffold_0012	+	1230318	1230404	1230137	1230234	1230524	1230651	199	18	13	8	13	161	75	0.168859	0.787738	0.392	0.223	0.169
1	gene:EgrG_000893800	EgrG_000893800	pathogen_EgG_scaffold_0001	+	13962097	13962124	13961657	13961810	13962250	13962280	1	88	32	146	25	102	75	0.012512	0.787738	0.669	0.811	-0.142
2000	gene:EgrG_000846600	EgrG_000846600	pathogen_EgG_scaffold_0001	+	10013307	10013375	10012218	10012335	10014122	10014227	2000	38	7	28	1	143	75	0.0966838	0.787738	0.74	0.936	-0.196
2001	gene:EgrG_000846600	EgrG_000846600	pathogen_EgG_scaffold_0001	+	10009439	10009488	10009072	10009141	10010349	10010392	2001	2	4	9	3	124	75	0.114812	0.787738	0.232	0.645	-0.413
2002	gene:EgrG_000846600	EgrG_000846600	pathogen_EgG_scaffold_0001	+	10009890	10009990	10009439	10009488	10010349	10010392	2002	10	1	12	0	175	75	0.367466	0.787738	0.811	1	-0.189
2003	gene:EgrG_000775450	EgrG_000775450	pathogen_EgG_scaffold_0001	-	4344197	4344360	4344093	4344164	4344530	4344625	2003	41	0	55	3	238	75	0.130424	0.787738	1	0.852	0.148
2006	gene:EgrG_000085000	EgrG_000085000	pathogen_EgG_scaffold_0015	-	518782	518809	518210	518261	518883	518982	2006	17	1	32	0	102	75	0.259328	0.787738	0.926	1	-0.074
2008	gene:EgrG_000171400	EgrG_000171400	pathogen_EgG_scaffold_0008	-	1981954	1982090	1980171	1980382	1983295	1983706	2008	8	1	6	0	211	75	0.489706	0.787738	0.74	1	-0.26
2009	gene:EgrG_000488700	EgrG_000488700	pathogen_EgG_scaffold_0004	-	6190305	6190386	6188292	6188579	6190499	6190580	2009	8	0	2	1	156	75	0.207815	0.787738	1	0.49	0.51
200	gene:EgrG_001021000	EgrG_001021000	pathogen_EgG_scaffold_0002	-	8063597	8063736	8062931	8063519	8063773	8064105	200	11	1	13	0	214	75	0.3718	0.787738	0.794	1	-0.206
2010	gene:EgrG_000488700	EgrG_000488700	pathogen_EgG_scaffold_0004	-	6190359	6190386	6188292	6188579	6190499	6190580	2010	6	0	2	1	102	75	0.24601	0.787738	1	0.595	0.405
2011	gene:EgrG_000806400	EgrG_000806400	pathogen_EgG_scaffold_0001	-	6743698	6743714	6743424	6743437	6744078	6744522	2011	1	4	3	0	91	75	0.0491355	0.787738	0.171	1	-0.829
2012	gene:EgrG_000654300	EgrG_000654300	pathogen_EgG_scaffold_0003	+	8715677	8715759	8714962	8715063	8715810	8715845	2012	1	1	2	0	157	75	0.387936	0.787738	0.323	1	-0.677
2013	gene:EgrG_000606300	EgrG_000606300	pathogen_EgG_scaffold_0003	-	3532660	3532845	3532523	3532576	3533963	3534155	2013	3	4	9	3	260	75	0.193892	0.787738	0.178	0.464	-0.286
2014	gene:EgrG_000606300	EgrG_000606300	pathogen_EgG_scaffold_0003	-	3532801	3532845	3532523	3532576	3533963	3534155	2014	0	4	6	3	119	75	0.0322881	0.787738	0	0.558	-0.558
2017	gene:EgrG_000901000	EgrG_000901000	pathogen_EgG_scaffold_0001	+	14673494	14673665	14672688	14673021	14673869	14674001	2017	18	0	30	1	246	75	0.510492	0.787738	1	0.901	0.099
2019	gene:EgrG_000901000	EgrG_000901000	pathogen_EgG_scaffold_0001	+	14670106	14670213	14669529	14669962	14670471	14670585	2019	31	2	28	0	182	75	0.200078	0.787738	0.865	1	-0.135
201	gene:EgrG_000840600	EgrG_000840600	pathogen_EgG_scaffold_0001	+	9583217	9583433	9580164	9580255	9583870	9583997	201	9	21	9	14	291	75	0.505153	0.787738	0.099	0.142	-0.043
2020	gene:EgrG_000767700	EgrG_000767700	pathogen_EgG_scaffold_0001	-	3293572	3293678	3291784	3291896	3293796	3293887	2020	11	1	12	0	181	75	0.38679	0.787738	0.82	1	-0.18
2021	gene:EgrG_000077000	EgrG_000077000	pathogen_EgG_scaffold_0010	+	435900	435972	435784	435834	438314	438732	2021	0	2	2	4	147	75	0.412287	0.787738	0	0.203	-0.203
2023	gene:EgrG_001194300	EgrG_001194300	pathogen_EgG_scaffold_0012	-	2595165	2595199	2594559	2595006	2595384	2595687	2023	22	0	18	1	109	75	0.341141	0.787738	1	0.925	0.075
2024	gene:EgrG_001194300	EgrG_001194300	pathogen_EgG_scaffold_0012	-	2596530	2596542	2596102	2596388	2596835	2597030	2024	5	8	4	0	87	75	0.037086	0.787738	0.35	1	-0.65
2025	gene:EgrG_000732100	EgrG_000732100	pathogen_EgG_scaffold_0037	-	174988	175214	172988	173123	175264	175408	2025	1	0	1	1	301	75	0.534894	0.787738	1	0.199	0.801
2026	gene:EgrG_000060100	EgrG_000060100	pathogen_EgG_scaffold_0010	+	2107705	2107839	2107247	2107629	2108098	2108165	2026	34	0	25	1	209	75	0.320017	0.787738	1	0.9	0.1
2027	gene:EgrG_000060100	EgrG_000060100	pathogen_EgG_scaffold_0010	+	2107705	2107784	2107247	2107629	2108098	2108165	2027	8	0	9	1	154	75	0.438529	0.787738	1	0.814	0.186
2032	gene:EgrG_000641500	EgrG_000641500	pathogen_EgG_scaffold_0003	+	7143130	7143177	7140965	7141386	7144239	7144523	2032	2	19	1	22	122	75	0.5341	0.787738	0.061	0.027	0.034
2033	gene:EgrG_000219700	EgrG_000219700	pathogen_EgG_scaffold_0005	-	2747116	2747268	2745229	2745428	2748359	2748444	2033	16	0	18	1	227	75	0.424988	0.787738	1	0.856	0.144
2035	gene:EgrG_000149300	EgrG_000149300	pathogen_EgG_scaffold_0028	+	445852	446051	445499	445652	446568	446676	2035	0	3	2	2	274	75	0.18478	0.787738	0	0.215	-0.215
2037	gene:EgrG_000102400	EgrG_000102400	pathogen_EgG_scaffold_0009	-	328465	328582	327625	327721	331330	331421	2037	0	3	2	6	192	75	0.37927	0.787738	0	0.115	-0.115
2038	gene:EgrG_000102400	EgrG_000102400	pathogen_EgG_scaffold_0009	-	331330	331421	327625	327721	332039	332140	2038	6	2	11	0	166	75	0.11687	0.787738	0.575	1	-0.425
2039	gene:EgrG_000581500	EgrG_000581500	pathogen_EgG_scaffold_0003	-	384109	385017	383494	384034	385064	385431	2039	56	0	42	1	983	75	0.340001	0.787738	1	0.762	0.238
203	gene:EgrG_000168900	EgrG_000168900	pathogen_EgG_scaffold_0008	-	1701283	1701329	1701006	1701119	1704109	1704709	203	2	1	4	0	121	75	0.3277	0.787738	0.554	1	-0.446
2042	gene:EgrG_000250900	EgrG_000250900	pathogen_EgG_scaffold_0005	+	5727930	5727984	5727725	5727779	5728054	5728200	2042	21	0	8	1	129	75	0.21507	0.787738	1	0.823	0.177
2043	gene:EgrG_000250900	EgrG_000250900	pathogen_EgG_scaffold_0005	+	5727930	5727945	5727725	5727779	5728054	5728200	2043	4	0	1	1	90	75	0.242955	0.787738	1	0.455	0.545
2045	gene:EgrG_000186700	EgrG_000186700	pathogen_EgG_scaffold_0008	-	3809368	3809459	3806550	3806591	3814537	3814673	2045	18	1	10	0	166	75	0.534574	0.787738	0.891	1	-0.109
2047	gene:EgrG_001107950	EgrG_001107950	pathogen_EgG_scaffold_0006	+	500388	500785	499872	500001	500902	501030	2047	24	0	22	1	472	75	0.385752	0.787738	1	0.778	0.222
2048	gene:EgrG_001200000	EgrG_001200000	pathogen_EgG_scaffold_0012	-	2823852	2823862	2823528	2823550	2824030	2824474	2048	4	0	4	2	85	75	0.24317	0.787738	1	0.638	0.362
204	gene:EgrG_000168900	EgrG_000168900	pathogen_EgG_scaffold_0008	-	1701210	1701329	1701006	1701119	1704109	1704709	204	24	1	28	0	194	75	0.353125	0.787738	0.903	1	-0.097
2050	gene:EgrG_000959800	EgrG_000959800	pathogen_EgG_scaffold_0002	-	2391945	2391977	2391441	2391702	2392055	2392147	2050	12	1	14	0	107	75	0.359947	0.787738	0.894	1	-0.106
2054	gene:EgrG_001066900	EgrG_001066900	pathogen_EgG_scaffold_0002	-	12351852	12352036	12350173	12350288	12352745	12352783	2054	74	0	79	1	259	75	0.405351	0.787738	1	0.958	0.042
2055	gene:EgrG_001066900	EgrG_001066900	pathogen_EgG_scaffold_0002	-	12350165	12350288	12349468	12349603	12351852	12352036	2055	21	0	19	1	198	75	0.370536	0.787738	1	0.878	0.122
2056	gene:EgrG_001066900	EgrG_001066900	pathogen_EgG_scaffold_0002	-	12350173	12350288	12349468	12349603	12351852	12352036	2056	49	0	52	1	190	75	0.398854	0.787738	1	0.954	0.046
2057	gene:EgrG_001066900	EgrG_001066900	pathogen_EgG_scaffold_0002	-	12355955	12356102	12355661	12355752	12357464	12357856	2057	34	0	39	1	222	75	0.413813	0.787738	1	0.929	0.071
2059	gene:EgrG_001046200	EgrG_001046200	pathogen_EgG_scaffold_0002	+	10462494	10462618	10462146	10462198	10462819	10462950	2059	21	0	11	1	199	75	0.270006	0.787738	1	0.806	0.194
2061	gene:EgrG_001141100	EgrG_001141100	pathogen_EgG_scaffold_0006	+	3959153	3959378	3958708	3958972	3959563	3960655	2061	17	0	9	1	300	75	0.286361	0.787738	1	0.692	0.308
2062	gene:EgrG_001141100	EgrG_001141100	pathogen_EgG_scaffold_0006	+	3964452	3964537	3963640	3963759	3964822	3964952	2062	9	0	5	1	160	75	0.304863	0.787738	1	0.701	0.299
2063	gene:EgrG_001141100	EgrG_001141100	pathogen_EgG_scaffold_0006	+	3962383	3962511	3961300	3961498	3963550	3963562	2063	6	0	0	1	203	75	0.111024	0.787738	1	0	1
2065	gene:EgrG_001013500	EgrG_001013500	pathogen_EgG_scaffold_0002	-	7547623	7547752	7545868	7546168	7548004	7548085	2065	4	30	1	25	204	75	0.289629	0.787738	0.047	0.014	0.033
2067	gene:EgrG_000724900	EgrG_000724900	pathogen_EgG_scaffold_0024	+	76250	76379	75427	75541	76428	76542	2067	9	1	7	0	204	75	0.476073	0.787738	0.768	1	-0.232
2068	gene:EgrG_000832200	EgrG_000832200	pathogen_EgG_scaffold_0001	+	8917406	8917590	8916497	8916635	8919065	8919176	2068	26	1	39	0	259	75	0.301853	0.787738	0.883	1	-0.117
2069	gene:EgrG_000832200	EgrG_000832200	pathogen_EgG_scaffold_0001	+	8917434	8917590	8916497	8916635	8919065	8919316	2069	21	1	29	0	231	75	0.321731	0.787738	0.872	1	-0.128
206	gene:EgrG_000100400	EgrG_000100400	pathogen_EgG_scaffold_0009	-	160397	160415	159587	159800	161664	161967	206	1	4	3	2	93	75	0.245879	0.787738	0.168	0.547	-0.379
2070	gene:EgrG_000840900	EgrG_000840900	pathogen_EgG_scaffold_0001	+	9608385	9608462	9608270	9608357	9608712	9608863	2070	37	2	49	1	152	75	0.456193	0.787738	0.901	0.96	-0.059
2071	gene:EgrG_000438000	EgrG_000438000	pathogen_EgG_scaffold_0004	+	1550257	1550450	1549170	1549327	1550605	1550795	2071	9	0	6	1	268	75	0.346107	0.787738	1	0.627	0.373
2074	gene:EgrG_000903600	EgrG_000903600	pathogen_EgG_scaffold_0001	-	15050709	15050920	15049258	15049401	15050994	15051090	2074	20	1	19	0	286	75	0.410694	0.787738	0.84	1	-0.16
2075	gene:EgrG_001047300	EgrG_001047300	pathogen_EgG_scaffold_0002	-	10575557	10575825	10575275	10575471	10577133	10577282	2075	5	1	4	0	343	75	0.499805	0.787738	0.522	1	-0.478
2079	gene:EgrG_000837800	EgrG_000837800	pathogen_EgG_scaffold_0001	+	9374501	9374670	9373947	9374233	9374853	9374928	2079	83	0	84	2	244	75	0.176597	0.787738	1	0.928	0.072
207	gene:EgrG_000100400	EgrG_000100400	pathogen_EgG_scaffold_0009	-	160397	160658	159587	159800	161664	161967	207	48	4	50	2	336	75	0.423625	0.787738	0.728	0.848	-0.12
2080	gene:EgrG_000970700	EgrG_000970700	pathogen_EgG_scaffold_0002	+	3619847	3620066	3615063	3615180	3620618	3621143	2080	19	0	13	1	294	75	0.3265	0.787738	1	0.768	0.232
2081	gene:EgrG_000970700	EgrG_000970700	pathogen_EgG_scaffold_0002	+	3607757	3608246	3602251	3602482	3608780	3609223	2081	10	0	2	1	564	75	0.1949	0.787738	1	0.21	0.79
2082	gene:EgrG_000537050	EgrG_000537050	pathogen_EgG_scaffold_0007	+	2286336	2286469	2286023	2286256	2288167	2288285	2082	10	0	7	1	208	75	0.345165	0.787738	1	0.716	0.284
2083	gene:EgrG_000537050	EgrG_000537050	pathogen_EgG_scaffold_0007	+	2292055	2292250	2291793	2291914	2292401	2292709	2083	12	0	10	2	270	75	0.176966	0.787738	1	0.581	0.419
2084	gene:EgrG_000995800	EgrG_000995800	pathogen_EgG_scaffold_0002	+	5863180	5863268	5862745	5862868	5863849	5863955	2084	5	26	1	32	163	75	0.0776958	0.787738	0.081	0.014	0.067
2086	gene:EgrG_000870300	EgrG_000870300	pathogen_EgG_scaffold_0001	+	11877822	11877829	11877590	11877791	11878288	11878487	2086	1	1	0	1	82	75	0.538	0.787738	0.478	0	0.478
2087	gene:EgrG_000043600	EgrG_000043600	pathogen_EgG_scaffold_0020	-	555129	555248	552820	552905	556924	557120	2087	1	1	1	0	194	75	0.540634	0.787738	0.279	1	-0.721
2088	gene:EgrG_000119300	EgrG_000119300	pathogen_EgG_scaffold_0009	-	1965129	1965276	1962160	1962286	1967331	1967454	2088	38	0	27	1	222	75	0.31222	0.787738	1	0.901	0.099
2089	gene:EgrG_000373050	EgrG_000373050	pathogen_EgG_scaffold_0030	-	88549	88629	88018	88080	89304	89398	2089	8	0	9	1	155	75	0.438653	0.787738	1	0.813	0.187
2090	gene:EgrG_000373050	EgrG_000373050	pathogen_EgG_scaffold_0030	-	88549	88613	88018	88080	89304	89398	2090	35	0	39	1	139	75	0.410729	0.787738	1	0.955	0.045
2091	gene:EgrG_000792000	EgrG_000792000	pathogen_EgG_scaffold_0001	+	5643799	5644027	5642779	5643119	5644677	5644968	2091	32	0	35	1	303	75	0.408327	0.787738	1	0.897	0.103
2092	gene:EgrG_000602300	EgrG_000602300	pathogen_EgG_scaffold_0003	+	3056622	3056817	3054323	3054549	3056893	3057040	2092	4	4	11	5	270	75	0.404878	0.787738	0.217	0.379	-0.162
2093	gene:EgrG_000108550	EgrG_000108550	pathogen_EgG_scaffold_0009	+	863336	863465	863193	863293	863713	863837	2093	7	1	6	0	204	75	0.462084	0.787738	0.72	1	-0.28
2094	gene:EgrG_000524400	EgrG_000524400	pathogen_EgG_scaffold_0007	+	867965	868090	860415	860825	868283	869007	2094	18	3	9	0	200	75	0.241447	0.787738	0.692	1	-0.308
2095	gene:EgrG_000524400	EgrG_000524400	pathogen_EgG_scaffold_0007	+	867965	868147	860415	860825	868283	869007	2095	11	3	3	0	257	75	0.433823	0.787738	0.517	1	-0.483
2096	gene:EgrG_000208200	EgrG_000208200	pathogen_EgG_scaffold_0005	+	1503979	1504230	1499432	1499705	1506556	1506703	2096	3	0	4	1	326	75	0.522942	0.787738	1	0.479	0.521
2097	gene:EgrG_000089200	EgrG_000089200	pathogen_EgG_scaffold_0015	-	1039239	1039354	1038366	1038749	1039404	1039679	2097	27	0	30	2	190	75	0.201913	0.787738	1	0.856	0.144
2098	gene:EgrG_000781900	EgrG_000781900	pathogen_EgG_scaffold_0001	+	4821379	4821514	4821151	4821259	4821668	4821755	2098	145	4	165	2	210	75	0.359816	0.787738	0.928	0.967	-0.039
2099	gene:EgrG_000781900	EgrG_000781900	pathogen_EgG_scaffold_0001	+	4821413	4821514	4821151	4821259	4821668	4821755	2099	97	4	134	2	176	75	0.253711	0.787738	0.912	0.966	-0.054
2100	gene:EgrG_000781900	EgrG_000781900	pathogen_EgG_scaffold_0001	+	4821369	4821514	4820103	4820375	4821668	4821755	2100	135	3	157	0	220	75	0.0761646	0.787738	0.939	1	-0.061
2101	gene:EgrG_000781900	EgrG_000781900	pathogen_EgG_scaffold_0001	+	4821369	4821514	4821151	4821259	4821668	4821755	2101	138	4	161	2	220	75	0.344207	0.787738	0.922	0.965	-0.043
2102	gene:EgrG_000781900	EgrG_000781900	pathogen_EgG_scaffold_0001	+	4821118	4821259	4820103	4820375	4821668	4821755	2102	64	3	73	0	216	75	0.0670553	0.787738	0.881	1	-0.119
2103	gene:EgrG_000781900	EgrG_000781900	pathogen_EgG_scaffold_0001	+	4821151	4821259	4820103	4820375	4821668	4821755	2103	67	3	80	0	183	75	0.0634172	0.787738	0.902	1	-0.098
2104	gene:EgrG_000781900	EgrG_000781900	pathogen_EgG_scaffold_0001	+	4821151	4821259	4820103	4820375	4821369	4821514	2104	66	0	83	1	183	75	0.47873	0.787738	1	0.971	0.029
2106	gene:EgrG_001118400	EgrG_001118400	pathogen_EgG_scaffold_0006	-	1622023	1622112	1620963	1621035	1622247	1622416	2106	3	0	0	2	164	75	0.0630672	0.787738	1	0	1
2107	gene:EgrG_001118400	EgrG_001118400	pathogen_EgG_scaffold_0006	-	1620963	1621035	1620656	1620857	1622247	1622416	2107	1	4	3	1	147	75	0.138503	0.787738	0.113	0.605	-0.492
210	gene:EgrG_000527500	EgrG_000527500	pathogen_EgG_scaffold_0007	-	1268657	1268780	1268267	1268432	1269247	1269374	210	16	2	15	0	198	75	0.208567	0.787738	0.752	1	-0.248
2110	gene:EgrG_000110600	EgrG_000110600	pathogen_EgG_scaffold_0009	-	1053662	1053749	1053467	1053533	1054019	1054046	2110	0	1	1	0	162	75	0.333809	0.787738	0	1	-1
2111	gene:EgrG_000892300	EgrG_000892300	pathogen_EgG_scaffold_0001	+	13780348	13780436	13779277	13779420	13782146	13782308	2111	8	1	9	0	163	75	0.388472	0.787738	0.786	1	-0.214
2112	gene:EgrG_001096700	EgrG_001096700	pathogen_EgG_scaffold_0014	-	734154	734448	733946	734070	734490	734598	2112	19	1	12	0	369	75	0.514917	0.787738	0.794	1	-0.206
2116	gene:EgrG_000928600	EgrG_000928600	pathogen_EgG_scaffold_0018	-	619462	619529	619357	619431	619741	619855	2116	6	0	13	2	142	75	0.388088	0.787738	1	0.774	0.226
2117	gene:EgrG_000854700	EgrG_000854700	pathogen_EgG_scaffold_0001	+	10625711	10625794	10625300	10625444	10626111	10626267	2117	31	1	18	0	158	75	0.512699	0.787738	0.936	1	-0.064
2118	gene:EgrG_000646200	EgrG_000646200	pathogen_EgG_scaffold_0003	+	7975590	7975751	7975336	7975544	7975789	7976375	2118	35	1	37	0	236	75	0.371265	0.787738	0.918	1	-0.082
2119	gene:EgrG_000646200	EgrG_000646200	pathogen_EgG_scaffold_0003	+	7969493	7969710	7968586	7968773	7970203	7970417	2119	33	1	32	0	292	75	0.395086	0.787738	0.894	1	-0.106
211	gene:EgrG_001129300	EgrG_001129300	pathogen_EgG_scaffold_0006	+	2687374	2687621	2685961	2686427	2690492	2690785	211	24	0	44	1	322	75	0.530807	0.787738	1	0.911	0.089
2120	gene:EgrG_000646200	EgrG_000646200	pathogen_EgG_scaffold_0003	+	7972262	7972681	7971420	7971546	7974330	7974615	2120	50	0	62	1	494	75	0.435233	0.787738	1	0.904	0.096
2122	gene:EgrG_000803700	EgrG_000803700	pathogen_EgG_scaffold_0001	-	6489855	6490000	6489390	6489506	6490317	6490427	2122	5	45	21	58	220	75	0.0205087	0.787738	0.036	0.11	-0.074
2123	gene:EgrG_001200400	EgrG_001200400	pathogen_EgG_scaffold_0012	+	2861494	2861627	2859419	2859540	2862374	2862504	2123	49	0	49	1	208	75	0.381588	0.787738	1	0.946	0.054
2124	gene:EgrG_002004300	EgrG_002004300	pathogen_EgG_scaffold_0046	-	7067	7326	6894	6991	7400	7481	2124	80	1	76	0	334	75	0.391724	0.787738	0.947	1	-0.053
2125	gene:EgrG_002004300	EgrG_002004300	pathogen_EgG_scaffold_0046	-	7109	7326	6894	6991	7400	7481	2125	59	1	53	0	292	75	0.404121	0.787738	0.938	1	-0.062
2126	gene:EgrG_002004300	EgrG_002004300	pathogen_EgG_scaffold_0046	-	7115	7326	6894	6991	7400	7481	2126	72	1	53	0	286	75	0.449882	0.787738	0.95	1	-0.05
2127	gene:EgrG_002004300	EgrG_002004300	pathogen_EgG_scaffold_0046	-	6894	6991	6372	6571	7400	7481	2127	36	0	41	2	172	75	0.200881	0.787738	1	0.899	0.101
2128	gene:EgrG_000975700	EgrG_000975700	pathogen_EgG_scaffold_0002	-	4019557	4019681	4019331	4019430	4020035	4020126	2128	2	14	4	15	199	75	0.529489	0.787738	0.051	0.091	-0.04
2129	gene:EgrG_000459200	EgrG_000459200	pathogen_EgG_scaffold_0004	-	3526471	3526696	3526340	3526361	3526930	3527272	2129	85	0	86	1	300	75	0.390996	0.787738	1	0.956	0.044
212	gene:EgrG_000970400	EgrG_000970400	pathogen_EgG_scaffold_0002	+	3585581	3585700	3585094	3585505	3585795	3586141	212	29	0	15	1	194	75	0.259329	0.787738	1	0.853	0.147
2130	gene:EgrG_000064700	EgrG_000064700	pathogen_EgG_scaffold_0010	+	1727546	1729025	1726197	1726308	1729730	1729773	2130	80	0	79	2	1554	75	0.187282	0.787738	1	0.656	0.344
2132	gene:EgrG_000064700	EgrG_000064700	pathogen_EgG_scaffold_0010	+	1714224	1714331	1711443	1712105	1717791	1718729	2132	14	0	2	1	182	75	0.138374	0.787738	1	0.452	0.548
2133	gene:EgrG_000637200	EgrG_000637200	pathogen_EgG_scaffold_0003	-	6431260	6431318	6429964	6430222	6432426	6432500	2133	14	0	21	1	133	75	0.483308	0.787738	1	0.922	0.078
2134	gene:EgrG_000637200	EgrG_000637200	pathogen_EgG_scaffold_0003	-	6437537	6437695	6436906	6437057	6438318	6438453	2134	32	0	21	1	233	75	0.301342	0.787738	1	0.871	0.129
2136	gene:EgrG_000614400	EgrG_000614400	pathogen_EgG_scaffold_0003	+	4224755	4224789	4223912	4224221	4225176	4225269	2136	28	3	21	4	109	75	0.501173	0.787738	0.865	0.783	0.082
2137	gene:EgrG_001188600	EgrG_001188600	pathogen_EgG_scaffold_0012	+	2220111	2220193	2219574	2219830	2220419	2220550	2137	9	0	7	1	157	75	0.362465	0.787738	1	0.77	0.23
2138	gene:EgrG_001188600	EgrG_001188600	pathogen_EgG_scaffold_0012	+	2222199	2222318	2221336	2221472	2222449	2222614	2138	24	1	26	0	194	75	0.369813	0.787738	0.903	1	-0.097
2139	gene:EgrG_000316400	EgrG_000316400	pathogen_EgG_scaffold_0027	+	40508	40535	39174	39238	40668	40716	2139	6	0	9	2	102	75	0.300093	0.787738	1	0.768	0.232
213	gene:EgrG_001068600	EgrG_001068600	pathogen_EgG_scaffold_0002	+	12498153	12500472	12497201	12497340	12502073	12502164	213	99	0	141	1	2394	75	0.479763	0.787738	1	0.815	0.185
2140	gene:EgrG_000314200	EgrG_000314200	pathogen_EgG_scaffold_0052	-	110349	110438	110063	110141	110584	111043	2140	23	0	10	1	164	75	0.235284	0.787738	1	0.821	0.179
2141	gene:EgrG_000314200	EgrG_000314200	pathogen_EgG_scaffold_0052	-	110584	111043	110063	110141	112324	112538	2141	48	3	20	0	534	75	0.273873	0.787738	0.692	1	-0.308
2142	gene:EgrG_000846350	EgrG_000846350	pathogen_EgG_scaffold_0001	-	9996637	9996911	9995779	9996097	9997234	9997315	2142	391	0	420	1	349	75	0.502524	0.787738	1	0.989	0.011
2144	gene:EgrG_000846350	EgrG_000846350	pathogen_EgG_scaffold_0001	-	9995201	9995397	9994885	9994936	9995779	9996097	2144	137	1	162	0	271	75	0.458143	0.787738	0.974	1	-0.026
2145	gene:EgrG_000217400	EgrG_000217400	pathogen_EgG_scaffold_0005	-	2565187	2565372	2562548	2562741	2569820	2570458	2145	17	0	20	1	260	75	0.435406	0.787738	1	0.852	0.148
2146	gene:EgrG_000420300	EgrG_000420300	pathogen_EgG_scaffold_0019	+	930421	930512	929818	929880	931218	931431	2146	27	0	12	1	166	75	0.234761	0.787738	1	0.844	0.156
2147	gene:EgrG_000162800	EgrG_000162800	pathogen_EgG_scaffold_0008	-	947800	947904	947209	947344	948190	948233	2147	21	1	13	0	179	75	0.505537	0.787738	0.898	1	-0.102
2148	gene:EgrG_000836900	EgrG_000836900	pathogen_EgG_scaffold_0001	-	9285550	9285686	9283036	9283148	9286665	9286766	2148	23	7	21	3	211	75	0.323904	0.787738	0.539	0.713	-0.174
2149	gene:EgrG_000836900	EgrG_000836900	pathogen_EgG_scaffold_0001	-	9285550	9285666	9283036	9283148	9286665	9286766	2149	32	7	29	3	191	75	0.31534	0.787738	0.642	0.791	-0.149
214	gene:EgrG_000173200	EgrG_000173200	pathogen_EgG_scaffold_0008	-	2195105	2195335	2194703	2194881	2195557	2195754	214	142	1	126	0	305	75	0.467079	0.787738	0.972	1	-0.028
2150	gene:EgrG_000836900	EgrG_000836900	pathogen_EgG_scaffold_0001	-	9288165	9288198	9287312	9287607	9288244	9288575	2150	11	2	4	0	108	75	0.457439	0.787738	0.793	1	-0.207
2152	gene:EgrG_000836900	EgrG_000836900	pathogen_EgG_scaffold_0001	-	9288103	9288198	9287312	9287607	9288244	9288575	2152	27	2	12	0	170	75	0.377507	0.787738	0.856	1	-0.144
2153	gene:EgrG_000438400	EgrG_000438400	pathogen_EgG_scaffold_0004	-	1581527	1581619	1581384	1581483	1581663	1581731	2153	15	0	7	1	167	75	0.259008	0.787738	1	0.759	0.241
2154	gene:EgrG_000439900	EgrG_000439900	pathogen_EgG_scaffold_0004	-	1693548	1693599	1692768	1693314	1693679	1693900	2154	10	21	13	15	126	75	0.278475	0.787738	0.221	0.34	-0.119
2155	gene:EgrG_001181100	EgrG_001181100	pathogen_EgG_scaffold_0012	-	1893209	1893332	1892817	1893043	1893388	1894036	2155	56	2	18	0	198	75	0.454026	0.787738	0.914	1	-0.086
2156	gene:EgrG_000170200	EgrG_000170200	pathogen_EgG_scaffold_0008	+	1838550	1838737	1836894	1836986	1839344	1839431	2156	90	0	84	1	262	75	0.385328	0.787738	1	0.96	0.04
2157	gene:EgrG_000165500	EgrG_000165500	pathogen_EgG_scaffold_0008	+	1336520	1336697	1324355	1324457	1338821	1339088	2157	13	1	21	0	252	75	0.302664	0.787738	0.795	1	-0.205
2158	gene:EgrG_000966200	EgrG_000966200	pathogen_EgG_scaffold_0002	+	3001757	3001948	2999575	2999671	3005086	3005133	2158	99	0	97	1	266	75	0.407417	0.787738	1	0.965	0.035
2159	gene:EgrG_000966200	EgrG_000966200	pathogen_EgG_scaffold_0002	+	3005086	3005133	3001757	3001948	3005787	3006094	2159	0	23	2	23	122	75	0.197174	0.787738	0	0.051	-0.051
215	gene:EgrG_000870200	EgrG_000870200	pathogen_EgG_scaffold_0001	-	11872755	11872995	11872421	11872697	11873032	11873166	215	299	1	292	4	315	75	0.187413	0.787738	0.986	0.946	0.04
2160	gene:EgrG_000332200	EgrG_000332200	pathogen_EgG_scaffold_0031	+	154382	154493	152423	152507	155075	155279	2160	6	2	11	0	186	75	0.118089	0.787738	0.547	1	-0.453
2161	gene:EgrG_000927200	EgrG_000927200	pathogen_EgG_scaffold_0018	-	503174	503357	502505	502802	503632	503859	2161	41	0	42	1	258	75	0.387842	0.787738	1	0.924	0.076
2162	gene:EgrG_000927200	EgrG_000927200	pathogen_EgG_scaffold_0018	-	503162	503357	502505	502802	503632	503859	2162	53	0	56	1	270	75	0.391924	0.787738	1	0.94	0.06
2163	gene:EgrG_000422500	EgrG_000422500	pathogen_EgG_scaffold_0004	-	126830	126893	126277	126576	127048	127156	2163	21	6	6	0	138	75	0.19329	0.787738	0.655	1	-0.345
2165	gene:EgrG_000699800	EgrG_000699800	pathogen_EgG_scaffold_0013	-	1645557	1645996	1644967	1645339	1646095	1646349	2165	155	1	172	0	514	75	0.373083	0.787738	0.958	1	-0.042
2167	gene:EgrG_000112400	EgrG_000112400	pathogen_EgG_scaffold_0009	+	1277223	1277319	1273630	1273679	1277908	1277976	2167	14	2	8	0	171	75	0.330362	0.787738	0.754	1	-0.246
2168	gene:EgrG_000171900	EgrG_000171900	pathogen_EgG_scaffold_0008	+	2097391	2097599	2096188	2096473	2097788	2098882	2168	4	0	5	1	283	75	0.497551	0.787738	1	0.57	0.43
2169	gene:EgrG_000780800	EgrG_000780800	pathogen_EgG_scaffold_0001	+	4715053	4715146	4714708	4714801	4715698	4715800	2169	52	2	72	1	168	75	0.432407	0.787738	0.921	0.97	-0.049
2170	gene:EgrG_000780800	EgrG_000780800	pathogen_EgG_scaffold_0001	+	4716077	4716179	4715698	4715800	4716339	4716423	2170	56	6	52	10	177	75	0.296446	0.787738	0.798	0.688	0.11
2171	gene:EgrG_000780800	EgrG_000780800	pathogen_EgG_scaffold_0001	+	4716814	4717001	4716339	4716423	4718416	4718503	2171	155	0	129	1	262	75	0.448732	0.787738	1	0.974	0.026
2174	gene:EgrG_000321000	EgrG_000321000	pathogen_EgG_scaffold_0044	-	58373	58392	57981	58094	58549	58670	2174	2	1	0	1	94	75	0.388508	0.787738	0.615	0	0.615
2177	gene:EgrG_001060900	EgrG_001060900	pathogen_EgG_scaffold_0002	+	11836769	11836886	11836104	11836366	11838564	11838948	2177	1	0	1	1	192	75	0.540721	0.787738	1	0.281	0.719
2179	gene:EgrG_001029200	EgrG_001029200	pathogen_EgG_scaffold_0002	+	8840343	8840454	8839725	8839786	8841740	8841860	2179	2	14	5	13	186	75	0.290551	0.787738	0.054	0.134	-0.08
217	gene:EgrG_000348200	EgrG_000348200	pathogen_EgG_scaffold_0011	-	1152693	1152980	1152237	1152337	1153164	1153432	217	26	5	24	1	362	75	0.154145	0.787738	0.519	0.833	-0.314
2181	gene:EgrG_001029200	EgrG_001029200	pathogen_EgG_scaffold_0002	+	8842256	8842298	8841740	8841877	8842807	8842904	2181	20	1	18	0	117	75	0.410007	0.787738	0.928	1	-0.072
2182	gene:EgrG_000237600	EgrG_000237600	pathogen_EgG_scaffold_0005	-	4616465	4616652	4614099	4614472	4618537	4618704	2182	25	0	36	1	262	75	0.472061	0.787738	1	0.912	0.088
2183	gene:EgrG_000465700	EgrG_000465700	pathogen_EgG_scaffold_0004	-	3999439	3999508	3999025	3999151	4000084	4000408	2183	14	5	25	5	144	75	0.438963	0.787738	0.593	0.723	-0.13
2184	gene:EgrG_000465700	EgrG_000465700	pathogen_EgG_scaffold_0004	-	3999025	3999151	3998729	3998804	4000084	4000408	2184	29	0	52	1	201	75	0.518399	0.787738	1	0.951	0.049
2185	gene:EgrG_001041900	EgrG_001041900	pathogen_EgG_scaffold_0002	+	9963418	9963457	9962791	9962989	9963678	9963853	2185	0	9	1	17	114	75	0.537969	0.787738	0	0.037	-0.037
2187	gene:EgrG_001041900	EgrG_001041900	pathogen_EgG_scaffold_0002	+	9962278	9962418	9961239	9961427	9962791	9962989	2187	21	1	17	0	215	75	0.442755	0.787738	0.88	1	-0.12
2189	gene:EgrG_001078200	EgrG_001078200	pathogen_EgG_scaffold_0002	-	13436461	13436577	13435958	13436168	13436718	13437285	2189	10	1	6	0	191	75	0.534326	0.787738	0.797	1	-0.203
2190	gene:EgrG_000644900	EgrG_000644900	pathogen_EgG_scaffold_0003	-	7709307	7709338	7709143	7709273	7709374	7709541	2190	12	1	18	0	106	75	0.30547	0.787738	0.895	1	-0.105
2192	gene:EgrG_001035700	EgrG_001035700	pathogen_EgG_scaffold_0002	+	9403432	9403599	9399419	9399573	9404567	9404732	2192	4	1	17	0	242	75	0.177092	0.787738	0.554	1	-0.446
2194	gene:EgrG_000458400	EgrG_000458400	pathogen_EgG_scaffold_0004	-	3458354	3458580	3458140	3458247	3459480	3459741	2194	30	1	31	0	301	75	0.382698	0.787738	0.882	1	-0.118
2195	gene:EgrG_000237800	EgrG_000237800	pathogen_EgG_scaffold_0005	+	4637010	4637085	4636302	4636374	4637478	4637577	2195	5	1	6	0	150	75	0.391386	0.787738	0.714	1	-0.286
2196	gene:EgrG_000644200	EgrG_000644200	pathogen_EgG_scaffold_0003	+	7565503	7565614	7559826	7559868	7567901	7568010	2196	17	1	19	0	186	75	0.369626	0.787738	0.873	1	-0.127
2197	gene:EgrG_000469800	EgrG_000469800	pathogen_EgG_scaffold_0004	-	4369909	4370020	4369553	4369718	4370258	4370441	2197	16	7	21	6	186	75	0.527441	0.787738	0.48	0.585	-0.105
2198	gene:EgrG_000469800	EgrG_000469800	pathogen_EgG_scaffold_0004	-	4365577	4365591	4365191	4365238	4365748	4365919	2198	3	4	2	8	89	75	0.34974	0.787738	0.387	0.174	0.213
2199	gene:EgrG_000980300	EgrG_000980300	pathogen_EgG_scaffold_0002	+	4378006	4378113	4377105	4377236	4380831	4381025	2199	9	0	7	2	182	75	0.171628	0.787738	1	0.591	0.409
219	gene:EgrG_000615200	EgrG_000615200	pathogen_EgG_scaffold_0003	-	4269694	4269760	4268859	4269197	4270210	4270424	219	1	0	0	1	141	75	0.336294	0.787738	1	0	1
2200	gene:EgrG_000198300	EgrG_000198300	pathogen_EgG_scaffold_0005	-	266572	266732	264377	264526	266767	267113	2200	9	1	6	0	235	75	0.515895	0.787738	0.742	1	-0.258
2202	gene:EgrG_000667400	EgrG_000667400	pathogen_EgG_scaffold_0003	-	10046582	10046646	10045581	10046006	10047164	10047351	2202	7	0	9	1	139	75	0.468866	0.787738	1	0.829	0.171
2208	gene:EgrG_000868450	EgrG_000868450	pathogen_EgG_scaffold_0001	+	11712788	11712944	11712308	11712473	11713760	11713843	2208	6	1	4	0	231	75	0.530398	0.787738	0.661	1	-0.339
2209	gene:EgrG_000256200	EgrG_000256200	pathogen_EgG_scaffold_0005	+	6116934	6117010	6114345	6114462	6118912	6119013	2209	14	1	18	0	151	75	0.3398	0.787738	0.874	1	-0.126
2210	gene:EgrG_000256200	EgrG_000256200	pathogen_EgG_scaffold_0005	+	6117349	6117529	6116934	6117010	6118912	6119013	2210	2	5	9	6	255	75	0.192598	0.787738	0.105	0.306	-0.201
2211	gene:EgrG_000256200	EgrG_000256200	pathogen_EgG_scaffold_0005	+	6117352	6117529	6116934	6117010	6118912	6119013	2211	2	5	9	6	252	75	0.192635	0.787738	0.106	0.309	-0.203
2213	gene:EgrG_001107800	EgrG_001107800	pathogen_EgG_scaffold_0006	-	483334	483405	482560	482711	486419	486569	2213	65	0	105	4	146	75	0.0997594	0.787738	1	0.931	0.069
2219	gene:EgrG_000763400	EgrG_000763400	pathogen_EgG_scaffold_0001	-	2867826	2867899	2867161	2867494	2867980	2868286	2219	6	1	4	0	148	75	0.52303	0.787738	0.753	1	-0.247
221	gene:EgrG_000564000	EgrG_000564000	pathogen_EgG_scaffold_0044	-	191832	191850	190081	190117	192047	192077	221	9	0	9	1	93	75	0.401433	0.787738	1	0.879	0.121
2220	gene:EgrG_000189800	EgrG_000189800	pathogen_EgG_scaffold_0008	-	4234830	4234920	4234644	4234725	4235241	4235290	2220	412	6	503	11	165	75	0.457782	0.787738	0.969	0.954	0.015
2221	gene:EgrG_000099500	EgrG_000099500	pathogen_EgG_scaffold_0009	-	113740	113796	113654	113701	113873	114026	2221	1	0	0	3	131	75	0.157337	0.787738	1	0	1
2222	gene:EgrG_000872500	EgrG_000872500	pathogen_EgG_scaffold_0001	+	11998434	11998588	11997386	11997490	11998997	11999103	2222	9	2	4	0	229	75	0.420888	0.787738	0.596	1	-0.404
2223	gene:EgrG_000227300	EgrG_000227300	pathogen_EgG_scaffold_0005	-	3545273	3545421	3544376	3544438	3545764	3545894	2223	71	1	84	0	223	75	0.368729	0.787738	0.96	1	-0.04
2225	gene:EgrG_000620900	EgrG_000620900	pathogen_EgG_scaffold_0003	+	4741400	4741448	4741087	4741168	4741637	4741706	2225	5	4	10	4	123	75	0.466956	0.787738	0.433	0.604	-0.171
2228	gene:EgrG_001179600	EgrG_001179600	pathogen_EgG_scaffold_0012	+	1746198	1746222	1745832	1746000	1747654	1747734	2228	1	1	4	0	99	75	0.244967	0.787738	0.431	1	-0.569
2229	gene:EgrG_001176400	EgrG_001176400	pathogen_EgG_scaffold_0012	+	1397209	1397260	1394828	1394897	1397845	1398066	2229	1	1	1	0	126	75	0.542283	0.787738	0.373	1	-0.627
222	gene:EgrG_000564000	EgrG_000564000	pathogen_EgG_scaffold_0044	-	190468	190495	190081	190117	190624	190654	222	59	18	92	41	102	75	0.252842	0.787738	0.707	0.623	0.084
2230	gene:EgrG_000192400	EgrG_000192400	pathogen_EgG_scaffold_0009	-	3388377	3388411	3388020	3388101	3388469	3388554	2230	14	4	9	8	109	75	0.135952	0.787738	0.707	0.436	0.271
2232	gene:EgrG_000620200	EgrG_000620200	pathogen_EgG_scaffold_0003	-	4674550	4674691	4674220	4674427	4675052	4675397	2232	31	1	29	0	216	75	0.400474	0.787738	0.915	1	-0.085
2233	gene:EgrG_000341200	EgrG_000341200	pathogen_EgG_scaffold_0011	-	297924	298022	297280	297470	298092	298380	2233	10	1	14	0	173	75	0.333254	0.787738	0.813	1	-0.187
2234	gene:EgrG_000341200	EgrG_000341200	pathogen_EgG_scaffold_0011	-	296705	296741	295852	296041	296818	296871	2234	8	3	2	3	111	75	0.256266	0.787738	0.643	0.311	0.332
2235	gene:EgrG_000435300	EgrG_000435300	pathogen_EgG_scaffold_0004	-	1335847	1336359	1335188	1335438	1337915	1337958	2235	55	4	41	8	587	75	0.128035	0.787738	0.637	0.396	0.241
2236	gene:EgrG_000645800	EgrG_000645800	pathogen_EgG_scaffold_0003	+	7938924	7939022	7938607	7938793	7939150	7939226	2236	49	0	19	1	173	75	0.204616	0.787738	1	0.892	0.108
2237	gene:EgrG_000342100	EgrG_000342100	pathogen_EgG_scaffold_0011	-	392341	392468	391957	392174	393738	393948	2237	43	0	28	1	202	75	0.292567	0.787738	1	0.912	0.088
2238	gene:EgrG_000342100	EgrG_000342100	pathogen_EgG_scaffold_0011	-	392636	392745	392341	392468	393738	393948	2238	35	0	20	2	184	75	0.0964991	0.787738	1	0.803	0.197
2239	gene:EgrG_000342100	EgrG_000342100	pathogen_EgG_scaffold_0011	-	392814	392959	392636	392745	393738	393948	2239	40	1	47	0	220	75	0.345164	0.787738	0.932	1	-0.068
223	gene:EgrG_000564000	EgrG_000564000	pathogen_EgG_scaffold_0044	-	192688	192903	192477	192556	193004	193127	223	148	1	144	0	290	75	0.477663	0.787738	0.975	1	-0.025
2242	gene:EgrG_001061900	EgrG_001061900	pathogen_EgG_scaffold_0002	-	11925424	11925451	11925119	11925179	11925788	11925803	2242	2	30	0	31	102	75	0.196335	0.787738	0.047	0	0.047
2243	gene:EgrG_001061900	EgrG_001061900	pathogen_EgG_scaffold_0002	-	11925788	11925803	11925119	11925179	11925895	11925952	2243	34	3	29	0	90	75	0.10865	0.787738	0.904	1	-0.096
2244	gene:EgrG_001061900	EgrG_001061900	pathogen_EgG_scaffold_0002	-	11924124	11924143	11923723	11923971	11924218	11924244	2244	48	0	44	1	94	75	0.445469	0.787738	1	0.972	0.028
2247	gene:EgrG_000805800	EgrG_000805800	pathogen_EgG_scaffold_0001	-	6695741	6695810	6695554	6695690	6695929	6696322	2247	12	69	17	67	144	75	0.378321	0.787738	0.083	0.117	-0.034
2248	gene:EgrG_000184100	EgrG_000184100	pathogen_EgG_scaffold_0008	-	3511825	3511846	3510229	3510441	3512176	3513002	2248	3	32	5	21	96	75	0.245014	0.787738	0.068	0.157	-0.089
2250	gene:EgrG_000819500	EgrG_000819500	pathogen_EgG_scaffold_0001	+	7805866	7805965	7805480	7805647	7806055	7806166	2250	13	4	6	5	174	75	0.25365	0.787738	0.583	0.341	0.242
2253	gene:EgrG_000324200	EgrG_000324200	pathogen_EgG_scaffold_0048	-	175439	175457	174048	174098	175869	176010	2253	2	0	1	1	93	75	0.380918	0.787738	1	0.446	0.554
2254	gene:EgrG_000324200	EgrG_000324200	pathogen_EgG_scaffold_0048	-	175439	175676	174048	174098	175869	176010	2254	19	0	20	1	312	75	0.4123	0.787738	1	0.828	0.172
2256	gene:EgrG_000485800	EgrG_000485800	pathogen_EgG_scaffold_0004	-	5822843	5822870	5822094	5822323	5823030	5823223	2256	151	16	159	22	102	75	0.458671	0.787738	0.874	0.842	0.032
2257	gene:EgrG_000485800	EgrG_000485800	pathogen_EgG_scaffold_0004	-	5823452	5823638	5823030	5823223	5824095	5824330	2257	11	195	18	180	261	75	0.18192	0.787738	0.016	0.028	-0.012
2258	gene:EgrG_000469400	EgrG_000469400	pathogen_EgG_scaffold_0004	-	4341918	4341961	4341583	4341804	4342309	4342461	2258	34	1	27	0	118	75	0.43785	0.787738	0.956	1	-0.044
2259	gene:EgrG_000748200	EgrG_000748200	pathogen_EgG_scaffold_0001	+	918587	918805	918455	918518	919675	919877	2259	23	0	19	1	293	75	0.356875	0.787738	1	0.829	0.171
225	gene:EgrG_000564000	EgrG_000564000	pathogen_EgG_scaffold_0044	-	190624	190654	190081	190117	191832	191846	225	40	2	54	0	105	75	0.134849	0.787738	0.935	1	-0.065
2261	gene:EgrG_000962800	EgrG_000962800	pathogen_EgG_scaffold_0002	-	2762757	2762815	2758618	2758809	2763528	2763793	2261	2	6	1	0	133	75	0.260657	0.787738	0.158	1	-0.842
2262	gene:EgrG_000962800	EgrG_000962800	pathogen_EgG_scaffold_0002	-	2738913	2739018	2738503	2738608	2739373	2739727	2262	12	1	15	0	180	75	0.353243	0.787738	0.833	1	-0.167
2263	gene:EgrG_000466000	EgrG_000466000	pathogen_EgG_scaffold_0004	-	4039756	4039860	4039492	4039582	4040429	4040688	2263	31	0	43	1	179	75	0.456375	0.787738	1	0.947	0.053
2264	gene:EgrG_000616500	EgrG_000616500	pathogen_EgG_scaffold_0003	+	4347034	4347288	4346472	4346797	4347733	4347864	2264	87	3	123	1	329	75	0.205684	0.787738	0.869	0.966	-0.097
2266	gene:EgrG_000991800	EgrG_000991800	pathogen_EgG_scaffold_0002	+	5475297	5475330	5474888	5475076	5475923	5476821	2266	0	3	4	2	108	75	0.0812279	0.787738	0	0.581	-0.581
2268	gene:EgrG_000843500	EgrG_000843500	pathogen_EgG_scaffold_0001	-	9819367	9819465	9818193	9818301	9819673	9819942	2268	8	50	1	48	173	75	0.0255044	0.787738	0.065	0.009	0.056
226	gene:EgrG_000564000	EgrG_000564000	pathogen_EgG_scaffold_0044	-	191832	191846	190624	190654	192047	192077	226	1	1	0	1	89	75	0.536911	0.787738	0.457	0	0.457
2270	gene:EgrG_000694700	EgrG_000694700	pathogen_EgG_scaffold_0013	-	1114213	1114336	1113308	1113449	1115278	1115349	2270	11	2	16	0	198	75	0.13615	0.787738	0.676	1	-0.324
2271	gene:EgrG_000694700	EgrG_000694700	pathogen_EgG_scaffold_0013	-	1114213	1114357	1113308	1113449	1115278	1115349	2271	11	2	16	0	219	75	0.137332	0.787738	0.653	1	-0.347
2272	gene:EgrG_000488200	EgrG_000488200	pathogen_EgG_scaffold_0004	-	6132870	6132903	6132651	6132709	6133178	6133255	2272	4	1	5	0	108	75	0.386028	0.787738	0.735	1	-0.265
2273	gene:EgrG_000488200	EgrG_000488200	pathogen_EgG_scaffold_0004	-	6132261	6132288	6131117	6131174	6132651	6132709	2273	1	1	0	4	102	75	0.232064	0.787738	0.424	0	0.424
2275	gene:EgrG_000729000	EgrG_000729000	pathogen_EgG_scaffold_0024	-	445814	446717	444781	445177	451186	451429	2275	146	0	152	1	978	75	0.389711	0.787738	1	0.921	0.079
2276	gene:EgrG_000729000	EgrG_000729000	pathogen_EgG_scaffold_0024	-	444781	445177	442560	442742	451186	451429	2276	74	0	69	1	471	75	0.36623	0.787738	1	0.917	0.083
2278	gene:EgrG_000607800	EgrG_000607800	pathogen_EgG_scaffold_0003	-	3707196	3707231	3706434	3706557	3707378	3707433	2278	3	7	5	3	110	75	0.195717	0.787738	0.226	0.532	-0.306
2279	gene:EgrG_000607800	EgrG_000607800	pathogen_EgG_scaffold_0003	-	3703996	3704216	3702260	3702562	3705056	3705155	2279	151	1	182	0	295	75	0.460935	0.787738	0.975	1	-0.025
2280	gene:EgrG_000607800	EgrG_000607800	pathogen_EgG_scaffold_0003	-	3707176	3707259	3706434	3706557	3707378	3707433	2280	27	7	43	3	158	75	0.0702394	0.787738	0.647	0.872	-0.225
2281	gene:EgrG_000607800	EgrG_000607800	pathogen_EgG_scaffold_0003	-	3707176	3707231	3706434	3706557	3707378	3707433	2281	14	7	28	3	130	75	0.0423153	0.787738	0.536	0.843	-0.307
2282	gene:EgrG_000607800	EgrG_000607800	pathogen_EgG_scaffold_0003	-	3707196	3707259	3706434	3706557	3707378	3707433	2282	12	7	15	3	138	75	0.182888	0.787738	0.482	0.731	-0.249
2283	gene:EgrG_001027400	EgrG_001027400	pathogen_EgG_scaffold_0002	+	8632093	8632226	8631705	8631923	8632482	8632713	2283	18	1	30	0	208	75	0.28486	0.787738	0.866	1	-0.134
2284	gene:EgrG_000929100	EgrG_000929100	pathogen_EgG_scaffold_0018	-	635976	636219	635402	635454	636525	636551	2284	2	1	2	0	318	75	0.490599	0.787738	0.321	1	-0.679
2285	gene:EgrG_001202100	EgrG_001202100	pathogen_EgG_scaffold_0105	+	33857	33903	33492	33570	34109	34177	2285	9	1	0	2	121	75	0.0346414	0.787738	0.848	0	0.848
228	gene:EgrG_000564000	EgrG_000564000	pathogen_EgG_scaffold_0044	-	190286	190495	190081	190117	190624	190654	228	29	18	26	41	284	75	0.0173687	0.787738	0.298	0.143	0.155
2290	gene:EgrG_000145600	EgrG_000145600	pathogen_EgG_scaffold_0021	-	673531	673603	672868	672951	674233	674703	2290	9	1	6	0	147	75	0.507534	0.787738	0.821	1	-0.179
2291	gene:EgrG_000175600	EgrG_000175600	pathogen_EgG_scaffold_0008	+	2693025	2693055	2691576	2691777	2693611	2693656	2291	0	25	6	48	105	75	0.0581618	0.787738	0	0.082	-0.082
2292	gene:EgrG_000175600	EgrG_000175600	pathogen_EgG_scaffold_0008	+	2682804	2682845	2681888	2682016	2685323	2685621	2292	0	41	2	39	116	75	0.244181	0.787738	0	0.032	-0.032
2293	gene:EgrG_001000300	EgrG_001000300	pathogen_EgG_scaffold_0002	+	6318170	6318238	6318002	6318091	6318735	6318896	2293	9	2	10	0	143	75	0.187326	0.787738	0.702	1	-0.298
2294	gene:EgrG_001169200	EgrG_001169200	pathogen_EgG_scaffold_0012	+	559472	559516	558350	558475	562246	562640	2294	11	1	9	0	119	75	0.447366	0.787738	0.874	1	-0.126
2295	gene:EgrG_001169200	EgrG_001169200	pathogen_EgG_scaffold_0012	+	554943	555091	551240	551369	557156	557305	2295	13	0	5	1	223	75	0.242639	0.787738	1	0.627	0.373
2296	gene:EgrG_001169200	EgrG_001169200	pathogen_EgG_scaffold_0012	+	554946	555091	551240	551369	557156	557305	2296	11	0	4	1	220	75	0.241837	0.787738	1	0.577	0.423
2297	gene:EgrG_000184700	EgrG_000184700	pathogen_EgG_scaffold_0008	+	3568173	3568302	3566888	3566995	3570039	3570385	2297	19	0	20	1	204	75	0.40487	0.787738	1	0.88	0.12
2299	gene:EgrG_000465000	EgrG_000465000	pathogen_EgG_scaffold_0004	-	3976117	3976748	3975455	3975831	3977050	3977228	2299	101	0	88	1	706	75	0.352645	0.787738	1	0.903	0.097
229	gene:EgrG_000564000	EgrG_000564000	pathogen_EgG_scaffold_0044	-	190468	190654	190081	190117	192047	192077	229	48	0	70	1	261	75	0.466995	0.787738	1	0.953	0.047
2302	gene:EgrG_000343000	EgrG_000343000	pathogen_EgG_scaffold_0011	+	488277	488301	487959	488169	488814	489088	2302	1	1	1	7	99	75	0.350696	0.787738	0.431	0.098	0.333
2303	gene:EgrG_000343000	EgrG_000343000	pathogen_EgG_scaffold_0011	+	512677	512789	512480	512595	513949	514282	2303	42	1	36	0	187	75	0.415485	0.787738	0.944	1	-0.056
2305	gene:EgrG_000063000	EgrG_000063000	pathogen_EgG_scaffold_0010	+	1857444	1857481	1855514	1855605	1857866	1858012	2305	13	1	5	3	112	75	0.108565	0.787738	0.897	0.527	0.37
2306	gene:EgrG_000325300	EgrG_000325300	pathogen_EgG_scaffold_0014	-	1404236	1404421	1403964	1404109	1405238	1405321	2306	107	2	88	3	260	75	0.537362	0.787738	0.939	0.894	0.045
2307	gene:EgrG_000325300	EgrG_000325300	pathogen_EgG_scaffold_0014	-	1401727	1401842	1401466	1401595	1402905	1403144	2307	46	0	48	1	190	75	0.392484	0.787738	1	0.95	0.05
2308	gene:EgrG_000325300	EgrG_000325300	pathogen_EgG_scaffold_0014	-	1405645	1405717	1405491	1405577	1405794	1405854	2308	68	0	42	1	147	75	0.312581	0.787738	1	0.955	0.045
2309	gene:EgrG_000325300	EgrG_000325300	pathogen_EgG_scaffold_0014	-	1401727	1401847	1401466	1401595	1402905	1403144	2309	85	0	96	1	195	75	0.479798	0.787738	1	0.974	0.026
230	gene:EgrG_000564000	EgrG_000564000	pathogen_EgG_scaffold_0044	-	190468	190654	190081	190117	191832	191850	230	77	2	105	0	261	75	0.12371	0.787738	0.917	1	-0.083
2311	gene:EgrG_000173300	EgrG_000173300	pathogen_EgG_scaffold_0008	-	2199607	2199622	2199155	2199272	2199956	2200076	2311	21	0	28	1	90	75	0.454138	0.787738	1	0.959	0.041
2312	gene:EgrG_000173300	EgrG_000173300	pathogen_EgG_scaffold_0008	-	2202572	2202633	2202241	2202302	2202738	2203030	2312	29	1	39	0	136	75	0.322193	0.787738	0.941	1	-0.059
2313	gene:EgrG_000173300	EgrG_000173300	pathogen_EgG_scaffold_0008	-	2199956	2200076	2199607	2199622	2200660	2200750	2313	50	0	77	2	195	75	0.26404	0.787738	1	0.937	0.063
2314	gene:EgrG_000435700	EgrG_000435700	pathogen_EgG_scaffold_0004	+	1371645	1371770	1371039	1371394	1372377	1372679	2314	4	0	1	1	200	75	0.256957	0.787738	1	0.273	0.727
2315	gene:EgrG_000435700	EgrG_000435700	pathogen_EgG_scaffold_0004	+	1372203	1372273	1371645	1371770	1372377	1372679	2315	2	1	2	0	145	75	0.486559	0.787738	0.508	1	-0.492
2317	gene:EgrG_001185100	EgrG_001185100	pathogen_EgG_scaffold_0012	-	2120418	2120490	2118868	2119021	2120987	2121092	2317	74	1	77	0	147	75	0.468187	0.787738	0.974	1	-0.026
2318	gene:EgrG_001185100	EgrG_001185100	pathogen_EgG_scaffold_0012	-	2121433	2121669	2120987	2121092	2121916	2122169	2318	16	0	6	1	311	75	0.238292	0.787738	1	0.591	0.409
2319	gene:EgrG_001079300	EgrG_001079300	pathogen_EgG_scaffold_0002	+	13576308	13576451	13576168	13576269	13577145	13577587	2319	47	0	40	2	218	75	0.1476	0.787738	1	0.873	0.127
2320	gene:EgrG_001079300	EgrG_001079300	pathogen_EgG_scaffold_0002	+	13576308	13576479	13576168	13576269	13577145	13577587	2320	81	0	82	2	246	75	0.176065	0.787738	1	0.926	0.074
2322	gene:EgrG_000972300	EgrG_000972300	pathogen_EgG_scaffold_0002	-	3771144	3771388	3770842	3770946	3771522	3771677	2322	47	1	51	0	319	75	0.364431	0.787738	0.917	1	-0.083
2323	gene:EgrG_000972300	EgrG_000972300	pathogen_EgG_scaffold_0002	-	3771157	3771388	3770842	3770946	3771522	3771677	2323	39	1	44	0	306	75	0.35809	0.787738	0.905	1	-0.095
2324	gene:EgrG_000122300	EgrG_000122300	pathogen_EgG_scaffold_0009	+	2303809	2303945	2302595	2302840	2304589	2304660	2324	9	0	9	2	211	75	0.214745	0.787738	1	0.615	0.385
2326	gene:EgrG_000122300	EgrG_000122300	pathogen_EgG_scaffold_0009	+	2304589	2304660	2302595	2302840	2304921	2305116	2326	4	0	5	1	146	75	0.486691	0.787738	1	0.72	0.28
2327	gene:EgrG_000907400	EgrG_000907400	pathogen_EgG_scaffold_0001	+	15512119	15512434	15511364	15511837	15515172	15515380	2327	54	1	40	0	390	75	0.454811	0.787738	0.912	1	-0.088
232	gene:EgrG_000564000	EgrG_000564000	pathogen_EgG_scaffold_0044	-	190624	190727	190081	190117	191832	191846	232	25	2	36	0	178	75	0.119788	0.787738	0.84	1	-0.16
2330	gene:EgrG_000195550	EgrG_000195550	pathogen_EgG_scaffold_0009	-	3102414	3102842	3098610	3098799	3103330	3103640	2330	73	0	70	1	503	75	0.373198	0.787738	1	0.913	0.087
2332	gene:EgrG_000104300	EgrG_000104300	pathogen_EgG_scaffold_0009	+	496302	496494	496050	496124	497687	497807	2332	20	5	18	7	267	75	0.525343	0.787738	0.529	0.419	0.11
2333	gene:EgrG_000104300	EgrG_000104300	pathogen_EgG_scaffold_0009	+	493165	493408	492892	493023	494260	494504	2333	71	1	70	0	318	75	0.382727	0.787738	0.944	1	-0.056
2334	gene:EgrG_000070600	EgrG_000070600	pathogen_EgG_scaffold_0010	+	987395	987812	983205	983499	996196	996438	2334	57	1	35	0	492	75	0.503074	0.787738	0.897	1	-0.103
2335	gene:EgrG_001027000	EgrG_001027000	pathogen_EgG_scaffold_0002	+	8582535	8582884	8580464	8580556	8583885	8583981	2335	13	1	9	2	424	75	0.452483	0.787738	0.697	0.443	0.254
2337	gene:EgrG_001174400	EgrG_001174400	pathogen_EgG_scaffold_0012	-	1223405	1223463	1218463	1218666	1223813	1223974	2337	6	3	13	2	133	75	0.285834	0.787738	0.53	0.786	-0.256
2338	gene:EgrG_001174400	EgrG_001174400	pathogen_EgG_scaffold_0012	-	1219036	1219075	1218463	1218666	1223813	1223974	2338	1	3	0	2	114	75	0.538537	0.787738	0.18	0	0.18
233	gene:EgrG_000564000	EgrG_000564000	pathogen_EgG_scaffold_0044	-	192047	192077	191832	191850	192261	192390	233	51	1	45	0	105	75	0.478441	0.787738	0.973	1	-0.027
2341	gene:EgrG_001153400	EgrG_001153400	pathogen_EgG_scaffold_0006	+	5211654	5211775	5210881	5210955	5212031	5212136	2341	5	0	2	1	196	75	0.292772	0.787738	1	0.434	0.566
2342	gene:EgrG_000630650	EgrG_000630650	pathogen_EgG_scaffold_0003	+	5527077	5527145	5526832	5526919	5527674	5527783	2342	17	1	14	0	143	75	0.437215	0.787738	0.899	1	-0.101
2343	gene:EgrG_000630650	EgrG_000630650	pathogen_EgG_scaffold_0003	+	5527077	5527145	5526832	5526919	5527340	5527394	2343	17	0	10	1	143	75	0.289446	0.787738	1	0.84	0.16
2344	gene:EgrG_000630650	EgrG_000630650	pathogen_EgG_scaffold_0003	+	5527340	5527394	5527077	5527145	5527674	5527783	2344	10	4	4	8	129	75	0.0620131	0.787738	0.592	0.225	0.367
2348	gene:EgrG_000922600	EgrG_000922600	pathogen_EgG_scaffold_0018	-	91575	91656	90851	91095	92250	93310	2348	3	13	1	13	156	75	0.378218	0.787738	0.1	0.036	0.064
2350	gene:EgrG_000479000	EgrG_000479000	pathogen_EgG_scaffold_0004	-	5094330	5094389	5093623	5093879	5094472	5094677	2350	7	3	4	0	134	75	0.246971	0.787738	0.566	1	-0.434
2352	gene:EgrG_000788800	EgrG_000788800	pathogen_EgG_scaffold_0001	+	5399910	5400219	5399249	5399618	5400401	5400608	2352	63	1	57	0	384	75	0.404394	0.787738	0.925	1	-0.075
2354	gene:EgrG_001087700	EgrG_001087700	pathogen_EgG_scaffold_0014	+	129570	129622	129363	129535	129823	129922	2354	34	5	28	2	127	75	0.419354	0.787738	0.801	0.892	-0.091
2355	gene:EgrG_000099300	EgrG_000099300	pathogen_EgG_scaffold_0009	-	92094	92192	91927	92051	92832	93000	2355	57	1	45	0	173	75	0.444426	0.787738	0.961	1	-0.039
2359	gene:EgrG_000606100	EgrG_000606100	pathogen_EgG_scaffold_0003	+	3512922	3513038	3508630	3508849	3513517	3513663	2359	22	0	27	1	191	75	0.434212	0.787738	1	0.914	0.086
2360	gene:EgrG_000606100	EgrG_000606100	pathogen_EgG_scaffold_0003	+	3512944	3513038	3508630	3508849	3513517	3513663	2360	51	0	48	1	169	75	0.378137	0.787738	1	0.955	0.045
2362	gene:EgrG_000118900	EgrG_000118900	pathogen_EgG_scaffold_0009	-	1928224	1928391	1925642	1926089	1930406	1930755	2362	14	1	26	0	242	75	0.272329	0.787738	0.813	1	-0.187
2363	gene:EgrG_000580100	EgrG_000580100	pathogen_EgG_scaffold_0003	+	47647	48051	46450	46508	48506	48657	2363	5	0	1	1	479	75	0.226624	0.787738	1	0.135	0.865
2365	gene:EgrG_000580100	EgrG_000580100	pathogen_EgG_scaffold_0003	+	48506	48657	46450	46508	48852	48987	2365	9	0	13	1	226	75	0.494334	0.787738	1	0.812	0.188
2366	gene:EgrG_000324600	EgrG_000324600	pathogen_EgG_scaffold_0014	+	1347672	1348002	1346757	1346978	1349440	1349822	2366	72	0	72	1	405	75	0.37996	0.787738	1	0.93	0.07
2367	gene:EgrG_000458950	EgrG_000458950	pathogen_EgG_scaffold_0004	+	3516090	3516160	3515933	3516023	3516743	3516896	2367	5	4	10	2	145	75	0.195057	0.787738	0.393	0.721	-0.328
2368	gene:EgrG_000547500	EgrG_000547500	pathogen_EgG_scaffold_0007	-	3160718	3161046	3159993	3160227	3161257	3161487	2368	104	7	118	1	403	75	0.0230969	0.787738	0.734	0.956	-0.222
2369	gene:EgrG_001066200	EgrG_001066200	pathogen_EgG_scaffold_0002	+	12253669	12253882	12252170	12252602	12257577	12257742	2369	20	1	19	0	288	75	0.410822	0.787738	0.839	1	-0.161
236	gene:EgrG_000661400	EgrG_000661400	pathogen_EgG_scaffold_0003	+	9592435	9592576	9591325	9591483	9593648	9593753	236	27	1	10	5	216	75	0.0129345	0.787738	0.904	0.41	0.494
2370	gene:EgrG_001066200	EgrG_001066200	pathogen_EgG_scaffold_0002	+	12255743	12255910	12253669	12253882	12257577	12257742	2370	8	11	6	5	242	75	0.529106	0.787738	0.184	0.271	-0.087
2376	gene:EgrG_000735300	EgrG_000735300	pathogen_EgG_scaffold_0025	-	205191	205216	204310	204470	205355	205449	2376	1	1	1	0	100	75	0.541512	0.787738	0.429	1	-0.571
2377	gene:EgrG_000735300	EgrG_000735300	pathogen_EgG_scaffold_0025	-	205533	205741	205355	205449	206203	206387	2377	5	0	4	1	283	75	0.40484	0.787738	1	0.515	0.485
2378	gene:EgrG_001046800	EgrG_001046800	pathogen_EgG_scaffold_0002	+	10545310	10545380	10543429	10543463	10545465	10545490	2378	10	1	11	0	145	75	0.38371	0.787738	0.838	1	-0.162
237	gene:EgrG_000661400	EgrG_000661400	pathogen_EgG_scaffold_0003	+	9593648	9593753	9593346	9593409	9594049	9594268	237	23	0	16	1	180	75	0.315443	0.787738	1	0.87	0.13
2381	gene:EgrG_000849800	EgrG_000849800	pathogen_EgG_scaffold_0001	+	10316089	10316162	10315224	10315328	10316791	10316872	2381	2	22	0	25	148	75	0.190811	0.787738	0.044	0	0.044
2382	gene:EgrG_000500000	EgrG_000500000	pathogen_EgG_scaffold_0004	-	7531682	7531826	7529462	7529615	7535456	7535648	2382	12	0	9	2	219	75	0.158229	0.787738	1	0.606	0.394
2383	gene:EgrG_000342000	EgrG_000342000	pathogen_EgG_scaffold_0011	+	387570	387771	387026	387123	389286	389602	2383	64	0	55	1	276	75	0.346787	0.787738	1	0.937	0.063
2384	gene:EgrG_000342000	EgrG_000342000	pathogen_EgG_scaffold_0011	+	385781	385867	385630	385715	385933	386213	2384	6	2	3	0	161	75	0.405522	0.787738	0.583	1	-0.417
2385	gene:EgrG_001011300	EgrG_001011300	pathogen_EgG_scaffold_0002	-	7321276	7321383	7320991	7321184	7321673	7321806	2385	45	1	67	0	182	75	0.311213	0.787738	0.949	1	-0.051
2386	gene:EgrG_000240700	EgrG_000240700	pathogen_EgG_scaffold_0005	+	4895449	4895537	4894492	4894702	4895673	4895787	2386	47	0	58	1	163	75	0.445437	0.787738	1	0.964	0.036
2387	gene:EgrG_000240700	EgrG_000240700	pathogen_EgG_scaffold_0005	+	4895449	4895517	4894492	4894702	4895673	4895787	2387	76	0	81	1	143	75	0.513645	0.787738	1	0.977	0.023
2388	gene:EgrG_000439000	EgrG_000439000	pathogen_EgG_scaffold_0004	-	1603524	1603560	1603114	1603205	1604146	1604233	2388	1	28	0	25	111	75	0.512878	0.787738	0.024	0	0.024
2389	gene:EgrG_000885700	EgrG_000885700	pathogen_EgG_scaffold_0001	-	13068246	13068578	13068006	13068054	13069569	13069873	2389	59	1	53	0	407	75	0.407716	0.787738	0.916	1	-0.084
238	gene:EgrG_000661400	EgrG_000661400	pathogen_EgG_scaffold_0003	+	9589429	9589446	9587996	9588201	9589770	9589872	238	2	6	0	11	92	75	0.106384	0.787738	0.214	0	0.214
2390	gene:EgrG_000885700	EgrG_000885700	pathogen_EgG_scaffold_0001	-	13067168	13067347	13066966	13067018	13068246	13068578	2390	38	1	44	0	254	75	0.350382	0.787738	0.918	1	-0.082
2391	gene:EgrG_000885700	EgrG_000885700	pathogen_EgG_scaffold_0001	-	13068006	13068054	13067168	13067347	13068246	13068578	2391	2	4	3	2	123	75	0.42468	0.787738	0.234	0.478	-0.244
2395	gene:EgrG_001017300	EgrG_001017300	pathogen_EgG_scaffold_0002	+	7809128	7809221	7808836	7809092	7809297	7809413	2395	11	0	20	1	168	75	0.534859	0.787738	1	0.899	0.101
2396	gene:EgrG_001017300	EgrG_001017300	pathogen_EgG_scaffold_0002	+	7809128	7809166	7808836	7809092	7809662	7809833	2396	5	0	8	1	113	75	0.522871	0.787738	1	0.842	0.158
2397	gene:EgrG_001025350	EgrG_001025350	pathogen_EgG_scaffold_0002	+	8431027	8431190	8430924	8430987	8431228	8431279	2397	43	0	45	1	238	75	0.391022	0.787738	1	0.934	0.066
2401	gene:EgrG_001025350	EgrG_001025350	pathogen_EgG_scaffold_0002	+	8431149	8431190	8430924	8430987	8431228	8431279	2401	12	0	14	1	116	75	0.429168	0.787738	1	0.901	0.099
2405	gene:EgrG_000652700	EgrG_000652700	pathogen_EgG_scaffold_0003	-	8612424	8612442	8612023	8612322	8612522	8612873	2405	1	4	0	3	93	75	0.496768	0.787738	0.168	0	0.168
2406	gene:EgrG_000208500	EgrG_000208500	pathogen_EgG_scaffold_0005	-	1542244	1542304	1541883	1542157	1542434	1542526	2406	17	8	15	17	135	75	0.118382	0.787738	0.541	0.329	0.212
2407	gene:EgrG_000900600	EgrG_000900600	pathogen_EgG_scaffold_0001	+	14622144	14622377	14621529	14622029	14622592	14623434	2407	33	1	25	0	308	75	0.454787	0.787738	0.889	1	-0.111
2408	gene:EgrG_000900600	EgrG_000900600	pathogen_EgG_scaffold_0001	+	14622144	14622337	14621529	14622029	14622592	14623434	2408	50	1	44	0	268	75	0.410166	0.787738	0.933	1	-0.067
2409	gene:EgrG_000900600	EgrG_000900600	pathogen_EgG_scaffold_0001	+	14622097	14622337	14621529	14622029	14622592	14623434	2409	92	1	74	0	315	75	0.433072	0.787738	0.956	1	-0.044
240	gene:EgrG_001107700	EgrG_001107700	pathogen_EgG_scaffold_0006	-	456870	457237	455208	455442	458613	458731	240	10	0	16	1	442	75	0.524996	0.787738	1	0.731	0.269
2411	gene:EgrG_000462300	EgrG_000462300	pathogen_EgG_scaffold_0004	+	3774952	3775038	3774832	3774901	3775305	3775377	2411	35	14	31	8	161	75	0.397124	0.787738	0.538	0.644	-0.106
2412	gene:EgrG_000462300	EgrG_000462300	pathogen_EgG_scaffold_0004	+	3774486	3774615	3773814	3773882	3774832	3775024	2412	44	1	28	0	204	75	0.487741	0.787738	0.942	1	-0.058
2413	gene:EgrG_001117200	EgrG_001117200	pathogen_EgG_scaffold_0006	-	1545320	1545359	1544764	1545187	1545519	1545682	2413	27	0	30	1	114	75	0.40864	0.787738	1	0.952	0.048
2414	gene:EgrG_001152500	EgrG_001152500	pathogen_EgG_scaffold_0006	+	5094667	5094779	5093998	5094150	5094975	5095039	2414	31	0	22	1	187	75	0.313437	0.787738	1	0.898	0.102
2415	gene:EgrG_001152500	EgrG_001152500	pathogen_EgG_scaffold_0006	+	5094667	5094770	5093998	5094150	5094975	5095039	2415	56	0	35	1	178	75	0.288014	0.787738	1	0.936	0.064
2416	gene:EgrG_001152500	EgrG_001152500	pathogen_EgG_scaffold_0006	+	5094667	5094774	5093998	5094150	5094975	5095039	2416	29	0	21	1	182	75	0.31821	0.787738	1	0.896	0.104
2418	gene:EgrG_000058500	EgrG_000058500	pathogen_EgG_scaffold_0010	+	2219424	2219646	2219067	2219106	2219929	2220104	2418	32	2	21	0	297	75	0.279016	0.787738	0.802	1	-0.198
2419	gene:EgrG_000058500	EgrG_000058500	pathogen_EgG_scaffold_0010	+	2219424	2219646	2219067	2219106	2219792	2219942	2419	37	3	29	0	297	75	0.129338	0.787738	0.757	1	-0.243
241	gene:EgrG_000464600	EgrG_000464600	pathogen_EgG_scaffold_0004	+	3964037	3964182	3963181	3963223	3966844	3966953	241	104	2	81	0	220	75	0.230504	0.787738	0.947	1	-0.053
2421	gene:EgrG_000605100	EgrG_000605100	pathogen_EgG_scaffold_0003	-	3401347	3401428	3400711	3400806	3404025	3404244	2421	14	0	9	1	156	75	0.312318	0.787738	1	0.812	0.188
2423	gene:EgrG_000605100	EgrG_000605100	pathogen_EgG_scaffold_0003	-	3401347	3401464	3400711	3400806	3404025	3404244	2423	6	0	8	1	192	75	0.487958	0.787738	1	0.758	0.242
2424	gene:EgrG_000605100	EgrG_000605100	pathogen_EgG_scaffold_0003	-	3400711	3400806	3399864	3399988	3404025	3404244	2424	11	1	7	0	170	75	0.514931	0.787738	0.829	1	-0.171
2425	gene:EgrG_000568500	EgrG_000568500	pathogen_EgG_scaffold_0017	-	31128	31338	30330	30693	31431	31734	2425	22	1	23	0	285	75	0.38597	0.787738	0.853	1	-0.147
2426	gene:EgrG_000568500	EgrG_000568500	pathogen_EgG_scaffold_0017	-	39753	39827	38549	38867	40318	40391	2426	12	0	5	1	149	75	0.248434	0.787738	1	0.716	0.284
2427	gene:EgrG_000568500	EgrG_000568500	pathogen_EgG_scaffold_0017	-	42125	42196	41242	41393	42281	42320	2427	2	1	2	0	146	75	0.486644	0.787738	0.507	1	-0.493
2428	gene:EgrG_000568500	EgrG_000568500	pathogen_EgG_scaffold_0017	-	42125	42320	41242	41393	42389	42499	2428	2	0	2	2	270	75	0.304072	0.787738	1	0.217	0.783
2429	gene:EgrG_000568500	EgrG_000568500	pathogen_EgG_scaffold_0017	-	32617	32641	32114	32140	34524	34756	2429	4	2	1	2	99	75	0.410497	0.787738	0.602	0.275	0.327
2430	gene:EgrG_000568500	EgrG_000568500	pathogen_EgG_scaffold_0017	-	42281	42320	41242	41393	42389	42499	2430	2	0	0	2	114	75	0.105314	0.787738	1	0	1
2431	gene:EgrG_000568500	EgrG_000568500	pathogen_EgG_scaffold_0017	-	31128	31311	30330	30693	31431	31734	2431	16	1	21	0	258	75	0.341184	0.787738	0.823	1	-0.177
2432	gene:EgrG_001126300	EgrG_001126300	pathogen_EgG_scaffold_0006	-	2315204	2315258	2314617	2314923	2315433	2315609	2432	14	2	15	0	129	75	0.179242	0.787738	0.803	1	-0.197
2433	gene:EgrG_001037300	EgrG_001037300	pathogen_EgG_scaffold_0002	+	9574313	9574378	9574228	9574245	9574538	9574578	2433	0	5	2	9	140	75	0.334102	0.787738	0	0.106	-0.106
2435	gene:EgrG_001037300	EgrG_001037300	pathogen_EgG_scaffold_0002	+	9574228	9574245	9573812	9573836	9574538	9574578	2435	5	5	9	2	92	75	0.1449	0.787738	0.449	0.786	-0.337
2436	gene:EgrG_001037300	EgrG_001037300	pathogen_EgG_scaffold_0002	+	9573812	9573936	9573144	9573276	9574538	9574578	2436	6	0	5	1	199	75	0.397233	0.787738	1	0.653	0.347
2437	gene:EgrG_001037300	EgrG_001037300	pathogen_EgG_scaffold_0002	+	9577434	9577506	9576951	9577055	9577925	9578014	2437	74	0	52	1	147	75	0.357815	0.787738	1	0.964	0.036
2438	gene:EgrG_001037300	EgrG_001037300	pathogen_EgG_scaffold_0002	+	9573812	9573836	9573144	9573276	9574538	9574578	2438	7	0	2	1	99	75	0.219368	0.787738	1	0.602	0.398
243	gene:EgrG_000784300	EgrG_000784300	pathogen_EgG_scaffold_0001	-	5004170	5004251	5003976	5004088	5004427	5004517	243	58	1	41	0	156	75	0.475208	0.787738	0.965	1	-0.035
2440	gene:EgrG_000827550	EgrG_000827550	pathogen_EgG_scaffold_0001	+	8514636	8514714	8514095	8514356	8515298	8515427	2440	285	2	272	4	153	75	0.427174	0.787738	0.986	0.971	0.015
2441	gene:EgrG_000827550	EgrG_000827550	pathogen_EgG_scaffold_0001	+	8514584	8514714	8514095	8514356	8515298	8515427	2441	128	2	142	4	205	75	0.520237	0.787738	0.959	0.929	0.03
2442	gene:EgrG_000850900	EgrG_000850900	pathogen_EgG_scaffold_0001	-	10380956	10381274	10380247	10380716	10381932	10382178	2442	110	1	91	2	393	75	0.497011	0.787738	0.955	0.897	0.058
2444	gene:EgrG_001149900	EgrG_001149900	pathogen_EgG_scaffold_0006	-	4757747	4757868	4757485	4757658	4757968	4758179	2444	2	2	1	0	196	75	0.48624	0.787738	0.277	1	-0.723
2445	gene:EgrG_000119800	EgrG_000119800	pathogen_EgG_scaffold_0009	-	2012133	2012320	2010007	2010207	2014809	2014896	2445	15	1	10	0	262	75	0.502057	0.787738	0.811	1	-0.189
2446	gene:EgrG_000119800	EgrG_000119800	pathogen_EgG_scaffold_0009	-	2012146	2012320	2010007	2010207	2014809	2014896	2446	20	1	15	0	249	75	0.46488	0.787738	0.858	1	-0.142
2447	gene:EgrG_000119800	EgrG_000119800	pathogen_EgG_scaffold_0009	-	2014809	2014896	2012133	2012320	2019245	2019347	2447	12	0	9	2	162	75	0.154451	0.787738	1	0.676	0.324
2448	gene:EgrG_000976700	EgrG_000976700	pathogen_EgG_scaffold_0002	+	4124380	4124530	4123046	4123222	4125121	4125370	2448	2	1	15	0	225	75	0.134701	0.787738	0.4	1	-0.6
2449	gene:EgrG_000976700	EgrG_000976700	pathogen_EgG_scaffold_0002	+	4126378	4126486	4125812	4125947	4127285	4127390	2449	11	3	5	5	183	75	0.168796	0.787738	0.6	0.291	0.309
244	gene:EgrG_000784300	EgrG_000784300	pathogen_EgG_scaffold_0001	-	5003783	5003908	5002905	5003167	5003976	5004088	244	78	1	85	0	200	75	0.407629	0.787738	0.967	1	-0.033
2450	gene:EgrG_000976700	EgrG_000976700	pathogen_EgG_scaffold_0002	+	4131672	4131789	4131532	4131610	4131886	4132013	2450	21	2	27	0	192	75	0.141388	0.787738	0.804	1	-0.196
2451	gene:EgrG_000178060	EgrG_000178060	pathogen_EgG_scaffold_0008	+	2956569	2957040	2956389	2956504	2957538	2957933	2451	44	0	50	1	546	75	0.419762	0.787738	1	0.873	0.127
2452	gene:EgrG_000623100	EgrG_000623100	pathogen_EgG_scaffold_0003	-	4881858	4882045	4881334	4881615	4882195	4882331	2452	38	0	32	1	262	75	0.348003	0.787738	1	0.902	0.098
2455	gene:EgrG_000846650	EgrG_000846650	pathogen_EgG_scaffold_0001	+	10035285	10035430	10035073	10035198	10035772	10035920	2455	19	0	9	1	220	75	0.258994	0.787738	1	0.754	0.246
2456	gene:EgrG_000846650	EgrG_000846650	pathogen_EgG_scaffold_0001	+	10033044	10033131	10031713	10031859	10034161	10034213	2456	16	3	6	3	162	75	0.335314	0.787738	0.712	0.481	0.231
2457	gene:EgrG_000846650	EgrG_000846650	pathogen_EgG_scaffold_0001	+	10031713	10031859	10029497	10029730	10034161	10034213	2457	11	1	8	0	221	75	0.487093	0.787738	0.789	1	-0.211
2458	gene:EgrG_000846650	EgrG_000846650	pathogen_EgG_scaffold_0001	+	10021971	10022117	10021694	10021764	10022181	10022295	2458	7	2	3	0	221	75	0.44236	0.787738	0.543	1	-0.457
2459	gene:EgrG_000060700	EgrG_000060700	pathogen_EgG_scaffold_0010	+	2058851	2058893	2057465	2057581	2058966	2059070	2459	1	10	0	6	117	75	0.514138	0.787738	0.06	0	0.06
245	gene:EgrG_001176800	EgrG_001176800	pathogen_EgG_scaffold_0012	+	1444573	1444673	1444352	1444417	1444742	1444811	245	9	8	12	6	175	75	0.42724	0.787738	0.325	0.462	-0.137
2460	gene:EgrG_000060700	EgrG_000060700	pathogen_EgG_scaffold_0010	+	2053660	2053751	2053341	2053454	2054757	2054858	2460	63	0	60	1	166	75	0.40268	0.787738	1	0.964	0.036
2461	gene:EgrG_000060700	EgrG_000060700	pathogen_EgG_scaffold_0010	+	2048611	2048689	2048287	2048428	2052343	2052609	2461	7	0	12	1	153	75	0.531863	0.787738	1	0.855	0.145
2462	gene:EgrG_000394500	EgrG_000394500	pathogen_EgG_scaffold_0035	-	188852	188992	188058	188198	189520	189635	2462	5	0	2	1	215	75	0.294358	0.787738	1	0.411	0.589
2464	gene:EgrG_001125000	EgrG_001125000	pathogen_EgG_scaffold_0006	-	2206567	2206760	2205728	2205863	2207659	2207802	2464	169	0	148	1	268	75	0.491573	0.787738	1	0.976	0.024
2467	gene:EgrG_000443600	EgrG_000443600	pathogen_EgG_scaffold_0004	+	2029369	2029657	2028949	2029237	2030164	2030308	2467	47	1	43	0	363	75	0.405506	0.787738	0.907	1	-0.093
2468	gene:EgrG_000799800	EgrG_000799800	pathogen_EgG_scaffold_0001	-	6255259	6255307	6255017	6255126	6255427	6255578	2468	8	0	4	1	123	75	0.288236	0.787738	1	0.709	0.291
246	gene:EgrG_000876500	EgrG_000876500	pathogen_EgG_scaffold_0001	-	12235942	12236222	12233736	12234117	12237611	12237790	246	51	2	58	0	355	75	0.154507	0.787738	0.843	1	-0.157
2470	gene:EgrG_000799800	EgrG_000799800	pathogen_EgG_scaffold_0001	-	6255259	6255355	6255017	6255126	6255427	6255578	2470	5	0	0	1	171	75	0.124545	0.787738	1	0	1
2471	gene:EgrG_000799800	EgrG_000799800	pathogen_EgG_scaffold_0001	-	6257762	6257952	6256364	6256465	6258350	6258437	2471	19	0	9	1	265	75	0.262699	0.787738	1	0.718	0.282
2473	gene:EgrG_000618700	EgrG_000618700	pathogen_EgG_scaffold_0003	-	4502527	4502708	4501817	4502035	4505396	4505558	2473	10	1	18	0	256	75	0.28913	0.787738	0.746	1	-0.254
2474	gene:EgrG_000618700	EgrG_000618700	pathogen_EgG_scaffold_0003	-	4510251	4510332	4509518	4509707	4510486	4510540	2474	4	3	0	3	156	75	0.111918	0.787738	0.391	0	0.391
2475	gene:EgrG_001042300	EgrG_001042300	pathogen_EgG_scaffold_0002	-	10003052	10003084	10002862	10002981	10003159	10003244	2475	15	4	7	0	107	75	0.183029	0.787738	0.724	1	-0.276
2477	gene:EgrG_001042300	EgrG_001042300	pathogen_EgG_scaffold_0002	-	10002691	10002794	10001928	10002027	10002862	10002981	2477	33	0	25	1	178	75	0.324341	0.787738	1	0.913	0.087
2478	gene:EgrG_001042300	EgrG_001042300	pathogen_EgG_scaffold_0002	-	10003474	10003512	10003319	10003433	10003728	10003828	2478	11	1	6	2	113	75	0.360754	0.787738	0.88	0.666	0.214
247	gene:EgrG_000668700	EgrG_000668700	pathogen_EgG_scaffold_0003	-	10180027	10180123	10179820	10179882	10180271	10180498	247	49	0	56	10	171	75	0.00158426	0.787738	1	0.711	0.289
2480	gene:EgrG_001098700	EgrG_001098700	pathogen_EgG_scaffold_0014	-	905817	906133	905254	905496	911049	911243	2480	14	1	12	0	391	75	0.450966	0.787738	0.729	1	-0.271
2481	gene:EgrG_001098700	EgrG_001098700	pathogen_EgG_scaffold_0014	-	910215	910262	905817	906133	911049	911243	2481	0	2	2	2	122	75	0.293047	0.787738	0	0.381	-0.381
2483	gene:EgrG_001194900	EgrG_001194900	pathogen_EgG_scaffold_0012	+	2622327	2622398	2622194	2622245	2622480	2622586	2483	10	1	14	0	146	75	0.330084	0.787738	0.837	1	-0.163
2484	gene:EgrG_000571100	EgrG_000571100	pathogen_EgG_scaffold_0017	-	466294	466430	466090	466223	466459	466462	2484	127	0	130	3	211	75	0.0953209	0.787738	1	0.939	0.061
2486	gene:EgrG_000571100	EgrG_000571100	pathogen_EgG_scaffold_0017	-	466294	466305	466090	466223	466339	466430	2486	6	6	4	7	86	75	0.53467	0.787738	0.466	0.333	0.133
2487	gene:EgrG_000571100	EgrG_000571100	pathogen_EgG_scaffold_0017	-	466339	466430	466090	466223	466459	466462	2487	126	0	133	3	166	75	0.112667	0.787738	1	0.952	0.048
2488	gene:EgrG_000957200	EgrG_000957200	pathogen_EgG_scaffold_0002	+	2125510	2125568	2125233	2125283	2126814	2127167	2488	9	1	8	0	133	75	0.43576	0.787738	0.835	1	-0.165
2489	gene:EgrG_000463600	EgrG_000463600	pathogen_EgG_scaffold_0004	+	3879640	3879712	3878497	3878545	3879792	3879918	2489	9	0	10	1	147	75	0.431122	0.787738	1	0.836	0.164
248	gene:EgrG_000668700	EgrG_000668700	pathogen_EgG_scaffold_0003	-	10180027	10180123	10179820	10179882	10180252	10180316	248	52	0	55	4	171	75	0.046141	0.787738	1	0.858	0.142
2491	gene:EgrG_000249000	EgrG_000249000	pathogen_EgG_scaffold_0005	+	5590129	5590273	5589742	5589980	5590481	5590709	2491	9	0	10	1	219	75	0.438782	0.787738	1	0.774	0.226
2493	gene:EgrG_000158500	EgrG_000158500	pathogen_EgG_scaffold_0008	-	459421	459588	457334	457448	462090	462431	2493	63	1	53	0	242	75	0.420338	0.787738	0.951	1	-0.049
2494	gene:EgrG_000109200	EgrG_000109200	pathogen_EgG_scaffold_0009	+	922652	922751	922092	922263	923012	923156	2494	56	1	39	0	174	75	0.468878	0.787738	0.96	1	-0.04
2496	gene:EgrG_000109200	EgrG_000109200	pathogen_EgG_scaffold_0009	+	922652	922736	922092	922263	923012	923156	2496	25	1	19	0	159	75	0.450155	0.787738	0.922	1	-0.078
2497	gene:EgrG_001065650	EgrG_001065650	pathogen_EgG_scaffold_0002	-	12181717	12181881	12181260	12181648	12182694	12182799	2497	11	1	17	0	239	75	0.315682	0.787738	0.775	1	-0.225
2498	gene:EgrG_000433700	EgrG_000433700	pathogen_EgG_scaffold_0004	-	1201723	1201932	1198949	1198998	1202389	1202678	2498	37	1	40	0	284	75	0.367605	0.787738	0.907	1	-0.093
2499	gene:EgrG_000825450	EgrG_000825450	pathogen_EgG_scaffold_0001	+	8353234	8353317	8352641	8353047	8353539	8353722	2499	6	54	8	47	158	75	0.482088	0.787738	0.05	0.075	-0.025
24	gene:EgrG_001000500	EgrG_001000500	pathogen_EgG_scaffold_0002	-	6330790	6330824	6329229	6329622	6331276	6331374	24	3	2	4	0	109	75	0.202749	0.787738	0.508	1	-0.492
2503	gene:EgrG_000799500	EgrG_000799500	pathogen_EgG_scaffold_0001	-	6236447	6236556	6236075	6236193	6236787	6236886	2503	502	23	741	22	184	75	0.168837	0.787738	0.899	0.932	-0.033
2504	gene:EgrG_000208400	EgrG_000208400	pathogen_EgG_scaffold_0005	-	1530595	1530695	1529321	1529524	1531946	1532068	2504	2	13	3	7	175	75	0.341616	0.787738	0.062	0.155	-0.093
2505	gene:EgrG_000208400	EgrG_000208400	pathogen_EgG_scaffold_0005	-	1525565	1525667	1525390	1525417	1527318	1527484	2505	33	1	19	0	177	75	0.515004	0.787738	0.933	1	-0.067
2506	gene:EgrG_000208400	EgrG_000208400	pathogen_EgG_scaffold_0005	-	1533336	1533400	1532389	1532487	1533659	1533807	2506	8	1	9	0	139	75	0.385304	0.787738	0.812	1	-0.188
2507	gene:EgrG_000764000	EgrG_000764000	pathogen_EgG_scaffold_0001	+	2934700	2934944	2924184	2924309	2938083	2938522	2507	19	0	25	1	319	75	0.460586	0.787738	1	0.855	0.145
250	gene:EgrG_000523300	EgrG_000523300	pathogen_EgG_scaffold_0007	+	690523	690883	684758	685427	695149	695575	250	35	0	26	2	435	75	0.138827	0.787738	1	0.691	0.309
2512	gene:EgrG_000744300	EgrG_000744300	pathogen_EgG_scaffold_0001	+	550752	550832	549839	550146	552669	552803	2512	1	0	0	2	155	75	0.208729	0.787738	1	0	1
2514	gene:EgrG_000967600	EgrG_000967600	pathogen_EgG_scaffold_0002	+	3257191	3257475	3255565	3255825	3258717	3258857	2514	53	0	44	1	359	75	0.343695	0.787738	1	0.902	0.098
2516	gene:EgrG_000803000	EgrG_000803000	pathogen_EgG_scaffold_0001	-	6434914	6435048	6434638	6434760	6435117	6435186	2516	42	1	38	0	209	75	0.403455	0.787738	0.938	1	-0.062
2517	gene:EgrG_000106400	EgrG_000106400	pathogen_EgG_scaffold_0009	+	635909	636029	634837	634916	636213	636975	2517	9	0	15	1	195	75	0.52273	0.787738	1	0.852	0.148
2518	gene:EgrG_000881500	EgrG_000881500	pathogen_EgG_scaffold_0001	-	12677044	12677102	12676094	12676255	12677963	12678104	2518	2	15	1	20	133	75	0.465735	0.787738	0.07	0.027	0.043
2519	gene:EgrG_001171600	EgrG_001171600	pathogen_EgG_scaffold_0012	-	882801	883171	876268	876905	886199	886289	2519	29	2	35	0	445	75	0.155758	0.787738	0.71	1	-0.29
251	gene:EgrG_000809200	EgrG_000809200	pathogen_EgG_scaffold_0001	+	6952148	6952382	6951543	6951772	6952905	6952957	251	109	2	99	0	309	75	0.191692	0.787738	0.93	1	-0.07
2522	gene:EgrG_000229400	EgrG_000229400	pathogen_EgG_scaffold_0005	+	3766273	3766367	3765639	3765900	3766570	3766749	2522	7	0	3	1	169	75	0.279642	0.787738	1	0.571	0.429
2523	gene:EgrG_000614600	EgrG_000614600	pathogen_EgG_scaffold_0003	-	4236316	4236534	4235194	4235402	4236829	4236908	2523	74	1	60	0	293	75	0.427575	0.787738	0.95	1	-0.05
2524	gene:EgrG_001166900	EgrG_001166900	pathogen_EgG_scaffold_0012	+	320126	320201	319791	319879	320277	320337	2524	1	3	0	2	150	75	0.533591	0.787738	0.143	0	0.143
2525	gene:EgrG_000828900	EgrG_000828900	pathogen_EgG_scaffold_0001	+	8662968	8663066	8661826	8662048	8663435	8663510	2525	23	1	25	0	173	75	0.368326	0.787738	0.909	1	-0.091
2526	gene:EgrG_000828900	EgrG_000828900	pathogen_EgG_scaffold_0001	+	8662702	8662769	8661826	8662048	8662968	8663066	2526	15	0	15	1	142	75	0.393989	0.787738	1	0.888	0.112
252	gene:EgrG_000809200	EgrG_000809200	pathogen_EgG_scaffold_0001	+	6950809	6950897	6950135	6950165	6951543	6951772	252	22	0	26	1	163	75	0.423853	0.787738	1	0.923	0.077
2531	gene:EgrG_000533450	EgrG_000533450	pathogen_EgG_scaffold_0007	-	2023734	2023879	2023421	2023524	2024308	2024503	2531	36	1	22	0	220	75	0.501325	0.787738	0.925	1	-0.075
2532	gene:EgrG_000533450	EgrG_000533450	pathogen_EgG_scaffold_0007	-	2023835	2023879	2023421	2023524	2024308	2024503	2532	8	1	5	0	119	75	0.523763	0.787738	0.834	1	-0.166
2533	gene:EgrG_000533450	EgrG_000533450	pathogen_EgG_scaffold_0007	-	2023734	2023977	2023421	2023524	2024308	2024503	2533	24	1	17	0	318	75	0.478608	0.787738	0.85	1	-0.15
2535	gene:EgrG_001120000	EgrG_001120000	pathogen_EgG_scaffold_0006	-	1746581	1746715	1746290	1746517	1746788	1746883	2535	20	1	41	0	209	75	0.243798	0.787738	0.878	1	-0.122
2537	gene:EgrG_000780900	EgrG_000780900	pathogen_EgG_scaffold_0001	-	4734573	4734649	4729977	4730057	4736288	4736578	2537	0	1	1	0	151	75	0.33512	0.787738	0	1	-1
2538	gene:EgrG_000943900	EgrG_000943900	pathogen_EgG_scaffold_0002	-	729804	729819	728989	729256	730292	730641	2538	1	13	0	19	90	75	0.31133	0.787738	0.06	0	0.06
2540	gene:EgrG_000452000	EgrG_000452000	pathogen_EgG_scaffold_0004	+	2918577	2918915	2917583	2917947	2920057	2920454	2540	11	1	8	0	413	75	0.498196	0.787738	0.666	1	-0.334
2541	gene:EgrG_001052700	EgrG_001052700	pathogen_EgG_scaffold_0002	+	11004576	11004632	11003561	11003597	11005826	11006147	2541	3	0	3	1	131	75	0.458418	0.787738	1	0.632	0.368
2543	gene:EgrG_001189600	EgrG_001189600	pathogen_EgG_scaffold_0012	-	2278633	2278698	2278116	2278187	2279014	2279306	2543	17	0	9	1	140	75	0.271508	0.787738	1	0.828	0.172
2544	gene:EgrG_000602600	EgrG_000602600	pathogen_EgG_scaffold_0003	+	3088371	3088391	3087813	3087829	3088624	3088911	2544	11	1	14	0	95	75	0.341104	0.787738	0.897	1	-0.103
2545	gene:EgrG_000193200	EgrG_000193200	pathogen_EgG_scaffold_0009	+	3306634	3306693	3305963	3306102	3309402	3310053	2545	8	1	6	0	134	75	0.481235	0.787738	0.817	1	-0.183
2546	gene:EgrG_000193200	EgrG_000193200	pathogen_EgG_scaffold_0009	+	3306476	3306693	3305963	3306102	3309402	3310053	2546	10	1	10	0	292	75	0.419653	0.787738	0.72	1	-0.28
2549	gene:EgrG_001102500	EgrG_001102500	pathogen_EgG_scaffold_0014	+	1273867	1273973	1273725	1273824	1274155	1274298	2549	22	0	18	1	181	75	0.347796	0.787738	1	0.882	0.118
254	gene:EgrG_000548300	EgrG_000548300	pathogen_EgG_scaffold_0007	-	3298597	3298729	3297663	3297879	3301381	3301444	254	40	0	39	1	207	75	0.375198	0.787738	1	0.934	0.066
2550	gene:EgrG_000977600	EgrG_000977600	pathogen_EgG_scaffold_0002	-	4179805	4179933	4178024	4178181	4180551	4180696	2550	34	0	25	1	203	75	0.319632	0.787738	1	0.902	0.098
2553	gene:EgrG_001038500	EgrG_001038500	pathogen_EgG_scaffold_0002	-	9676780	9676864	9676146	9676399	9677152	9677227	2553	3	1	5	0	159	75	0.346275	0.787738	0.586	1	-0.414
2554	gene:EgrG_000393100	EgrG_000393100	pathogen_EgG_scaffold_0035	+	51893	52045	51589	51646	52557	52624	2554	39	0	27	2	227	75	0.120306	0.787738	1	0.817	0.183
2555	gene:EgrG_000135000	EgrG_000135000	pathogen_EgG_scaffold_0021	-	184458	184615	183716	183837	186069	186226	2555	6	2	3	3	232	75	0.379503	0.787738	0.492	0.244	0.248
2557	gene:EgrG_000085400	EgrG_000085400	pathogen_EgG_scaffold_0015	+	565307	565435	564093	564475	566209	566570	2557	90	0	107	1	203	75	0.502388	0.787738	1	0.975	0.025
2558	gene:EgrG_000939000	EgrG_000939000	pathogen_EgG_scaffold_0002	+	137744	138114	132307	132868	138233	138869	2558	1	1	1	0	445	75	0.526831	0.787738	0.144	1	-0.856
2559	gene:EgrG_000087600	EgrG_000087600	pathogen_EgG_scaffold_0015	-	912700	912793	912428	912513	912975	913030	2559	2	3	0	3	168	75	0.249077	0.787738	0.229	0	0.229
255	gene:EgrG_000459600	EgrG_000459600	pathogen_EgG_scaffold_0004	+	3549397	3549506	3548872	3548981	3549961	3550090	255	46	0	43	1	184	75	0.367885	0.787738	1	0.946	0.054
2560	gene:EgrG_000087600	EgrG_000087600	pathogen_EgG_scaffold_0015	-	909538	909616	904201	904352	911936	912074	2560	15	1	26	0	153	75	0.276566	0.787738	0.88	1	-0.12
2561	gene:EgrG_000358100	EgrG_000358100	pathogen_EgG_scaffold_0011	-	2437074	2437110	2436544	2436757	2438676	2439022	2561	4	71	6	36	111	75	0.117691	0.787738	0.037	0.101	-0.064
2562	gene:EgrG_000250300	EgrG_000250300	pathogen_EgG_scaffold_0005	-	5690127	5690259	5689879	5689969	5692558	5692663	2562	24	2	28	1	207	75	0.52684	0.787738	0.813	0.91	-0.097
2563	gene:EgrG_000800000	EgrG_000800000	pathogen_EgG_scaffold_0001	-	6268811	6268885	6268073	6268224	6269087	6269228	2563	3	2	5	0	149	75	0.162711	0.787738	0.43	1	-0.57
2564	gene:EgrG_000251900	EgrG_000251900	pathogen_EgG_scaffold_0005	+	5774526	5774568	5774364	5774449	5774625	5774658	2564	11	0	4	1	117	75	0.228898	0.787738	1	0.719	0.281
2565	gene:EgrG_000251900	EgrG_000251900	pathogen_EgG_scaffold_0005	+	5774625	5774658	5774364	5774449	5775921	5776080	2565	8	2	7	0	108	75	0.23976	0.787738	0.735	1	-0.265
2566	gene:EgrG_000251900	EgrG_000251900	pathogen_EgG_scaffold_0005	+	5774526	5774658	5774364	5774449	5775921	5776080	2566	43	2	34	0	207	75	0.224573	0.787738	0.886	1	-0.114
2567	gene:EgrG_000251900	EgrG_000251900	pathogen_EgG_scaffold_0005	+	5774191	5774324	5774008	5774156	5774364	5774449	2567	37	2	26	3	208	75	0.446786	0.787738	0.87	0.758	0.112
2568	gene:EgrG_000251900	EgrG_000251900	pathogen_EgG_scaffold_0005	+	5778203	5778329	5775921	5776080	5778762	5778987	2568	91	1	106	0	201	75	0.428938	0.787738	0.971	1	-0.029
2569	gene:EgrG_000965000	EgrG_000965000	pathogen_EgG_scaffold_0002	-	2942018	2942135	2940940	2941112	2942211	2942371	2569	130	2	91	0	192	75	0.276896	0.787738	0.962	1	-0.038
2570	gene:EgrG_000696100	EgrG_000696100	pathogen_EgG_scaffold_0013	-	1261874	1262004	1261071	1261476	1262082	1262295	2570	0	1	3	0	205	75	0.174235	0.787738	0	1	-1
2571	gene:EgrG_001083700	EgrG_001083700	pathogen_EgG_scaffold_0002	+	14300178	14300391	14297553	14297653	14302646	14302916	2571	22	1	21	0	288	75	0.407334	0.787738	0.851	1	-0.149
2572	gene:EgrG_001083700	EgrG_001083700	pathogen_EgG_scaffold_0002	+	14297553	14297653	14289521	14289613	14302646	14302916	2572	6	1	9	0	175	75	0.337137	0.787738	0.72	1	-0.28
2573	gene:EgrG_001159500	EgrG_001159500	pathogen_EgG_scaffold_0029	-	396007	396022	394059	394310	398779	399034	2573	9	8	6	3	90	75	0.523923	0.787738	0.484	0.625	-0.141
2574	gene:EgrG_000708200	EgrG_000708200	pathogen_EgG_scaffold_0013	-	2273311	2273479	2272887	2273000	2273822	2274204	2574	48	0	40	1	243	75	0.34128	0.787738	1	0.925	0.075
2575	gene:EgrG_000333400	EgrG_000333400	pathogen_EgG_scaffold_0031	-	41634	41754	41111	41303	41893	42037	2575	5	0	8	1	195	75	0.532355	0.787738	1	0.755	0.245
2576	gene:EgrG_000656400	EgrG_000656400	pathogen_EgG_scaffold_0003	-	8953218	8953236	8952444	8952630	8953449	8953498	2576	1	17	0	22	93	75	0.34808	0.787738	0.045	0	0.045
2577	gene:EgrG_000656400	EgrG_000656400	pathogen_EgG_scaffold_0003	-	8953318	8953343	8952444	8952630	8953449	8953498	2577	0	17	1	22	100	75	0.467517	0.787738	0	0.033	-0.033
2579	gene:EgrG_000363200	EgrG_000363200	pathogen_EgG_scaffold_0011	-	2787075	2787179	2786396	2786576	2787278	2787423	2579	7	1	0	2	179	75	0.0482186	0.787738	0.746	0	0.746
257	gene:EgrG_000459600	EgrG_000459600	pathogen_EgG_scaffold_0004	+	3549397	3549454	3548872	3548981	3549961	3550090	257	24	0	32	1	132	75	0.447955	0.787738	1	0.948	0.052
2580	gene:EgrG_000118000	EgrG_000118000	pathogen_EgG_scaffold_0009	-	1852915	1853128	1851830	1851967	1854166	1854387	2580	20	0	27	3	288	75	0.1457	0.787738	1	0.701	0.299
2583	gene:EgrG_001052500	EgrG_001052500	pathogen_EgG_scaffold_0002	+	10989251	10989313	10988892	10989031	10989353	10989513	2583	17	1	18	0	137	75	0.377311	0.787738	0.903	1	-0.097
2585	gene:EgrG_000965300	EgrG_000965300	pathogen_EgG_scaffold_0002	+	2976120	2976223	2975594	2975913	2976310	2976636	2585	4	7	0	5	178	75	0.116837	0.787738	0.194	0	0.194
2586	gene:EgrG_000800800	EgrG_000800800	pathogen_EgG_scaffold_0001	-	6317876	6317992	6317366	6317535	6318980	6319263	2586	3	7	4	5	191	75	0.541756	0.787738	0.144	0.239	-0.095
258	gene:EgrG_000459600	EgrG_000459600	pathogen_EgG_scaffold_0004	+	3547340	3547516	3547035	3547182	3548260	3548483	258	80	1	64	0	251	75	0.438941	0.787738	0.96	1	-0.04
2590	gene:EgrG_000994500	EgrG_000994500	pathogen_EgG_scaffold_0002	+	5753123	5753200	5752813	5753065	5754365	5754546	2590	41	0	47	2	152	75	0.200512	0.787738	1	0.921	0.079
2591	gene:EgrG_000610000	EgrG_000610000	pathogen_EgG_scaffold_0003	+	3894110	3894194	3893679	3893928	3894428	3894653	2591	56	0	26	1	159	75	0.236035	0.787738	1	0.925	0.075
2592	gene:EgrG_000610000	EgrG_000610000	pathogen_EgG_scaffold_0003	+	3894115	3894194	3893679	3893928	3894428	3894653	2592	26	0	12	1	154	75	0.240238	0.787738	1	0.854	0.146
2593	gene:EgrG_000610000	EgrG_000610000	pathogen_EgG_scaffold_0003	+	3893358	3893447	3893137	3893329	3893737	3893928	2593	4	1	1	1	164	75	0.529655	0.787738	0.647	0.314	0.333
2594	gene:EgrG_000581600	EgrG_000581600	pathogen_EgG_scaffold_0003	+	390119	390267	389021	389248	391653	391864	2594	59	1	87	0	223	75	0.31735	0.787738	0.952	1	-0.048
2595	gene:EgrG_001038100	EgrG_001038100	pathogen_EgG_scaffold_0002	-	9640040	9640122	9639873	9639971	9640462	9640505	2595	8	1	8	0	157	75	0.415146	0.787738	0.793	1	-0.207
2596	gene:EgrG_000670400	EgrG_000670400	pathogen_EgG_scaffold_0003	-	10328652	10328793	10327293	10327508	10334134	10334285	2596	48	0	39	1	216	75	0.335423	0.787738	1	0.931	0.069
2597	gene:EgrG_000670400	EgrG_000670400	pathogen_EgG_scaffold_0003	-	10334134	10334285	10328652	10328793	10335978	10336394	2597	48	0	67	1	226	75	0.459078	0.787738	1	0.957	0.043
2598	gene:EgrG_000264300	EgrG_000264300	pathogen_EgG_scaffold_0023	-	333451	333530	331924	332124	333810	333944	2598	21	2	15	0	154	75	0.25949	0.787738	0.836	1	-0.164
2599	gene:EgrG_000123800	EgrG_000123800	pathogen_EgG_scaffold_0009	+	2468412	2468483	2468225	2468345	2469929	2470474	2599	3	0	2	1	146	75	0.393519	0.787738	1	0.507	0.493
259	gene:EgrG_000459600	EgrG_000459600	pathogen_EgG_scaffold_0004	+	3547447	3547516	3547035	3547182	3548260	3548483	259	30	1	22	0	144	75	0.454872	0.787738	0.94	1	-0.06
25	gene:EgrG_001000500	EgrG_001000500	pathogen_EgG_scaffold_0002	-	6330790	6330950	6329974	6330066	6331276	6331374	25	25	1	37	0	235	75	0.303963	0.787738	0.889	1	-0.111
2603	gene:EgrG_000392300	EgrG_000392300	pathogen_EgG_scaffold_0032	+	319776	319876	319695	319739	320031	320112	2603	10	0	3	1	175	75	0.218175	0.787738	1	0.563	0.437
2604	gene:EgrG_000392300	EgrG_000392300	pathogen_EgG_scaffold_0032	+	319776	319904	319695	319739	320031	320112	2604	11	0	12	1	203	75	0.427032	0.787738	1	0.816	0.184
2605	gene:EgrG_000916620	EgrG_000916620	pathogen_EgG_scaffold_0026	+	551074	551144	550380	550575	551431	551490	2605	8	1	9	0	145	75	0.386135	0.787738	0.805	1	-0.195
2607	gene:EgrG_000970050	EgrG_000970050	pathogen_EgG_scaffold_0002	-	3541665	3541781	3541268	3541404	3542036	3542200	2607	17	1	25	0	191	75	0.310219	0.787738	0.87	1	-0.13
2608	gene:EgrG_000946600	EgrG_000946600	pathogen_EgG_scaffold_0002	+	966395	966519	966023	966311	966961	967131	2608	16	2	22	0	199	75	0.136241	0.787738	0.751	1	-0.249
2609	gene:EgrG_000946600	EgrG_000946600	pathogen_EgG_scaffold_0002	+	966401	966519	966023	966311	966961	967131	2609	17	2	26	0	193	75	0.118143	0.787738	0.768	1	-0.232
260	gene:EgrG_001085800	EgrG_001085800	pathogen_EgG_scaffold_0014	-	48824	48953	47464	47961	49021	49149	260	106	0	109	1	204	75	0.491325	0.787738	1	0.976	0.024
2610	gene:EgrG_000907900	EgrG_000907900	pathogen_EgG_scaffold_0001	-	15572851	15572950	15571689	15571811	15573221	15573396	2610	7	0	7	2	174	75	0.222613	0.787738	1	0.601	0.399
2614	gene:EgrG_001142200	EgrG_001142200	pathogen_EgG_scaffold_0006	+	4103727	4103852	4102964	4103107	4104885	4105048	2614	29	0	10	1	200	75	0.200598	0.787738	1	0.789	0.211
2615	gene:EgrG_000296900	EgrG_000296900	pathogen_EgG_scaffold_0050	-	50110	50128	48337	48536	50846	51263	2615	2	5	0	3	93	75	0.352522	0.787738	0.244	0	0.244
2616	gene:EgrG_000912700	EgrG_000912700	pathogen_EgG_scaffold_0026	+	125877	125886	125360	125773	126067	126374	2616	0	2	1	0	84	75	0.220542	0.787738	0	1	-1
2618	gene:EgrG_000725000	EgrG_000725000	pathogen_EgG_scaffold_0024	-	85754	85823	84627	84894	88919	89228	2618	14	0	16	1	144	75	0.424191	0.787738	1	0.893	0.107
2619	gene:EgrG_000514500	EgrG_000514500	pathogen_EgG_scaffold_0004	+	8936240	8936328	8936080	8936124	8938275	8938293	2619	13	0	8	1	163	75	0.308025	0.787738	1	0.786	0.214
261	gene:EgrG_000232700	EgrG_000232700	pathogen_EgG_scaffold_0005	+	4092663	4092890	4092536	4092621	4093478	4093707	261	30	3	34	1	302	75	0.304794	0.787738	0.713	0.894	-0.181
2620	gene:EgrG_000514500	EgrG_000514500	pathogen_EgG_scaffold_0004	+	8936417	8936429	8936240	8936328	8938275	8938293	2620	3	2	1	2	87	75	0.528895	0.787738	0.564	0.301	0.263
2621	gene:EgrG_000514500	EgrG_000514500	pathogen_EgG_scaffold_0004	+	8938275	8938293	8936240	8936328	8938834	8938937	2621	1	1	1	0	93	75	0.541043	0.787738	0.446	1	-0.554
2622	gene:EgrG_000258200	EgrG_000258200	pathogen_EgG_scaffold_0005	-	6322634	6322678	6322110	6322201	6324279	6324328	2622	7	1	6	3	119	75	0.352354	0.787738	0.815	0.558	0.257
2625	gene:EgrG_000843600	EgrG_000843600	pathogen_EgG_scaffold_0001	-	9825795	9825821	9825634	9825771	9825854	9825931	2625	20	0	16	1	101	75	0.337546	0.787738	1	0.922	0.078
2627	gene:EgrG_001163000	EgrG_001163000	pathogen_EgG_scaffold_0012	-	20574	20726	20145	20331	20870	21240	2627	3	1	6	0	227	75	0.315596	0.787738	0.498	1	-0.502
262	gene:EgrG_000232700	EgrG_000232700	pathogen_EgG_scaffold_0005	+	4092931	4093058	4092663	4092890	4093478	4093707	262	24	0	36	1	202	75	0.478931	0.787738	1	0.93	0.07
2630	gene:EgrG_000234400	EgrG_000234400	pathogen_EgG_scaffold_0005	+	4235394	4235481	4235236	4235326	4236117	4236180	2630	37	115	33	145	162	75	0.21463	0.787738	0.13	0.095	0.035
2636	gene:EgrG_000169100	EgrG_000169100	pathogen_EgG_scaffold_0008	-	1711222	1711377	1710503	1710616	1712409	1712654	2636	137	1	130	0	230	75	0.530809	0.787738	0.978	1	-0.022
2639	gene:EgrG_000169100	EgrG_000169100	pathogen_EgG_scaffold_0008	-	1710503	1710616	1709104	1709320	1711222	1711377	2639	66	6	39	10	188	75	0.0632144	0.787738	0.814	0.609	0.205
2640	gene:EgrG_000173800	EgrG_000173800	pathogen_EgG_scaffold_0008	-	2304337	2304460	2303219	2303325	2304531	2304889	2640	49	0	30	1	198	75	0.279866	0.787738	1	0.919	0.081
2641	gene:EgrG_000173800	EgrG_000173800	pathogen_EgG_scaffold_0008	-	2303068	2303150	2302142	2302306	2303219	2303325	2641	3	29	0	23	157	75	0.145186	0.787738	0.047	0	0.047
2642	gene:EgrG_000991500	EgrG_000991500	pathogen_EgG_scaffold_0002	+	5457885	5457908	5455368	5455593	5458416	5459076	2642	15	1	32	0	98	75	0.238356	0.787738	0.92	1	-0.08
2644	gene:EgrG_000300800	EgrG_000300800	pathogen_EgG_scaffold_0034	+	78199	78424	76959	77067	81053	81218	2644	40	2	38	0	300	75	0.190749	0.787738	0.833	1	-0.167
2645	gene:EgrG_000777400	EgrG_000777400	pathogen_EgG_scaffold_0001	-	4480231	4480300	4478089	4478546	4480604	4480679	2645	7	3	9	1	144	75	0.301968	0.787738	0.549	0.824	-0.275
2646	gene:EgrG_000833400	EgrG_000833400	pathogen_EgG_scaffold_0001	+	9054594	9054678	9054131	9054254	9055991	9056084	2646	19	0	36	1	159	75	0.534339	0.787738	1	0.944	0.056
2648	gene:EgrG_000830900	EgrG_000830900	pathogen_EgG_scaffold_0001	-	8795347	8795434	8794617	8794930	8795502	8795594	2648	3	19	0	11	162	75	0.189985	0.787738	0.068	0	0.068
2649	gene:EgrG_000830900	EgrG_000830900	pathogen_EgG_scaffold_0001	-	8790683	8790734	8790077	8790253	8791268	8791554	2649	2	20	1	30	126	75	0.406266	0.787738	0.056	0.019	0.037
264	gene:EgrG_000198800	EgrG_000198800	pathogen_EgG_scaffold_0005	+	337325	337361	336146	336188	340387	340415	264	4	0	5	1	111	75	0.481455	0.787738	1	0.772	0.228
2650	gene:EgrG_000830900	EgrG_000830900	pathogen_EgG_scaffold_0001	-	8796441	8796563	8796244	8796405	8797194	8797274	2650	14	0	17	2	197	75	0.235458	0.787738	1	0.764	0.236
2651	gene:EgrG_000419600	EgrG_000419600	pathogen_EgG_scaffold_0019	+	870088	870142	869108	869399	870851	870900	2651	22	1	32	0	129	75	0.303951	0.787738	0.927	1	-0.073
2652	gene:EgrG_000816900	EgrG_000816900	pathogen_EgG_scaffold_0001	-	7576570	7576767	7576110	7576360	7576959	7577100	2652	153	1	122	0	272	75	0.52563	0.787738	0.977	1	-0.023
2653	gene:EgrG_000816900	EgrG_000816900	pathogen_EgG_scaffold_0001	-	7577567	7577683	7577449	7577517	7578336	7578417	2653	2	40	0	30	191	75	0.465464	0.787738	0.019	0	0.019
2654	gene:EgrG_000816900	EgrG_000816900	pathogen_EgG_scaffold_0001	-	7576959	7577080	7576570	7576767	7577236	7577338	2654	78	1	54	0	196	75	0.484884	0.787738	0.968	1	-0.032
2655	gene:EgrG_000816900	EgrG_000816900	pathogen_EgG_scaffold_0001	-	7576959	7577100	7576570	7576767	7577236	7577338	2655	64	1	41	0	216	75	0.484333	0.787738	0.957	1	-0.043
2656	gene:EgrG_000363100	EgrG_000363100	pathogen_EgG_scaffold_0011	-	2782831	2782965	2782084	2782558	2783309	2783388	2656	20	0	14	2	209	75	0.133629	0.787738	1	0.715	0.285
2657	gene:EgrG_000766500	EgrG_000766500	pathogen_EgG_scaffold_0001	-	3169659	3169730	3169550	3169608	3169784	3169882	2657	8	0	5	1	146	75	0.327311	0.787738	1	0.72	0.28
2658	gene:EgrG_000766500	EgrG_000766500	pathogen_EgG_scaffold_0001	-	3170464	3170590	3170155	3170253	3170656	3170753	2658	31	0	20	1	201	75	0.296665	0.787738	1	0.882	0.118
265	gene:EgrG_000198800	EgrG_000198800	pathogen_EgG_scaffold_0005	+	340139	340293	337325	337361	340387	340415	265	1	4	0	3	229	75	0.482152	0.787738	0.076	0	0.076
2662	gene:EgrG_000256400	EgrG_000256400	pathogen_EgG_scaffold_0005	-	6141927	6142101	6141128	6141253	6142501	6142664	2662	27	1	38	0	249	75	0.313779	0.787738	0.891	1	-0.109
2663	gene:EgrG_000256400	EgrG_000256400	pathogen_EgG_scaffold_0005	-	6141128	6141253	6140388	6140490	6142501	6142664	2663	17	0	9	1	200	75	0.278127	0.787738	1	0.771	0.229
2665	gene:EgrG_000080600	EgrG_000080600	pathogen_EgG_scaffold_0010	-	85931	85997	85349	85549	87146	87245	2665	4	3	0	2	141	75	0.201507	0.787738	0.415	0	0.415
2668	gene:EgrG_000471400	EgrG_000471400	pathogen_EgG_scaffold_0004	-	4533800	4533863	4533032	4533092	4534368	4534410	2668	84	3	68	0	138	75	0.120968	0.787738	0.938	1	-0.062
2669	gene:EgrG_000341500	EgrG_000341500	pathogen_EgG_scaffold_0011	+	316714	316773	316164	316431	317151	317214	2669	14	0	18	1	134	75	0.448845	0.787738	1	0.91	0.09
2671	gene:EgrG_000639000	EgrG_000639000	pathogen_EgG_scaffold_0003	-	6722571	6722645	6721590	6721713	6722713	6722904	2671	26	3	37	0	149	75	0.0499973	0.787738	0.814	1	-0.186
2672	gene:EgrG_000435600	EgrG_000435600	pathogen_EgG_scaffold_0004	-	1366617	1366651	1366160	1366232	1368305	1368367	2672	1	13	0	19	109	75	0.321959	0.787738	0.05	0	0.05
2673	gene:EgrG_000435600	EgrG_000435600	pathogen_EgG_scaffold_0004	-	1366017	1366080	1365650	1365741	1366160	1366232	2673	45	1	49	0	138	75	0.385685	0.787738	0.961	1	-0.039
2674	gene:EgrG_000233100	EgrG_000233100	pathogen_EgG_scaffold_0005	+	4128640	4128670	4128520	4128576	4128816	4128993	2674	9	1	8	0	105	75	0.431504	0.787738	0.865	1	-0.135
2679	gene:EgrG_000595500	EgrG_000595500	pathogen_EgG_scaffold_0003	-	2085591	2085654	2080126	2080202	2086384	2086504	2679	2	18	2	7	138	75	0.422833	0.787738	0.057	0.134	-0.077
267	gene:EgrG_000426500	EgrG_000426500	pathogen_EgG_scaffold_0004	-	520630	522664	517677	517813	523169	523214	267	198	1	254	0	2109	75	0.331562	0.787738	0.876	1	-0.124
2681	gene:EgrG_000595500	EgrG_000595500	pathogen_EgG_scaffold_0003	-	2075772	2075814	2075323	2075441	2079529	2079624	2681	4	6	4	3	117	75	0.517575	0.787738	0.299	0.461	-0.162
2682	gene:EgrG_000595500	EgrG_000595500	pathogen_EgG_scaffold_0003	-	2076033	2076060	2075772	2075814	2079529	2079624	2682	4	2	0	2	102	75	0.155616	0.787738	0.595	0	0.595
2683	gene:EgrG_000595500	EgrG_000595500	pathogen_EgG_scaffold_0003	-	2090906	2090949	2086384	2086504	2097425	2097509	2683	9	1	9	0	118	75	0.405552	0.787738	0.851	1	-0.149
2684	gene:EgrG_000595500	EgrG_000595500	pathogen_EgG_scaffold_0003	-	2087834	2087900	2086751	2086814	2090906	2090949	2684	8	0	5	1	141	75	0.326569	0.787738	1	0.727	0.273
2685	gene:EgrG_000528000	EgrG_000528000	pathogen_EgG_scaffold_0007	-	1342229	1342248	1341103	1341246	1344080	1344311	2685	7	1	14	0	94	75	0.261501	0.787738	0.848	1	-0.152
2686	gene:EgrG_000528000	EgrG_000528000	pathogen_EgG_scaffold_0007	-	1342229	1342248	1341103	1341246	1344084	1344136	2686	18	10	29	6	94	75	0.102475	0.787738	0.59	0.794	-0.204
2687	gene:EgrG_000077700	EgrG_000077700	pathogen_EgG_scaffold_0010	+	385624	385648	385464	385491	385904	386131	2687	7	0	5	1	99	75	0.348014	0.787738	1	0.791	0.209
2689	gene:EgrG_000839000	EgrG_000839000	pathogen_EgG_scaffold_0001	+	9490581	9490955	9490166	9490425	9491109	9491459	2689	274	2	168	3	449	75	0.350028	0.787738	0.958	0.903	0.055
268	gene:EgrG_000426500	EgrG_000426500	pathogen_EgG_scaffold_0004	-	529160	529320	527837	527927	530440	530593	268	16	0	13	1	235	75	0.359406	0.787738	1	0.806	0.194
2690	gene:EgrG_000839000	EgrG_000839000	pathogen_EgG_scaffold_0001	+	9490581	9490955	9489899	9490029	9491109	9491459	2690	268	0	160	1	449	75	0.340146	0.787738	1	0.964	0.036
2691	gene:EgrG_000839000	EgrG_000839000	pathogen_EgG_scaffold_0001	+	9490166	9490425	9489899	9490029	9490581	9490955	2691	114	1	80	0	334	75	0.469183	0.787738	0.962	1	-0.038
2692	gene:EgrG_000839000	EgrG_000839000	pathogen_EgG_scaffold_0001	+	9490166	9490425	9489899	9490029	9491109	9491459	2692	109	0	75	1	334	75	0.308218	0.787738	1	0.944	0.056
2693	gene:EgrG_000096100	EgrG_000096100	pathogen_EgG_contig_0075	+	38059	38257	37557	37685	38510	38881	2693	17	0	16	1	273	75	0.389687	0.787738	1	0.815	0.185
2694	gene:EgrG_000547800	EgrG_000547800	pathogen_EgG_scaffold_0007	-	3173730	3174033	3172328	3172625	3174560	3174747	2694	80	1	87	0	378	75	0.360904	0.787738	0.941	1	-0.059
2698	gene:EgrG_000632400	EgrG_000632400	pathogen_EgG_scaffold_0003	+	5722485	5722566	5720195	5720334	5723699	5723807	2698	14	1	13	0	156	75	0.414734	0.787738	0.871	1	-0.129
26	gene:EgrG_001000500	EgrG_001000500	pathogen_EgG_scaffold_0002	-	6330790	6330950	6329229	6329622	6331276	6331374	26	31	2	46	0	235	75	0.114685	0.787738	0.832	1	-0.168
2700	gene:EgrG_000496200	EgrG_000496200	pathogen_EgG_scaffold_0004	-	7128346	7128520	7126040	7126171	7130188	7130306	2700	7	0	4	1	249	75	0.330069	0.787738	1	0.546	0.454
2702	gene:EgrG_000658900	EgrG_000658900	pathogen_EgG_scaffold_0003	-	9375227	9375299	9373176	9373614	9377715	9377852	2702	39	0	37	3	147	75	0.078822	0.787738	1	0.863	0.137
2703	gene:EgrG_000658900	EgrG_000658900	pathogen_EgG_scaffold_0003	-	9375227	9375387	9373176	9373614	9377715	9377852	2703	113	0	93	3	235	75	0.0619057	0.787738	1	0.908	0.092
2705	gene:EgrG_000083900	EgrG_000083900	pathogen_EgG_scaffold_0015	-	440413	440552	440126	440197	441341	441476	2705	62	16	73	9	214	75	0.102333	0.787738	0.576	0.74	-0.164
2706	gene:EgrG_000218900	EgrG_000218900	pathogen_EgG_scaffold_0005	+	2668911	2669090	2668489	2668690	2669142	2669286	2706	69	1	49	0	254	75	0.45899	0.787738	0.953	1	-0.047
2707	gene:EgrG_000218900	EgrG_000218900	pathogen_EgG_scaffold_0005	+	2668911	2669090	2668489	2668707	2669146	2669286	2707	59	1	45	0	254	75	0.442025	0.787738	0.946	1	-0.054
2708	gene:EgrG_000218900	EgrG_000218900	pathogen_EgG_scaffold_0005	+	2668911	2669090	2668489	2668707	2669142	2669286	2708	78	0	58	1	254	75	0.322888	0.787738	1	0.945	0.055
2709	gene:EgrG_001133800	EgrG_001133800	pathogen_EgG_scaffold_0006	+	3274687	3274726	3273712	3273829	3275488	3275767	2709	2	1	2	0	114	75	0.483141	0.787738	0.568	1	-0.432
270	gene:EgrG_000765300	EgrG_000765300	pathogen_EgG_scaffold_0001	-	3079950	3080151	3079624	3079798	3081047	3081215	270	2	7	1	1	276	75	0.493623	0.787738	0.072	0.214	-0.142
2710	gene:EgrG_000707900	EgrG_000707900	pathogen_EgG_scaffold_0013	+	2268611	2268714	2268444	2268510	2269035	2269156	2710	36	1	37	0	178	75	0.37474	0.787738	0.938	1	-0.062
2711	gene:EgrG_000819000	EgrG_000819000	pathogen_EgG_scaffold_0001	+	7770416	7770440	7770016	7770220	7771350	7771649	2711	0	3	1	2	99	75	0.373654	0.787738	0	0.275	-0.275
2712	gene:EgrG_001075800	EgrG_001075800	pathogen_EgG_scaffold_0002	-	13212557	13212772	13212302	13212514	13214782	13215197	2712	35	1	21	0	290	75	0.5099	0.787738	0.901	1	-0.099
2713	gene:EgrG_000903800	EgrG_000903800	pathogen_EgG_scaffold_0001	-	15084198	15084210	15083880	15083990	15085087	15085154	2713	9	14	12	9	87	75	0.247057	0.787738	0.357	0.535	-0.178
2715	gene:EgrG_000110900	EgrG_000110900	pathogen_EgG_scaffold_0009	+	1073930	1073990	1073576	1073842	1074518	1074651	2715	32	0	52	3	135	75	0.16422	0.787738	1	0.906	0.094
2717	gene:EgrG_000479300	EgrG_000479300	pathogen_EgG_scaffold_0004	-	5147840	5147903	5147209	5147369	5148357	5148575	2717	8	15	10	12	138	75	0.481555	0.787738	0.225	0.312	-0.087
2719	gene:EgrG_000479300	EgrG_000479300	pathogen_EgG_scaffold_0004	-	5148079	5148136	5147209	5147369	5148357	5148575	2719	2	15	0	12	132	75	0.230128	0.787738	0.07	0	0.07
271	gene:EgrG_001013300	EgrG_001013300	pathogen_EgG_scaffold_0002	-	7527625	7527723	7527236	7527342	7528155	7528187	271	11	0	9	1	173	75	0.366629	0.787738	1	0.796	0.204
2721	gene:EgrG_000239700	EgrG_000239700	pathogen_EgG_scaffold_0005	+	4803177	4803278	4802820	4802859	4803779	4803871	2721	19	0	16	1	176	75	0.356539	0.787738	1	0.872	0.128
2723	gene:EgrG_000773600	EgrG_000773600	pathogen_EgG_scaffold_0001	+	4134590	4134617	4133614	4133955	4134923	4135033	2723	2	13	0	6	102	75	0.374065	0.787738	0.102	0	0.102
2728	gene:EgrG_000773600	EgrG_000773600	pathogen_EgG_scaffold_0001	+	4135413	4135495	4134923	4135033	4135835	4135974	2728	0	1	1	1	157	75	0.526994	0.787738	0	0.323	-0.323
2729	gene:EgrG_000773600	EgrG_000773600	pathogen_EgG_scaffold_0001	+	4134590	4134755	4133614	4133955	4134923	4135033	2729	8	13	2	6	240	75	0.531926	0.787738	0.161	0.094	0.067
272	gene:EgrG_000919500	EgrG_000919500	pathogen_EgG_scaffold_0036	-	161798	161860	161576	161720	161998	162113	272	7	0	3	1	137	75	0.275151	0.787738	1	0.622	0.378
2731	gene:EgrG_000170300	EgrG_000170300	pathogen_EgG_scaffold_0008	+	1841721	1841859	1841295	1841565	1842005	1842362	2731	23	6	7	5	213	75	0.198243	0.787738	0.574	0.33	0.244
2732	gene:EgrG_000418300	EgrG_000418300	pathogen_EgG_scaffold_0019	-	795276	795302	794980	795041	795629	795639	2732	0	1	1	0	101	75	0.340417	0.787738	0	1	-1
2734	gene:EgrG_000812400	EgrG_000812400	pathogen_EgG_scaffold_0001	-	7175020	7175186	7173752	7174177	7175750	7175842	2734	14	0	19	1	241	75	0.469901	0.787738	1	0.855	0.145
2737	gene:EgrG_000182950	EgrG_000182950	pathogen_EgG_scaffold_0008	+	3437086	3437169	3436115	3436397	3437803	3437971	2737	22	0	11	1	158	75	0.257264	0.787738	1	0.839	0.161
2738	gene:EgrG_001088200	EgrG_001088200	pathogen_EgG_scaffold_0014	-	173914	173996	173597	173844	174279	174388	2738	5	1	6	0	157	75	0.392342	0.787738	0.705	1	-0.295
2740	gene:EgrG_000992400	EgrG_000992400	pathogen_EgG_scaffold_0002	+	5506098	5506213	5505370	5505509	5506809	5506995	2740	51	1	46	0	190	75	0.407007	0.787738	0.953	1	-0.047
2742	gene:EgrG_000992400	EgrG_000992400	pathogen_EgG_scaffold_0002	+	5503747	5503936	5502986	5503079	5505370	5505509	2742	54	0	43	1	264	75	0.331283	0.787738	1	0.924	0.076
2743	gene:EgrG_000899900	EgrG_000899900	pathogen_EgG_scaffold_0001	-	14579756	14579789	14579282	14579557	14580467	14580985	2743	1	4	2	3	108	75	0.541249	0.787738	0.148	0.316	-0.168
2745	gene:EgrG_001106100	EgrG_001106100	pathogen_EgG_scaffold_0006	-	191147	191266	190938	191082	191319	191417	2745	44	2	34	0	194	75	0.228704	0.787738	0.895	1	-0.105
2746	gene:EgrG_001106100	EgrG_001106100	pathogen_EgG_scaffold_0006	-	191165	191266	190938	191082	191319	191417	2746	21	2	19	0	176	75	0.207491	0.787738	0.817	1	-0.183
2747	gene:EgrG_001106100	EgrG_001106100	pathogen_EgG_scaffold_0006	-	188214	188345	187489	187606	188907	189050	2747	22	10	21	15	206	75	0.386522	0.787738	0.445	0.338	0.107
274	gene:EgrG_000223550	EgrG_000223550	pathogen_EgG_scaffold_0005	-	3108079	3108139	3107833	3108000	3108181	3108277	274	6	1	12	0	135	75	0.273262	0.787738	0.769	1	-0.231
2751	gene:EgrG_001066000	EgrG_001066000	pathogen_EgG_scaffold_0002	+	12244530	12244678	12243347	12243526	12244884	12245078	2751	29	2	36	1	223	75	0.492276	0.787738	0.83	0.924	-0.094
2752	gene:EgrG_001066000	EgrG_001066000	pathogen_EgG_scaffold_0002	+	12239041	12239155	12238610	12238805	12239407	12239536	2752	13	0	15	3	189	75	0.126756	0.787738	1	0.665	0.335
2753	gene:EgrG_001066000	EgrG_001066000	pathogen_EgG_scaffold_0002	+	12238610	12238805	12238158	12238212	12239407	12239536	2753	12	1	10	0	270	75	0.455281	0.787738	0.769	1	-0.231
2755	gene:EgrG_000855400	EgrG_000855400	pathogen_EgG_scaffold_0001	+	10717944	10718046	10717529	10717753	10718395	10718473	2755	4	18	2	18	177	75	0.474901	0.787738	0.086	0.045	0.041
2756	gene:EgrG_000120600	EgrG_000120600	pathogen_EgG_scaffold_0009	-	2153946	2153970	2153509	2153722	2154927	2154949	2756	19	2	22	0	99	75	0.155015	0.787738	0.878	1	-0.122
2757	gene:EgrG_001032600	EgrG_001032600	pathogen_EgG_scaffold_0002	+	9119458	9119575	9116910	9116987	9120236	9120388	2757	12	1	16	0	192	75	0.340258	0.787738	0.824	1	-0.176
2760	gene:EgrG_000742500	EgrG_000742500	pathogen_EgG_scaffold_0001	-	408929	408998	408374	408533	409101	409195	2760	15	0	23	4	144	75	0.104612	0.787738	1	0.75	0.25
2762	gene:EgrG_000319700	EgrG_000319700	pathogen_EgG_scaffold_0027	+	471432	471480	471191	471359	471679	471780	2762	21	1	15	0	123	75	0.465447	0.787738	0.928	1	-0.072
2765	gene:EgrG_000839500	EgrG_000839500	pathogen_EgG_scaffold_0001	+	9520987	9521095	9520792	9520904	9521451	9521562	2765	8	0	11	1	183	75	0.483623	0.787738	1	0.818	0.182
2766	gene:EgrG_000463000	EgrG_000463000	pathogen_EgG_scaffold_0004	-	3847727	3847847	3847510	3847621	3847915	3848065	2766	37	0	61	1	195	75	0.498148	0.787738	1	0.959	0.041
2767	gene:EgrG_000608000	EgrG_000608000	pathogen_EgG_scaffold_0003	-	3715315	3715412	3714626	3714743	3715677	3715863	2767	48	0	36	1	172	75	0.322337	0.787738	1	0.94	0.06
2768	gene:EgrG_000608000	EgrG_000608000	pathogen_EgG_scaffold_0003	-	3714982	3715095	3714626	3714743	3715315	3715412	2768	66	6	62	3	188	75	0.396916	0.787738	0.814	0.892	-0.078
2769	gene:EgrG_000487700	EgrG_000487700	pathogen_EgG_scaffold_0004	-	6038061	6038398	6037343	6037602	6041554	6041796	2769	194	0	185	1	412	75	0.437995	0.787738	1	0.971	0.029
276	gene:EgrG_000853200	EgrG_000853200	pathogen_EgG_scaffold_0001	+	10552522	10552681	10552097	10552380	10552844	10553206	276	22	2	27	0	234	75	0.150605	0.787738	0.779	1	-0.221
2770	gene:EgrG_000960700	EgrG_000960700	pathogen_EgG_scaffold_0002	-	2487981	2488169	2487154	2487465	2488566	2488663	2770	111	0	137	1	263	75	0.503627	0.787738	1	0.975	0.025
2771	gene:EgrG_001188200	EgrG_001188200	pathogen_EgG_scaffold_0012	-	2188988	2189588	2188353	2188914	2190895	2191031	2771	75	1	100	0	675	75	0.321878	0.787738	0.893	1	-0.107
2772	gene:EgrG_000346000	EgrG_000346000	pathogen_EgG_scaffold_0011	+	886564	886674	885276	885391	886723	886812	2772	26	0	15	1	185	75	0.279423	0.787738	1	0.859	0.141
2773	gene:EgrG_001126200	EgrG_001126200	pathogen_EgG_scaffold_0006	-	2310214	2310526	2309361	2309637	2311085	2311253	2773	13	0	12	1	387	75	0.400816	0.787738	1	0.699	0.301
2775	gene:EgrG_000194700	EgrG_000194700	pathogen_EgG_scaffold_0009	-	3165915	3165988	3161146	3161350	3167126	3167240	2775	5	0	4	1	148	75	0.392708	0.787738	1	0.67	0.33
277	gene:EgrG_000966500	EgrG_000966500	pathogen_EgG_scaffold_0002	+	3051261	3051449	3050733	3051114	3053145	3053346	277	39	0	40	1	263	75	0.38908	0.787738	1	0.919	0.081
2782	gene:EgrG_000754400	EgrG_000754400	pathogen_EgG_scaffold_0001	-	1773883	1773943	1772953	1773307	1775158	1775344	2782	1	2	5	2	135	75	0.328612	0.787738	0.217	0.581	-0.364
2783	gene:EgrG_000430900	EgrG_000430900	pathogen_EgG_scaffold_0004	+	895310	895536	894904	895036	895953	895997	2783	164	1	163	0	301	75	0.495289	0.787738	0.976	1	-0.024
2786	gene:EgrG_000502000	EgrG_000502000	pathogen_EgG_scaffold_0004	-	7766017	7766191	7765637	7765931	7766838	7767063	2786	7	15	2	8	249	75	0.513338	0.787738	0.123	0.07	0.053
2788	gene:EgrG_001037000	EgrG_001037000	pathogen_EgG_scaffold_0002	+	9553610	9553821	9553215	9553313	9554110	9554181	2788	21	0	20	1	286	75	0.387375	0.787738	1	0.84	0.16
2789	gene:EgrG_001037000	EgrG_001037000	pathogen_EgG_scaffold_0002	+	9554631	9554701	9554251	9554360	9555157	9555233	2789	0	14	2	12	145	75	0.160327	0.787738	0	0.079	-0.079
278	gene:EgrG_000870600	EgrG_000870600	pathogen_EgG_scaffold_0001	+	11899122	11899166	11898925	11899054	11899675	11899728	278	0	37	3	22	119	75	0.0441817	0.787738	0	0.079	-0.079
2790	gene:EgrG_001037000	EgrG_001037000	pathogen_EgG_scaffold_0002	+	9553610	9553724	9553215	9553313	9554110	9554181	2790	21	0	28	1	189	75	0.453481	0.787738	1	0.917	0.083
2791	gene:EgrG_000479200	EgrG_000479200	pathogen_EgG_scaffold_0004	-	5125745	5125797	5124977	5124999	5126004	5126084	2791	3	0	9	3	127	75	0.38078	0.787738	1	0.639	0.361
2792	gene:EgrG_000479200	EgrG_000479200	pathogen_EgG_scaffold_0004	-	5124977	5124999	5124351	5124646	5126004	5126084	2792	1	7	5	8	97	75	0.219953	0.787738	0.099	0.326	-0.227
2793	gene:EgrG_001167100	EgrG_001167100	pathogen_EgG_scaffold_0012	-	351442	351580	347235	347328	355231	355528	2793	18	1	18	0	213	75	0.396105	0.787738	0.864	1	-0.136
2798	gene:EgrG_001010800	EgrG_001010800	pathogen_EgG_scaffold_0002	-	7273999	7274092	7273641	7273878	7275027	7275333	2798	14	3	7	3	168	75	0.492067	0.787738	0.676	0.51	0.166
2801	gene:EgrG_000241300	EgrG_000241300	pathogen_EgG_scaffold_0005	+	4954365	4954463	4944290	4944706	4954554	4954744	2801	2	1	0	4	173	75	0.0882246	0.787738	0.464	0	0.464
2803	gene:EgrG_000765000	EgrG_000765000	pathogen_EgG_scaffold_0001	-	3061286	3061351	3060715	3061222	3061611	3061654	2803	0	1	1	0	140	75	0.33641	0.787738	0	1	-1
2804	gene:EgrG_000461600	EgrG_000461600	pathogen_EgG_scaffold_0004	-	3740631	3740683	3740193	3740455	3740718	3740822	2804	45	0	48	2	127	75	0.190198	0.787738	1	0.934	0.066
2807	gene:EgrG_001012200	EgrG_001012200	pathogen_EgG_scaffold_0002	-	7396228	7396366	7395877	7396028	7396605	7396718	2807	5	0	2	1	213	75	0.294202	0.787738	1	0.413	0.587
2808	gene:EgrG_000909900	EgrG_000909900	pathogen_EgG_scaffold_0001	-	15728476	15728725	15727145	15727598	15730582	15730885	2808	17	0	13	1	324	75	0.352446	0.787738	1	0.751	0.249
2809	gene:EgrG_000841700	EgrG_000841700	pathogen_EgG_scaffold_0001	+	9667143	9667169	9666191	9666290	9667871	9668180	2809	4	2	2	3	101	75	0.426869	0.787738	0.598	0.331	0.267
2810	gene:EgrG_000475200	EgrG_000475200	pathogen_EgG_scaffold_0004	+	4795490	4795570	4795323	4795411	4796064	4796098	2810	18	1	44	0	155	75	0.213032	0.787738	0.897	1	-0.103
2811	gene:EgrG_000317800	EgrG_000317800	pathogen_EgG_scaffold_0027	+	288738	288832	287591	287714	289963	290042	2811	65	0	72	1	169	75	0.449387	0.787738	1	0.97	0.03
2813	gene:EgrG_000935700	EgrG_000935700	pathogen_EgG_scaffold_0036	+	299731	299891	297332	297399	300605	300674	2813	70	1	64	0	235	75	0.408677	0.787738	0.957	1	-0.043
2814	gene:EgrG_000935700	EgrG_000935700	pathogen_EgG_scaffold_0036	+	297790	297945	297332	297399	299731	299891	2814	45	0	28	1	230	75	0.285022	0.787738	1	0.901	0.099
2819	gene:EgrG_000885000	EgrG_000885000	pathogen_EgG_scaffold_0001	+	12996610	12996791	12992200	12992628	12997535	12997610	2819	40	1	26	0	256	75	0.486243	0.787738	0.921	1	-0.079
281	gene:EgrG_001129600	EgrG_001129600	pathogen_EgG_scaffold_0006	-	2736776	2736909	2735299	2735544	2736945	2737142	281	34	1	33	0	208	75	0.38991	0.787738	0.925	1	-0.075
2822	gene:EgrG_000971400	EgrG_000971400	pathogen_EgG_scaffold_0002	+	3658288	3658429	3657954	3658210	3658779	3658865	2822	35	0	22	1	216	75	0.290544	0.787738	1	0.884	0.116
2824	gene:EgrG_000971400	EgrG_000971400	pathogen_EgG_scaffold_0002	+	3663930	3664015	3662822	3662896	3664084	3664383	2824	2	12	0	22	160	75	0.103562	0.787738	0.072	0	0.072
2825	gene:EgrG_000971400	EgrG_000971400	pathogen_EgG_scaffold_0002	+	3663813	3664015	3662822	3662896	3664084	3664383	2825	12	12	10	22	277	75	0.166772	0.787738	0.213	0.11	0.103
2826	gene:EgrG_000805400	EgrG_000805400	pathogen_EgG_scaffold_0001	-	6641508	6641700	6641144	6641375	6642744	6642833	2826	75	1	75	0	267	75	0.387787	0.787738	0.955	1	-0.045
2827	gene:EgrG_000805400	EgrG_000805400	pathogen_EgG_scaffold_0001	-	6642263	6642548	6641508	6641700	6642744	6642833	2827	154	1	113	3	360	75	0.217077	0.787738	0.97	0.887	0.083
2828	gene:EgrG_000805400	EgrG_000805400	pathogen_EgG_scaffold_0001	-	6642263	6642482	6641508	6641700	6642744	6642833	2828	104	1	67	3	294	75	0.177336	0.787738	0.964	0.851	0.113
2829	gene:EgrG_000208300	EgrG_000208300	pathogen_EgG_scaffold_0005	-	1519750	1519926	1518326	1518526	1520686	1521642	2829	38	1	23	0	251	75	0.504403	0.787738	0.919	1	-0.081
282	gene:EgrG_000452200	EgrG_000452200	pathogen_EgG_scaffold_0004	-	2936584	2936659	2935755	2935950	2937564	2937794	282	6	20	11	17	150	75	0.211903	0.787738	0.13	0.244	-0.114
2833	gene:EgrG_000095100	EgrG_000095100	pathogen_EgG_scaffold_0045	+	135379	135454	134900	135047	135673	135740	2833	8	0	12	1	150	75	0.498736	0.787738	1	0.857	0.143
2834	gene:EgrG_001128000	EgrG_001128000	pathogen_EgG_scaffold_0006	-	2448904	2449095	2448672	2448819	2449870	2450058	2834	103	0	113	1	266	75	0.446797	0.787738	1	0.97	0.03
2835	gene:EgrG_001009700	EgrG_001009700	pathogen_EgG_scaffold_0002	+	7145811	7145879	7145621	7145757	7145976	7146039	2835	69	1	105	0	143	75	0.430388	0.787738	0.973	1	-0.027
2837	gene:EgrG_001009700	EgrG_001009700	pathogen_EgG_scaffold_0002	+	7145621	7145757	7145019	7145187	7145976	7146039	2837	75	2	88	0	211	75	0.14985	0.787738	0.93	1	-0.07
2838	gene:EgrG_000474700	EgrG_000474700	pathogen_EgG_scaffold_0004	+	4761918	4762198	4761649	4761839	4763575	4763868	2838	13	0	16	1	355	75	0.458004	0.787738	1	0.772	0.228
2839	gene:EgrG_000678400	EgrG_000678400	pathogen_EgG_scaffold_0003	+	11068126	11068399	11066089	11066947	11070464	11070608	2839	24	0	27	2	348	75	0.214555	0.787738	1	0.744	0.256
2841	gene:EgrG_001013400	EgrG_001013400	pathogen_EgG_scaffold_0002	+	7532931	7533076	7532618	7532747	7533226	7533348	2841	35	1	32	5	220	75	0.101888	0.787738	0.923	0.686	0.237
2842	gene:EgrG_001013400	EgrG_001013400	pathogen_EgG_scaffold_0002	+	7532931	7533148	7532618	7532747	7533226	7533348	2842	35	1	33	5	292	75	0.109595	0.787738	0.9	0.629	0.271
2843	gene:EgrG_001013400	EgrG_001013400	pathogen_EgG_scaffold_0002	+	7532853	7533076	7532618	7532747	7533226	7533348	2843	31	1	37	5	298	75	0.177751	0.787738	0.886	0.651	0.235
2844	gene:EgrG_001013400	EgrG_001013400	pathogen_EgG_scaffold_0002	+	7532931	7532975	7532618	7532747	7533226	7533348	2844	9	1	7	5	119	75	0.11156	0.787738	0.85	0.469	0.381
2845	gene:EgrG_001013400	EgrG_001013400	pathogen_EgG_scaffold_0002	+	7532853	7532902	7532618	7532747	7533226	7533348	2845	4	1	6	5	124	75	0.366117	0.787738	0.708	0.421	0.287
2847	gene:EgrG_001013400	EgrG_001013400	pathogen_EgG_scaffold_0002	+	7532975	7533019	7532853	7532902	7533226	7533348	2847	19	5	8	6	119	75	0.171342	0.787738	0.705	0.457	0.248
2848	gene:EgrG_001013400	EgrG_001013400	pathogen_EgG_scaffold_0002	+	7532931	7533019	7532618	7532747	7533226	7533348	2848	41	1	22	5	163	75	0.0272687	0.787738	0.95	0.669	0.281
2849	gene:EgrG_001013400	EgrG_001013400	pathogen_EgG_scaffold_0002	+	7532853	7533019	7532618	7532747	7533226	7533348	2849	37	1	27	5	241	75	0.0610447	0.787738	0.92	0.627	0.293
2851	gene:EgrG_001013400	EgrG_001013400	pathogen_EgG_scaffold_0002	+	7532853	7532975	7532618	7532747	7533226	7533348	2851	6	1	8	5	197	75	0.286266	0.787738	0.696	0.379	0.317
2854	gene:EgrG_000810900	EgrG_000810900	pathogen_EgG_scaffold_0001	-	7082373	7082415	7081316	7081416	7082640	7082761	2854	1	15	2	6	117	75	0.242797	0.787738	0.041	0.176	-0.135
2855	gene:EgrG_000810900	EgrG_000810900	pathogen_EgG_scaffold_0001	-	7082833	7082889	7082640	7082761	7082923	7083013	2855	25	5	17	1	131	75	0.269936	0.787738	0.741	0.907	-0.166
2857	gene:EgrG_000199100	EgrG_000199100	pathogen_EgG_scaffold_0005	+	364510	364552	364209	364441	364753	365163	2857	0	2	2	5	117	75	0.462547	0.787738	0	0.204	-0.204
2859	gene:EgrG_000828800	EgrG_000828800	pathogen_EgG_scaffold_0001	-	8621892	8622259	8621119	8621490	8626059	8626554	2859	33	0	31	1	442	75	0.3817	0.787738	1	0.84	0.16
285	gene:EgrG_000470900	EgrG_000470900	pathogen_EgG_scaffold_0004	+	4506729	4506762	4506168	4506210	4507213	4507249	285	8	2	14	0	108	75	0.110134	0.787738	0.735	1	-0.265
2860	gene:EgrG_000664100	EgrG_000664100	pathogen_EgG_scaffold_0003	-	9818526	9818641	9817486	9817678	9818717	9818947	2860	8	1	14	0	190	75	0.296026	0.787738	0.759	1	-0.241
2861	gene:EgrG_001058700	EgrG_001058700	pathogen_EgG_scaffold_0002	+	11633513	11633595	11632704	11632821	11634732	11634836	2861	11	1	11	0	157	75	0.404341	0.787738	0.84	1	-0.16
2862	gene:EgrG_000915000	EgrG_000915000	pathogen_EgG_scaffold_0026	-	340018	340173	339240	339288	342153	342356	2862	92	1	103	0	230	75	0.407937	0.787738	0.968	1	-0.032
2863	gene:EgrG_000915000	EgrG_000915000	pathogen_EgG_scaffold_0026	-	339240	339288	338572	338676	340018	340173	2863	11	23	15	20	123	75	0.381435	0.787738	0.226	0.314	-0.088
2865	gene:EgrG_000668800	EgrG_000668800	pathogen_EgG_scaffold_0003	+	10188902	10188971	10188506	10188686	10190565	10190682	2865	37	6	29	2	144	75	0.317584	0.787738	0.763	0.883	-0.12
2867	gene:EgrG_000668800	EgrG_000668800	pathogen_EgG_scaffold_0003	+	10186937	10186948	10185916	10186021	10187602	10187683	2867	1	28	0	26	86	75	0.448999	0.787738	0.03	0	0.03
2868	gene:EgrG_000668800	EgrG_000668800	pathogen_EgG_scaffold_0003	+	10185916	10186021	10185198	10185344	10187602	10187683	2868	83	0	53	1	180	75	0.319866	0.787738	1	0.957	0.043
2869	gene:EgrG_000668800	EgrG_000668800	pathogen_EgG_scaffold_0003	+	10187182	10187287	10185916	10186021	10187602	10187683	2869	45	28	25	26	180	75	0.171379	0.787738	0.401	0.286	0.115
2870	gene:EgrG_000668800	EgrG_000668800	pathogen_EgG_scaffold_0003	+	10188822	10188971	10188572	10188686	10190565	10190682	2870	117	6	92	2	224	75	0.296913	0.787738	0.867	0.939	-0.072
2876	gene:EgrG_000919100	EgrG_000919100	pathogen_EgG_scaffold_0042	-	69121	69197	67700	67770	69272	69381	2876	57	2	22	0	151	75	0.399947	0.787738	0.934	1	-0.066
2877	gene:EgrG_000125100	EgrG_000125100	pathogen_EgG_scaffold_0009	+	2561172	2561535	2560261	2560376	2562263	2562404	2877	63	1	51	0	438	75	0.432451	0.787738	0.915	1	-0.085
287	gene:EgrG_000470900	EgrG_000470900	pathogen_EgG_scaffold_0004	+	4506720	4506762	4506168	4506210	4507213	4507249	287	21	2	36	0	117	75	0.0954714	0.787738	0.871	1	-0.129
2881	gene:EgrG_000937500	EgrG_000937500	pathogen_EgG_scaffold_0038	+	218159	218300	217726	217851	221764	221817	2881	123	1	160	0	216	75	0.502689	0.787738	0.977	1	-0.023
2882	gene:EgrG_000937500	EgrG_000937500	pathogen_EgG_scaffold_0038	+	218242	218300	217726	217851	221764	221817	2882	43	1	54	0	133	75	0.362485	0.787738	0.96	1	-0.04
2883	gene:EgrG_001185650	EgrG_001185650	pathogen_EgG_scaffold_0012	+	2148379	2148512	2148195	2148309	2148845	2149065	2883	18	1	12	0	208	75	0.493236	0.787738	0.866	1	-0.134
2885	gene:EgrG_000420800	EgrG_000420800	pathogen_EgG_scaffold_0013	+	2370698	2370751	2370253	2370281	2371239	2371653	2885	11	2	13	1	128	75	0.536449	0.787738	0.763	0.884	-0.121
2889	gene:EgrG_000943800	EgrG_000943800	pathogen_EgG_scaffold_0002	-	710661	710784	707908	707996	715816	716347	2889	48	0	26	1	198	75	0.258035	0.787738	1	0.908	0.092
288	gene:EgrG_000470900	EgrG_000470900	pathogen_EgG_scaffold_0004	+	4505743	4505779	4502756	4502874	4505968	4506007	288	45	1	75	0	111	75	0.372059	0.787738	0.968	1	-0.032
2890	gene:EgrG_000943000	EgrG_000943000	pathogen_EgG_scaffold_0002	+	631580	631688	631270	631498	631800	631817	2890	27	1	19	0	183	75	0.469286	0.787738	0.917	1	-0.083
2891	gene:EgrG_000245900	EgrG_000245900	pathogen_EgG_scaffold_0005	-	5270519	5270739	5268376	5268537	5276444	5276680	2891	51	15	41	23	295	75	0.103131	0.787738	0.464	0.312	0.152
2892	gene:EgrG_000245900	EgrG_000245900	pathogen_EgG_scaffold_0005	-	5268617	5268717	5268376	5268537	5276444	5276680	2892	0	15	7	23	175	75	0.0261859	0.787738	0	0.115	-0.115
2893	gene:EgrG_000245900	EgrG_000245900	pathogen_EgG_scaffold_0005	-	5268621	5268717	5268376	5268537	5276444	5276680	2893	1	15	6	23	171	75	0.202439	0.787738	0.028	0.103	-0.075
2894	gene:EgrG_000245900	EgrG_000245900	pathogen_EgG_scaffold_0005	-	5268611	5268717	5268376	5268537	5276444	5276680	2894	1	15	6	23	181	75	0.202477	0.787738	0.027	0.098	-0.071
2895	gene:EgrG_000875300	EgrG_000875300	pathogen_EgG_scaffold_0001	-	12175495	12175584	12175224	12175373	12176044	12176290	2895	2	13	2	6	164	75	0.519685	0.787738	0.066	0.132	-0.066
2896	gene:EgrG_000597500	EgrG_000597500	pathogen_EgG_scaffold_0003	-	2406632	2406849	2405799	2406253	2409147	2409484	2896	15	2	11	3	292	75	0.501058	0.787738	0.658	0.485	0.173
2898	gene:EgrG_000796400	EgrG_000796400	pathogen_EgG_scaffold_0001	-	5970204	5970386	5966827	5967560	5971598	5971814	2898	130	0	105	1	257	75	0.39931	0.787738	1	0.968	0.032
2899	gene:EgrG_001103100	EgrG_001103100	pathogen_EgG_scaffold_0014	+	1308001	1308118	1306871	1307431	1308411	1308557	2899	19	1	30	0	192	75	0.293311	0.787738	0.881	1	-0.119
289	gene:EgrG_000894600	EgrG_000894600	pathogen_EgG_scaffold_0001	+	14024075	14024169	14022331	14022355	14024212	14024280	289	21	0	22	1	169	75	0.398879	0.787738	1	0.907	0.093
28	gene:EgrG_001000500	EgrG_001000500	pathogen_EgG_scaffold_0002	-	6327252	6327275	6325723	6326048	6327366	6327502	28	0	13	1	11	98	75	0.352441	0.787738	0	0.065	-0.065
2900	gene:EgrG_000429300	EgrG_000429300	pathogen_EgG_scaffold_0004	-	753153	753285	752702	752788	753463	753550	2900	36	1	31	0	207	75	0.417158	0.787738	0.929	1	-0.071
2901	gene:EgrG_000429300	EgrG_000429300	pathogen_EgG_scaffold_0004	-	755982	756051	755627	755698	756283	756344	2901	1	1	3	0	144	75	0.304263	0.787738	0.342	1	-0.658
2903	gene:EgrG_000235300	EgrG_000235300	pathogen_EgG_scaffold_0005	+	4322763	4322929	4320430	4322260	4323431	4323628	2903	4	1	3	0	241	75	0.520263	0.787738	0.555	1	-0.445
2904	gene:EgrG_000728800	EgrG_000728800	pathogen_EgG_scaffold_0024	-	433151	433441	432433	432537	433717	433932	2904	69	1	54	0	365	75	0.437261	0.787738	0.934	1	-0.066
2905	gene:EgrG_000972000	EgrG_000972000	pathogen_EgG_scaffold_0002	+	3761966	3762100	3761575	3761798	3762169	3762249	2905	31	0	31	2	209	75	0.180906	0.787738	1	0.848	0.152
2906	gene:EgrG_000972000	EgrG_000972000	pathogen_EgG_scaffold_0002	+	3762169	3762249	3761575	3761798	3762293	3762530	2906	11	5	6	1	155	75	0.421224	0.787738	0.516	0.744	-0.228
2908	gene:EgrG_000817900	EgrG_000817900	pathogen_EgG_scaffold_0001	+	7679907	7679969	7677745	7678028	7680857	7680969	2908	35	2	46	1	137	75	0.460436	0.787738	0.905	0.962	-0.057
2911	gene:EgrG_000817200	EgrG_000817200	pathogen_EgG_scaffold_0001	-	7624854	7624933	7624374	7624462	7625543	7625841	2911	43	1	31	0	154	75	0.457294	0.787738	0.954	1	-0.046
2912	gene:EgrG_000817200	EgrG_000817200	pathogen_EgG_scaffold_0001	-	7624796	7624933	7624374	7624462	7625543	7625841	2912	37	1	23	0	212	75	0.496272	0.787738	0.929	1	-0.071
2913	gene:EgrG_000817200	EgrG_000817200	pathogen_EgG_scaffold_0001	-	7624127	7624189	7623881	7623962	7624374	7624462	2913	43	0	45	2	137	75	0.183938	0.787738	1	0.925	0.075
2914	gene:EgrG_000124000	EgrG_000124000	pathogen_EgG_scaffold_0009	-	2494996	2495253	2494321	2494390	2498253	2498355	2914	79	1	108	0	332	75	0.321591	0.787738	0.947	1	-0.053
2915	gene:EgrG_000124000	EgrG_000124000	pathogen_EgG_scaffold_0009	-	2494996	2495253	2494440	2494587	2498253	2498355	2915	57	1	79	0	332	75	0.310077	0.787738	0.928	1	-0.072
2917	gene:EgrG_000124000	EgrG_000124000	pathogen_EgG_scaffold_0009	-	2494440	2494587	2494321	2494390	2494996	2495253	2917	6	23	3	29	222	75	0.232548	0.787738	0.081	0.034	0.047
2918	gene:EgrG_000482200	EgrG_000482200	pathogen_EgG_scaffold_0004	-	5450312	5450424	5449971	5450041	5450538	5450631	2918	32	5	27	1	187	75	0.176965	0.787738	0.72	0.915	-0.195
2919	gene:EgrG_000482200	EgrG_000482200	pathogen_EgG_scaffold_0004	-	5452431	5452612	5452243	5452398	5452796	5452927	2919	32	0	29	1	256	75	0.365921	0.787738	1	0.895	0.105
2920	gene:EgrG_000482200	EgrG_000482200	pathogen_EgG_scaffold_0004	-	5452431	5452556	5452243	5452398	5452796	5452927	2920	30	0	29	1	200	75	0.377299	0.787738	1	0.916	0.084
2923	gene:EgrG_000199400	EgrG_000199400	pathogen_EgG_scaffold_0005	+	424157	424371	424084	424123	425048	425248	2923	2	0	0	1	289	75	0.218561	0.787738	1	0	1
2924	gene:EgrG_000932000	EgrG_000932000	pathogen_EgG_scaffold_0018	-	853188	853292	848296	848614	854411	854510	2924	8	1	19	0	179	75	0.237584	0.787738	0.77	1	-0.23
2926	gene:EgrG_001065100	EgrG_001065100	pathogen_EgG_scaffold_0002	+	12131394	12131577	12130420	12130440	12132067	12132191	2926	16	0	11	3	258	75	0.0631672	0.787738	1	0.516	0.484
2927	gene:EgrG_001065100	EgrG_001065100	pathogen_EgG_scaffold_0002	+	12131394	12131555	12130420	12130440	12132067	12132191	2927	47	0	44	3	236	75	0.0779085	0.787738	1	0.823	0.177
2929	gene:EgrG_001065100	EgrG_001065100	pathogen_EgG_scaffold_0002	+	12131251	12131330	12130420	12130440	12131394	12131577	2929	5	0	1	1	154	75	0.217284	0.787738	1	0.328	0.672
292	gene:EgrG_000822000	EgrG_000822000	pathogen_EgG_scaffold_0001	+	7997259	7997386	7996651	7996971	7997854	7997961	292	36	2	44	1	202	75	0.497029	0.787738	0.87	0.942	-0.072
2930	gene:EgrG_001065100	EgrG_001065100	pathogen_EgG_scaffold_0002	+	12131873	12131968	12131486	12131555	12132067	12132191	2930	4	35	10	35	170	75	0.149914	0.787738	0.048	0.112	-0.064
2935	gene:EgrG_000588600	EgrG_000588600	pathogen_EgG_scaffold_0003	+	1246141	1246181	1245996	1246027	1246523	1246638	2935	5	0	7	2	115	75	0.296726	0.787738	1	0.695	0.305
2937	gene:EgrG_000878300	EgrG_000878300	pathogen_EgG_scaffold_0001	+	12341459	12341655	12341071	12341216	12342741	12343139	2937	142	12	133	7	271	75	0.342065	0.787738	0.766	0.84	-0.074
2938	gene:EgrG_000878300	EgrG_000878300	pathogen_EgG_scaffold_0001	+	12341267	12341444	12341071	12341216	12341480	12341655	2938	72	7	58	12	252	75	0.139177	0.787738	0.754	0.59	0.164
2939	gene:EgrG_000878300	EgrG_000878300	pathogen_EgG_scaffold_0001	+	12341271	12341444	12341071	12341216	12341480	12341655	2939	69	7	57	12	248	75	0.153891	0.787738	0.749	0.59	0.159
2940	gene:EgrG_000878300	EgrG_000878300	pathogen_EgG_scaffold_0001	+	12341293	12341444	12341071	12341216	12341480	12341655	2940	107	7	86	12	226	75	0.129484	0.787738	0.835	0.704	0.131
2941	gene:EgrG_000878300	EgrG_000878300	pathogen_EgG_scaffold_0001	+	12341480	12341655	12341071	12341216	12342741	12343139	2941	146	12	143	7	250	75	0.296762	0.787738	0.785	0.86	-0.075
2942	gene:EgrG_000878300	EgrG_000878300	pathogen_EgG_scaffold_0001	+	12341471	12341655	12341071	12341216	12342741	12343139	2942	141	12	134	7	259	75	0.327132	0.787738	0.773	0.847	-0.074
2943	gene:EgrG_000190300	EgrG_000190300	pathogen_EgG_scaffold_0008	+	4250347	4250451	4249221	4249396	4252330	4252506	2943	6	2	2	2	179	75	0.447647	0.787738	0.557	0.295	0.262
2944	gene:EgrG_000640000	EgrG_000640000	pathogen_EgG_scaffold_0003	-	6918412	6918550	6916957	6917131	6918597	6918772	2944	2	0	0	1	213	75	0.222838	0.787738	1	0	1
2946	gene:EgrG_000807500	EgrG_000807500	pathogen_EgG_scaffold_0001	+	6800075	6800214	6799345	6799565	6800483	6800784	2946	9	1	10	0	214	75	0.39261	0.787738	0.759	1	-0.241
2947	gene:EgrG_000576300	EgrG_000576300	pathogen_EgG_scaffold_0017	-	956689	956916	956348	956631	957399	957520	2947	32	1	39	0	302	75	0.344298	0.787738	0.888	1	-0.112
2948	gene:EgrG_000576300	EgrG_000576300	pathogen_EgG_scaffold_0017	-	956348	956631	956058	956141	957399	957520	2948	44	0	30	2	358	75	0.120794	0.787738	1	0.759	0.241
2949	gene:EgrG_000040400	EgrG_000040400	pathogen_EgG_scaffold_0020	-	283230	283540	282832	283151	283619	283829	2949	715	3	740	0	385	75	0.300047	0.787738	0.979	1	-0.021
294	gene:EgrG_000869950	EgrG_000869950	pathogen_EgG_scaffold_0001	+	11859952	11860038	11858925	11859351	11860109	11860176	294	10	1	7	0	161	75	0.493699	0.787738	0.823	1	-0.177
2950	gene:EgrG_000823100	EgrG_000823100	pathogen_EgG_scaffold_0001	+	8068774	8068890	8068405	8068696	8069230	8069249	2950	51	1	48	0	191	75	0.398066	0.787738	0.952	1	-0.048
2951	gene:EgrG_001195500	EgrG_001195500	pathogen_EgG_scaffold_0012	+	2646321	2646442	2645901	2645980	2647628	2647780	2951	15	1	22	0	196	75	0.314204	0.787738	0.852	1	-0.148
2955	gene:EgrG_001122800	EgrG_001122800	pathogen_EgG_scaffold_0006	-	2016589	2016744	2015839	2016110	2017813	2017957	2955	14	3	10	5	230	75	0.332831	0.787738	0.603	0.395	0.208
2956	gene:EgrG_000973900	EgrG_000973900	pathogen_EgG_scaffold_0002	+	3892360	3892459	3890547	3890892	3892676	3892800	2956	102	0	86	1	174	75	0.451393	0.787738	1	0.974	0.026
2958	gene:EgrG_000956700	EgrG_000956700	pathogen_EgG_scaffold_0002	+	2050345	2050617	2047338	2047599	2051673	2052085	2958	44	0	40	1	347	75	0.365094	0.787738	1	0.896	0.104
2959	gene:EgrG_000133800	EgrG_000133800	pathogen_EgG_scaffold_0021	+	30898	30946	30581	30624	31162	31204	2959	11	1	22	0	123	75	0.253405	0.787738	0.87	1	-0.13
2965	gene:EgrG_000910700	EgrG_000910700	pathogen_EgG_scaffold_0001	+	15899221	15899281	15899084	15899133	15899846	15899907	2965	6	6	2	6	135	75	0.289942	0.787738	0.357	0.156	0.201
2967	gene:EgrG_000910700	EgrG_000910700	pathogen_EgG_scaffold_0001	+	15891925	15891952	15891641	15891767	15892648	15892752	2967	5	0	4	3	102	75	0.111478	0.787738	1	0.495	0.505
2969	gene:EgrG_000324500	EgrG_000324500	pathogen_EgG_scaffold_0014	-	1338863	1338897	1337594	1337726	1339855	1339960	2969	0	6	1	5	109	75	0.370491	0.787738	0	0.121	-0.121
296	gene:EgrG_000343500	EgrG_000343500	pathogen_EgG_scaffold_0011	+	599045	599105	597542	597652	599969	600120	296	21	28	9	24	135	75	0.157256	0.787738	0.294	0.172	0.122
2972	gene:EgrG_000732500	EgrG_000732500	pathogen_EgG_scaffold_0037	+	198544	198713	196933	197415	199815	200216	2972	23	3	37	1	244	75	0.180621	0.787738	0.702	0.919	-0.217
2973	gene:EgrG_000639300	EgrG_000639300	pathogen_EgG_scaffold_0003	-	6732283	6732358	6732088	6732127	6733403	6733577	2973	28	0	23	2	150	75	0.146545	0.787738	1	0.852	0.148
2974	gene:EgrG_000639300	EgrG_000639300	pathogen_EgG_scaffold_0003	-	6732285	6732358	6732088	6732127	6733403	6733577	2974	11	0	10	2	148	75	0.186093	0.787738	1	0.717	0.283
2975	gene:EgrG_000797900	EgrG_000797900	pathogen_EgG_scaffold_0001	-	6116416	6116648	6116150	6116283	6116730	6116925	2975	38	1	63	0	307	75	0.277632	0.787738	0.903	1	-0.097
2976	gene:EgrG_000671000	EgrG_000671000	pathogen_EgG_scaffold_0003	+	10433356	10433592	10430878	10431060	10435240	10435455	2976	20	0	28	1	311	75	0.472692	0.787738	1	0.871	0.129
2977	gene:EgrG_000671000	EgrG_000671000	pathogen_EgG_scaffold_0003	+	10430878	10431060	10426241	10426402	10433356	10433592	2977	13	1	22	0	257	75	0.293649	0.787738	0.791	1	-0.209
297	gene:EgrG_000343500	EgrG_000343500	pathogen_EgG_scaffold_0011	+	596670	596817	595186	595237	597035	597155	297	5	4	8	2	222	75	0.28666	0.787738	0.297	0.575	-0.278
2982	gene:EgrG_000864100	EgrG_000864100	pathogen_EgG_scaffold_0001	-	11447659	11447783	11447055	11447409	11448248	11448455	2982	3	26	7	13	199	75	0.0428336	0.787738	0.042	0.169	-0.127
2983	gene:EgrG_000864100	EgrG_000864100	pathogen_EgG_scaffold_0001	-	11448248	11448455	11447055	11447409	11448691	11448850	2983	43	1	26	0	282	75	0.504092	0.787738	0.92	1	-0.08
2986	gene:EgrG_000158250	EgrG_000158250	pathogen_EgG_scaffold_0008	-	417928	418012	417718	417797	418090	418449	2986	0	6	2	3	159	75	0.115357	0.787738	0	0.239	-0.239
2988	gene:EgrG_001056400	EgrG_001056400	pathogen_EgG_scaffold_0002	+	11376150	11376333	11376016	11376115	11376367	11376959	2988	19	1	20	0	258	75	0.386225	0.787738	0.847	1	-0.153
2991	gene:EgrG_000544800	EgrG_000544800	pathogen_EgG_scaffold_0007	-	2801345	2801367	2801144	2801260	2801443	2801567	2991	1	1	3	0	97	75	0.297203	0.787738	0.436	1	-0.564
2992	gene:EgrG_001168500	EgrG_001168500	pathogen_EgG_scaffold_0012	+	496431	496625	496313	496355	496698	496743	2992	3	0	1	3	269	75	0.077043	0.787738	1	0.085	0.915
2993	gene:EgrG_001168500	EgrG_001168500	pathogen_EgG_scaffold_0012	+	496586	496625	496313	496355	496698	496743	2993	17	0	9	3	114	75	0.0389358	0.787738	1	0.664	0.336
2994	gene:EgrG_000505700	EgrG_000505700	pathogen_EgG_scaffold_0004	-	8116997	8117033	8116227	8116390	8119046	8119070	2994	0	2	2	4	111	75	0.41719	0.787738	0	0.253	-0.253
2995	gene:EgrG_000856000	EgrG_000856000	pathogen_EgG_scaffold_0001	-	10741334	10741610	10739256	10739469	10741783	10741872	2995	5	1	10	0	351	75	0.300148	0.787738	0.517	1	-0.483
2996	gene:EgrG_000856000	EgrG_000856000	pathogen_EgG_scaffold_0001	-	10741334	10741563	10739256	10739469	10741783	10741872	2996	6	1	9	0	304	75	0.348655	0.787738	0.597	1	-0.403
29	gene:EgrG_001000500	EgrG_001000500	pathogen_EgG_scaffold_0002	-	6327791	6327917	6327366	6327502	6328268	6328456	29	32	0	35	1	201	75	0.403076	0.787738	1	0.929	0.071
2	gene:EgrG_000893800	EgrG_000893800	pathogen_EgG_scaffold_0001	+	13962097	13962124	13961319	13961369	13962250	13962280	2	23	2	52	0	102	75	0.0685462	0.787738	0.894	1	-0.106
3000	gene:EgrG_001006400	EgrG_001006400	pathogen_EgG_scaffold_0002	-	6828701	6828758	6824978	6825160	6828846	6829027	3000	2	118	4	94	132	75	0.326388	0.787738	0.01	0.024	-0.014
3003	gene:EgrG_000143700	EgrG_000143700	pathogen_EgG_scaffold_0021	+	429501	429576	429078	429240	429835	430062	3003	3	1	4	0	150	75	0.394228	0.787738	0.6	1	-0.4
3004	gene:EgrG_000143700	EgrG_000143700	pathogen_EgG_scaffold_0021	+	429501	429564	429078	429240	429835	430062	3004	6	1	7	0	138	75	0.388031	0.787738	0.765	1	-0.235
3005	gene:EgrG_000143700	EgrG_000143700	pathogen_EgG_scaffold_0021	+	441624	441684	441407	441537	441972	442079	3005	11	0	4	1	135	75	0.23176	0.787738	1	0.69	0.31
3006	gene:EgrG_000143700	EgrG_000143700	pathogen_EgG_scaffold_0021	+	431949	431970	431684	431738	434400	434482	3006	1	1	0	1	96	75	0.535814	0.787738	0.439	0	0.439
3007	gene:EgrG_000143700	EgrG_000143700	pathogen_EgG_scaffold_0021	+	441656	441684	441407	441537	441972	442220	3007	2	0	1	1	103	75	0.382659	0.787738	1	0.421	0.579
3009	gene:EgrG_000143700	EgrG_000143700	pathogen_EgG_scaffold_0021	+	429078	429240	428594	428692	429835	430062	3009	14	1	8	0	237	75	0.539791	0.787738	0.816	1	-0.184
300	gene:EgrG_000391200	EgrG_000391200	pathogen_EgG_scaffold_0032	-	230065	230187	229361	229535	231223	231619	300	21	1	29	0	197	75	0.319323	0.787738	0.889	1	-0.111
3011	gene:EgrG_001056800	EgrG_001056800	pathogen_EgG_scaffold_0002	-	11429745	11429774	11428058	11428095	11431083	11431306	3011	8	1	2	1	104	75	0.46826	0.787738	0.852	0.591	0.261
3012	gene:EgrG_000449600	EgrG_000449600	pathogen_EgG_scaffold_0004	-	2583094	2583121	2581146	2581527	2583243	2583365	3012	2	3	0	3	102	75	0.25757	0.787738	0.329	0	0.329
3013	gene:EgrG_000514400	EgrG_000514400	pathogen_EgG_scaffold_0004	-	8929054	8929304	8927648	8927866	8929448	8929837	3013	33	1	37	0	325	75	0.363392	0.787738	0.884	1	-0.116
3014	gene:EgrG_000514400	EgrG_000514400	pathogen_EgG_scaffold_0004	-	8929084	8929304	8927648	8927866	8929448	8929837	3014	24	1	22	0	295	75	0.415234	0.787738	0.859	1	-0.141
3015	gene:EgrG_000746800	EgrG_000746800	pathogen_EgG_scaffold_0001	+	798837	798946	798658	798732	800020	800134	3015	41	1	50	3	184	75	0.454333	0.787738	0.944	0.872	0.072
301	gene:EgrG_000417900	EgrG_000417900	pathogen_EgG_scaffold_0019	-	761109	761253	759717	760512	762746	762892	301	32	1	37	3	219	75	0.430027	0.787738	0.916	0.809	0.107
3022	gene:EgrG_000522800	EgrG_000522800	pathogen_EgG_scaffold_0007	+	572602	572734	572510	572565	573021	573252	3022	83	0	92	1	207	75	0.456412	0.787738	1	0.971	0.029
3023	gene:EgrG_000243700	EgrG_000243700	pathogen_EgG_scaffold_0005	-	5142141	5142254	5141838	5141970	5142466	5142542	3023	8	0	4	1	188	75	0.29733	0.787738	1	0.615	0.385
3024	gene:EgrG_000243700	EgrG_000243700	pathogen_EgG_scaffold_0005	-	5142466	5142542	5142141	5142254	5143291	5143382	3024	6	0	3	1	151	75	0.30734	0.787738	1	0.598	0.402
3026	gene:EgrG_001019500	EgrG_001019500	pathogen_EgG_scaffold_0002	+	7942786	7942816	7942424	7942528	7943541	7943607	3026	0	2	2	3	105	75	0.36293	0.787738	0	0.323	-0.323
3028	gene:EgrG_000716900	EgrG_000716900	pathogen_EgG_scaffold_0016	+	634277	634359	631070	631223	635231	635398	3028	12	2	19	0	157	75	0.118237	0.787738	0.741	1	-0.259
3031	gene:EgrG_000871900	EgrG_000871900	pathogen_EgG_scaffold_0001	+	11964671	11964719	11963539	11963803	11965128	11965260	3031	1	2	5	1	123	75	0.200808	0.787738	0.234	0.753	-0.519
3034	gene:EgrG_000871900	EgrG_000871900	pathogen_EgG_scaffold_0001	+	11963539	11963803	11962103	11962172	11965128	11965260	3034	28	1	16	0	339	75	0.528737	0.787738	0.861	1	-0.139
3035	gene:EgrG_000489100	EgrG_000489100	pathogen_EgG_scaffold_0004	+	6226960	6227024	6226000	6226178	6228017	6228227	3035	3	4	0	3	139	75	0.204171	0.787738	0.288	0	0.288
3036	gene:EgrG_001157000	EgrG_001157000	pathogen_EgG_scaffold_0029	-	99816	100004	97031	97620	101622	101792	3036	39	0	34	1	263	75	0.354697	0.787738	1	0.907	0.093
3037	gene:EgrG_000911200	EgrG_000911200	pathogen_EgG_scaffold_0001	-	15923052	15923073	15921364	15921500	15923877	15923889	3037	3	0	1	2	96	75	0.140747	0.787738	1	0.281	0.719
3039	gene:EgrG_000911200	EgrG_000911200	pathogen_EgG_scaffold_0001	-	15922627	15922648	15921364	15921500	15924720	15924757	3039	4	23	3	32	96	75	0.467022	0.787738	0.12	0.068	0.052
303	gene:EgrG_001014800	EgrG_001014800	pathogen_EgG_scaffold_0002	+	7683349	7683397	7682888	7683115	7683887	7684312	303	4	0	2	2	123	75	0.154914	0.787738	1	0.379	0.621
3042	gene:EgrG_000795010	EgrG_000795010	pathogen_EgG_scaffold_0001	-	5888074	5888194	5887704	5887972	5888411	5888621	3042	22	0	10	1	195	75	0.246126	0.787738	1	0.794	0.206
3043	gene:EgrG_000795010	EgrG_000795010	pathogen_EgG_scaffold_0001	-	5888074	5888172	5887704	5887972	5888411	5888621	3043	9	0	4	1	173	75	0.272863	0.787738	1	0.634	0.366
3045	gene:EgrG_000315700	EgrG_000315700	pathogen_EgG_scaffold_0052	-	15042	15277	14744	14973	19607	19805	3045	5	53	2	39	310	75	0.524795	0.787738	0.022	0.012	0.01
3048	gene:EgrG_000094800	EgrG_000094800	pathogen_EgG_scaffold_0045	-	101071	101226	100417	100572	101691	101773	3048	13	1	2	1	230	75	0.337969	0.787738	0.809	0.395	0.414
3049	gene:EgrG_000500300	EgrG_000500300	pathogen_EgG_scaffold_0004	-	7594700	7594847	7592840	7592935	7596124	7596265	3049	213	87	323	90	222	75	0.0305283	0.787738	0.453	0.548	-0.095
3050	gene:EgrG_000500300	EgrG_000500300	pathogen_EgG_scaffold_0004	-	7594696	7594847	7592840	7592935	7596124	7596265	3050	138	87	216	90	226	75	0.0276778	0.787738	0.345	0.443	-0.098
3051	gene:EgrG_000639700	EgrG_000639700	pathogen_EgG_scaffold_0003	+	6791822	6791983	6790396	6790592	6794373	6794517	3051	13	1	18	0	236	75	0.333691	0.787738	0.805	1	-0.195
3054	gene:EgrG_001032400	EgrG_001032400	pathogen_EgG_scaffold_0002	-	9100040	9100278	9099599	9099771	9100420	9100542	3054	75	0	73	1	313	75	0.374817	0.787738	1	0.946	0.054
3055	gene:EgrG_000120400	EgrG_000120400	pathogen_EgG_scaffold_0009	-	2141496	2141532	2140364	2140445	2141897	2141939	3055	35	0	47	1	111	75	0.480297	0.787738	1	0.969	0.031
3056	gene:EgrG_000120400	EgrG_000120400	pathogen_EgG_scaffold_0009	-	2141446	2141532	2140364	2140445	2141897	2141939	3056	1	0	1	1	161	75	0.541847	0.787738	1	0.318	0.682
3058	gene:EgrG_000871200	EgrG_000871200	pathogen_EgG_scaffold_0001	+	11929109	11929226	11927496	11927713	11930327	11930479	3058	18	0	10	1	192	75	0.283479	0.787738	1	0.796	0.204
305	gene:EgrG_000115300	EgrG_000115300	pathogen_EgG_scaffold_0009	+	1577585	1577698	1576660	1576936	1577747	1577873	305	85	0	54	1	188	75	0.316285	0.787738	1	0.956	0.044
3067	gene:EgrG_000706500	EgrG_000706500	pathogen_EgG_scaffold_0013	+	2178451	2178598	2177422	2177742	2178848	2178941	3067	0	20	5	16	222	75	0.0178382	0.787738	0	0.095	-0.095
3069	gene:EgrG_000706500	EgrG_000706500	pathogen_EgG_scaffold_0013	+	2172148	2172167	2171604	2171726	2172708	2173060	3069	3	1	0	1	94	75	0.309513	0.787738	0.705	0	0.705
306	gene:EgrG_000115300	EgrG_000115300	pathogen_EgG_scaffold_0009	+	1579833	1580000	1577965	1578104	1580710	1580823	306	18	0	29	2	242	75	0.292336	0.787738	1	0.818	0.182
3070	gene:EgrG_000425200	EgrG_000425200	pathogen_EgG_scaffold_0004	+	439720	439812	439595	439689	440549	440621	3070	161	1	186	4	167	75	0.255706	0.787738	0.986	0.954	0.032
3071	gene:EgrG_000425200	EgrG_000425200	pathogen_EgG_scaffold_0004	+	439747	439812	439595	439689	440549	440621	3071	93	1	97	4	140	75	0.213874	0.787738	0.98	0.929	0.051
3072	gene:EgrG_000425200	EgrG_000425200	pathogen_EgG_scaffold_0004	+	439720	439807	439595	439689	440549	440621	3072	62	1	68	4	162	75	0.235452	0.787738	0.966	0.887	0.079
3073	gene:EgrG_000425200	EgrG_000425200	pathogen_EgG_scaffold_0004	+	439747	439807	439595	439689	440549	440621	3073	1	1	1	4	135	75	0.512772	0.787738	0.357	0.122	0.235
3074	gene:EgrG_000835100	EgrG_000835100	pathogen_EgG_scaffold_0001	-	9157080	9157162	9156769	9156898	9157220	9157367	3074	6	1	8	5	157	75	0.28656	0.787738	0.741	0.433	0.308
3075	gene:EgrG_000835100	EgrG_000835100	pathogen_EgG_scaffold_0001	-	9157080	9157192	9156769	9156898	9157220	9157367	3075	25	1	25	5	187	75	0.12948	0.787738	0.909	0.667	0.242
3076	gene:EgrG_000877100	EgrG_000877100	pathogen_EgG_scaffold_0001	-	12283610	12283827	12283057	12283521	12285899	12286065	3076	80	0	79	1	292	75	0.383222	0.787738	1	0.953	0.047
3077	gene:EgrG_000877100	EgrG_000877100	pathogen_EgG_scaffold_0001	-	12284672	12284979	12283610	12283827	12285899	12286065	3077	119	10	108	17	382	75	0.136723	0.787738	0.7	0.555	0.145
3078	gene:EgrG_000877100	EgrG_000877100	pathogen_EgG_scaffold_0001	-	12283586	12283827	12283057	12283521	12285899	12286065	3078	75	0	72	1	316	75	0.371428	0.787738	1	0.945	0.055
3082	gene:EgrG_000748700	EgrG_000748700	pathogen_EgG_scaffold_0001	+	1182274	1182389	1175733	1175859	1182585	1182675	3082	2	0	1	1	190	75	0.389148	0.787738	1	0.283	0.717
3083	gene:EgrG_000748700	EgrG_000748700	pathogen_EgG_scaffold_0001	+	1184430	1184536	1183953	1184067	1185774	1185925	3083	7	0	2	1	181	75	0.231812	0.787738	1	0.453	0.547
3085	gene:EgrG_001061800	EgrG_001061800	pathogen_EgG_scaffold_0002	-	11905536	11905578	11905203	11905281	11905934	11905988	3085	1	1	1	0	117	75	0.542158	0.787738	0.391	1	-0.609
3086	gene:EgrG_001061800	EgrG_001061800	pathogen_EgG_scaffold_0002	-	11908498	11908522	11908097	11908139	11908690	11908732	3086	2	2	4	1	99	75	0.40925	0.787738	0.431	0.752	-0.321
3087	gene:EgrG_001061800	EgrG_001061800	pathogen_EgG_scaffold_0002	-	11902153	11902180	11901890	11901932	11902664	11902706	3087	6	0	3	3	102	75	0.0623067	0.787738	1	0.424	0.576
3088	gene:EgrG_001061800	EgrG_001061800	pathogen_EgG_scaffold_0002	-	11911352	11911391	11909781	11909814	11912046	11912092	3088	12	0	11	1	114	75	0.378545	0.787738	1	0.879	0.121
3089	gene:EgrG_001061800	EgrG_001061800	pathogen_EgG_scaffold_0002	-	11904332	11904380	11904142	11904193	11904516	11904570	3089	9	2	5	0	123	75	0.35121	0.787738	0.733	1	-0.267
308	gene:EgrG_000115300	EgrG_000115300	pathogen_EgG_scaffold_0009	+	1579833	1579897	1577965	1578104	1580710	1580823	308	32	0	29	2	139	75	0.159486	0.787738	1	0.887	0.113
3090	gene:EgrG_000757600	EgrG_000757600	pathogen_EgG_scaffold_0001	-	2048601	2048771	2048493	2048535	2048917	2049111	3090	65	1	65	0	245	75	0.385085	0.787738	0.952	1	-0.048
3091	gene:EgrG_000700100	EgrG_000700100	pathogen_EgG_scaffold_0013	+	1659339	1659564	1657842	1658470	1663099	1663220	3091	2	1	3	0	300	75	0.401922	0.787738	0.333	1	-0.667
3092	gene:EgrG_000486100	EgrG_000486100	pathogen_EgG_scaffold_0004	+	5875233	5875304	5869308	5869515	5879288	5879357	3092	45	1	41	5	146	75	0.096281	0.787738	0.959	0.808	0.151
3093	gene:EgrG_000156500	EgrG_000156500	pathogen_EgG_scaffold_0008	-	286273	286343	285930	286230	286765	286921	3093	63	0	76	1	145	75	0.503176	0.787738	1	0.975	0.025
3095	gene:EgrG_000459500	EgrG_000459500	pathogen_EgG_scaffold_0004	+	3541077	3541173	3539901	3540026	3541709	3541768	3095	32	1	34	0	171	75	0.367997	0.787738	0.933	1	-0.067
3097	gene:EgrG_000702250	EgrG_000702250	pathogen_EgG_scaffold_0013	-	1854483	1854568	1853590	1853683	1855101	1855178	3097	4	1	6	0	160	75	0.353688	0.787738	0.652	1	-0.348
3098	gene:EgrG_000569100	EgrG_000569100	pathogen_EgG_scaffold_0017	+	170777	171047	170028	170080	171127	171208	3098	51	0	27	1	345	75	0.260292	0.787738	1	0.854	0.146
309	gene:EgrG_001094200	EgrG_001094200	pathogen_EgG_scaffold_0014	-	508314	508529	508151	508238	508755	508921	309	10	1	9	0	290	75	0.44428	0.787738	0.721	1	-0.279
30	gene:EgrG_001000500	EgrG_001000500	pathogen_EgG_scaffold_0002	-	6329974	6330066	6329229	6329622	6330790	6330950	30	0	6	4	11	167	75	0.149481	0.787738	0	0.14	-0.14
3100	gene:EgrG_000257920	EgrG_000257920	pathogen_EgG_scaffold_0005	-	6301125	6301263	6300713	6300869	6301342	6301348	3100	29	6	22	2	213	75	0.34618	0.787738	0.63	0.795	-0.165
3102	gene:EgrG_000489900	EgrG_000489900	pathogen_EgG_scaffold_0004	-	6383981	6384246	6381992	6382109	6384989	6385016	3102	58	1	54	0	340	75	0.397439	0.787738	0.928	1	-0.072
3105	gene:EgrG_000213600	EgrG_000213600	pathogen_EgG_scaffold_0005	+	2167029	2167234	2166826	2166910	2167508	2167651	3105	52	0	40	3	280	75	0.0575471	0.787738	1	0.781	0.219
3106	gene:EgrG_000213600	EgrG_000213600	pathogen_EgG_scaffold_0005	+	2167158	2167234	2166826	2166910	2167508	2167651	3106	28	0	26	3	151	75	0.0805027	0.787738	1	0.811	0.189
3107	gene:EgrG_001106000	EgrG_001106000	pathogen_EgG_scaffold_0006	+	181576	181623	181301	181400	182039	182131	3107	11	1	7	0	122	75	0.509327	0.787738	0.871	1	-0.129
3108	gene:EgrG_001040800	EgrG_001040800	pathogen_EgG_scaffold_0002	+	9837201	9837437	9836997	9837124	9837866	9837992	3108	55	4	72	2	311	75	0.285502	0.787738	0.768	0.897	-0.129
3109	gene:EgrG_001040800	EgrG_001040800	pathogen_EgG_scaffold_0002	+	9837187	9837424	9836961	9837124	9837866	9837992	3109	151	4	198	2	312	75	0.277125	0.787738	0.901	0.96	-0.059
310	gene:EgrG_000393700	EgrG_000393700	pathogen_EgG_scaffold_0035	-	126260	126281	124166	124402	128486	128660	310	3	2	2	0	96	75	0.371648	0.787738	0.54	1	-0.46
3110	gene:EgrG_001040800	EgrG_001040800	pathogen_EgG_scaffold_0002	+	9837187	9837424	9836961	9837124	9837870	9837992	3110	98	1	132	0	312	75	0.347184	0.787738	0.959	1	-0.041
3111	gene:EgrG_001040800	EgrG_001040800	pathogen_EgG_scaffold_0002	+	9837201	9837424	9836997	9837124	9837866	9837992	3111	107	4	137	2	298	75	0.290854	0.787738	0.871	0.945	-0.074
3115	gene:EgrG_000803300	EgrG_000803300	pathogen_EgG_scaffold_0001	-	6444894	6445013	6443792	6443849	6446166	6446250	3115	227	1	222	0	194	75	0.507208	0.787738	0.989	1	-0.011
3117	gene:EgrG_000434910	EgrG_000434910	pathogen_EgG_scaffold_0004	+	1309926	1310200	1309543	1309612	1312911	1313105	3117	33	1	37	0	349	75	0.364513	0.787738	0.876	1	-0.124
3118	gene:EgrG_000233300	EgrG_000233300	pathogen_EgG_scaffold_0005	-	4150554	4150650	4149504	4150008	4151233	4151473	3118	2	0	1	1	171	75	0.388576	0.787738	1	0.305	0.695
311	gene:EgrG_001043000	EgrG_001043000	pathogen_EgG_scaffold_0002	+	10060899	10061251	10060352	10060571	10061406	10061655	311	74	4	52	1	427	75	0.357594	0.787738	0.765	0.901	-0.136
3120	gene:EgrG_000859900	EgrG_000859900	pathogen_EgG_scaffold_0001	+	11087114	11087300	11085094	11086056	11087533	11087817	3120	29	3	29	1	261	75	0.361987	0.787738	0.735	0.893	-0.158
3121	gene:EgrG_000859900	EgrG_000859900	pathogen_EgG_scaffold_0001	+	11087114	11087249	11085094	11086056	11087533	11087817	3121	50	3	36	1	210	75	0.528613	0.787738	0.856	0.928	-0.072
3122	gene:EgrG_000859900	EgrG_000859900	pathogen_EgG_scaffold_0001	+	11087114	11087276	11085094	11086056	11087533	11087817	3122	24	3	25	1	237	75	0.34661	0.787738	0.717	0.888	-0.171
3126	gene:EgrG_000120700	EgrG_000120700	pathogen_EgG_scaffold_0009	-	2162048	2162096	2161528	2161555	2162178	2162217	3126	55	3	76	1	123	75	0.216274	0.787738	0.918	0.979	-0.061
3129	gene:EgrG_000120700	EgrG_000120700	pathogen_EgG_scaffold_0009	-	2162992	2163019	2162599	2162920	2163220	2163241	3129	35	3	39	0	102	75	0.0726017	0.787738	0.896	1	-0.104
3130	gene:EgrG_000120700	EgrG_000120700	pathogen_EgG_scaffold_0009	-	2157500	2157514	2157318	2157333	2158050	2158083	3130	30	2	34	1	89	75	0.538636	0.787738	0.927	0.966	-0.039
3131	gene:EgrG_000530900	EgrG_000530900	pathogen_EgG_scaffold_0007	-	1647973	1648137	1647383	1647632	1651709	1652002	3131	4	0	4	1	239	75	0.453058	0.787738	1	0.557	0.443
3132	gene:EgrG_000530900	EgrG_000530900	pathogen_EgG_scaffold_0007	-	1651709	1652002	1647973	1648137	1657016	1657228	3132	7	0	8	1	368	75	0.462893	0.787738	1	0.62	0.38
3133	gene:EgrG_000255800	EgrG_000255800	pathogen_EgG_scaffold_0005	-	6048420	6048534	6048130	6048241	6048795	6048915	3133	11	0	2	2	189	75	0.0427562	0.787738	1	0.284	0.716
3135	gene:EgrG_000255800	EgrG_000255800	pathogen_EgG_scaffold_0005	-	6048795	6048915	6048420	6048534	6049443	6049563	3135	18	0	12	1	195	75	0.315395	0.787738	1	0.822	0.178
3138	gene:EgrG_000758900	EgrG_000758900	pathogen_EgG_scaffold_0001	+	2249233	2249334	2249150	2249191	2249639	2249716	3138	78	0	56	1	176	75	0.345018	0.787738	1	0.96	0.04
3139	gene:EgrG_000758900	EgrG_000758900	pathogen_EgG_scaffold_0001	+	2249413	2249460	2249233	2249334	2249639	2249716	3139	67	0	74	1	122	75	0.541485	0.787738	1	0.978	0.022
3140	gene:EgrG_001015050	EgrG_001015050	pathogen_EgG_scaffold_0002	-	7696992	7697085	7696138	7696324	7698061	7698118	3140	12	0	11	2	168	75	0.186303	0.787738	1	0.711	0.289
3142	gene:EgrG_000345200	EgrG_000345200	pathogen_EgG_scaffold_0011	+	758374	758485	757121	757287	759573	759861	3142	26	0	51	1	186	75	0.5403	0.787738	1	0.954	0.046
3144	gene:EgrG_000345200	EgrG_000345200	pathogen_EgG_scaffold_0011	+	747124	747174	746865	747052	748944	749130	3144	12	1	9	0	125	75	0.466825	0.787738	0.878	1	-0.122
3145	gene:EgrG_000410800	EgrG_000410800	pathogen_EgG_scaffold_0019	+	211502	211582	210687	211219	212135	212170	3145	12	1	12	0	155	75	0.401485	0.787738	0.853	1	-0.147
3146	gene:EgrG_000511300	EgrG_000511300	pathogen_EgG_scaffold_0004	+	8704343	8704456	8702908	8703062	8705699	8705764	3146	3	0	1	1	188	75	0.307654	0.787738	1	0.285	0.715
3147	gene:EgrG_000511300	EgrG_000511300	pathogen_EgG_scaffold_0004	+	8703156	8703204	8702908	8703062	8704343	8704456	3147	1	0	0	1	123	75	0.338314	0.787738	1	0	1
3148	gene:EgrG_001147200	EgrG_001147200	pathogen_EgG_scaffold_0006	-	4467427	4467722	4466889	4467192	4468699	4468833	3148	29	0	31	2	370	75	0.201463	0.787738	1	0.759	0.241
3149	gene:EgrG_001147200	EgrG_001147200	pathogen_EgG_scaffold_0006	-	4462341	4462391	4462072	4462221	4462482	4462761	3149	27	0	34	2	125	75	0.222602	0.787738	1	0.911	0.089
314	gene:EgrG_000594200	EgrG_000594200	pathogen_EgG_scaffold_0003	-	1914884	1914917	1914617	1914692	1915278	1915342	314	3	4	6	2	108	75	0.24185	0.787738	0.342	0.676	-0.334
3150	gene:EgrG_000527000	EgrG_000527000	pathogen_EgG_scaffold_0007	+	1169505	1169606	1168938	1169131	1170892	1171087	3150	21	0	10	1	176	75	0.252698	0.787738	1	0.81	0.19
3152	gene:EgrG_001177000	EgrG_001177000	pathogen_EgG_scaffold_0012	+	1475420	1475471	1473772	1473864	1475630	1475727	3152	0	2	1	1	126	75	0.365032	0.787738	0	0.373	-0.373
3153	gene:EgrG_001177000	EgrG_001177000	pathogen_EgG_scaffold_0012	+	1475463	1475471	1473772	1473864	1475630	1475727	3153	0	2	2	1	83	75	0.214729	0.787738	0	0.644	-0.644
3154	gene:EgrG_001177000	EgrG_001177000	pathogen_EgG_scaffold_0012	+	1486213	1486387	1485795	1486139	1486589	1486696	3154	5	0	5	1	249	75	0.443471	0.787738	1	0.601	0.399
3155	gene:EgrG_001088700	EgrG_001088700	pathogen_EgG_scaffold_0014	+	192271	192521	188671	189255	194706	194824	3155	73	1	82	0	325	75	0.35569	0.787738	0.944	1	-0.056
3156	gene:EgrG_000294500	EgrG_000294500	pathogen_EgG_scaffold_0039	+	214676	214880	214503	214631	214976	215138	3156	175	2	176	0	279	75	0.207852	0.787738	0.959	1	-0.041
3157	gene:EgrG_000294500	EgrG_000294500	pathogen_EgG_scaffold_0039	+	214676	214898	214416	214631	214976	215138	3157	233	2	221	0	297	75	0.247383	0.787738	0.967	1	-0.033
3158	gene:EgrG_000479500	EgrG_000479500	pathogen_EgG_scaffold_0004	-	5179791	5179858	5179057	5179422	5181879	5181980	3158	6	1	7	0	142	75	0.388623	0.787738	0.76	1	-0.24
3160	gene:EgrG_000459100	EgrG_000459100	pathogen_EgG_scaffold_0004	-	3523964	3524011	3523695	3523894	3524227	3524292	3160	7	1	7	0	122	75	0.415228	0.787738	0.811	1	-0.189
3162	gene:EgrG_000244600	EgrG_000244600	pathogen_EgG_scaffold_0005	-	5186653	5186869	5186269	5186390	5186995	5187295	3162	13	1	9	2	291	75	0.451217	0.787738	0.77	0.537	0.233
3163	gene:EgrG_000244600	EgrG_000244600	pathogen_EgG_scaffold_0005	-	5186545	5186869	5186269	5186390	5186995	5187295	3163	16	1	10	2	399	75	0.403586	0.787738	0.75	0.484	0.266
3165	gene:EgrG_001173750	EgrG_001173750	pathogen_EgG_scaffold_0012	-	1108236	1108344	1107952	1108081	1108427	1108614	3165	43	0	53	5	183	75	0.0350506	0.787738	1	0.813	0.187
3167	gene:EgrG_001173750	EgrG_001173750	pathogen_EgG_scaffold_0012	-	1108310	1108344	1107952	1108081	1108427	1108614	3167	14	0	11	5	109	75	0.0193624	0.787738	1	0.602	0.398
3169	gene:EgrG_002005500	EgrG_002005500	pathogen_EgG_contig_0075	-	81960	82209	81347	81465	82311	82403	3169	80	0	98	2	324	75	0.211418	0.787738	1	0.919	0.081
316	gene:EgrG_000594200	EgrG_000594200	pathogen_EgG_scaffold_0003	-	1903914	1903974	1902154	1902525	1905516	1905661	316	0	3	5	3	135	75	0.0823471	0.787738	0	0.481	-0.481
3170	gene:EgrG_000952100	EgrG_000952100	pathogen_EgG_scaffold_0002	-	1573967	1574047	1573542	1573594	1575021	1575275	3170	7	1	9	0	155	75	0.362201	0.787738	0.772	1	-0.228
3171	gene:EgrG_000079900	EgrG_000079900	pathogen_EgG_scaffold_0010	+	204578	204768	204237	204368	205724	205823	3171	42	0	35	4	265	75	0.031509	0.787738	1	0.712	0.288
3172	gene:EgrG_000079900	EgrG_000079900	pathogen_EgG_scaffold_0010	+	202967	203044	202242	202577	203960	204078	3172	7	1	11	0	152	75	0.318332	0.787738	0.775	1	-0.225
3174	gene:EgrG_000212300	EgrG_000212300	pathogen_EgG_scaffold_0005	-	2016135	2016167	2015542	2015872	2017737	2018031	3174	2	15	0	17	107	75	0.160853	0.787738	0.085	0	0.085
3176	gene:EgrG_000977900	EgrG_000977900	pathogen_EgG_scaffold_0002	+	4190411	4190459	4190185	4190370	4190542	4190861	3176	11	1	11	0	123	75	0.400013	0.787738	0.87	1	-0.13
3177	gene:EgrG_000461700	EgrG_000461700	pathogen_EgG_scaffold_0004	-	3745930	3745963	3745085	3745324	3746022	3746131	3177	1	8	3	5	108	75	0.234874	0.787738	0.08	0.294	-0.214
3178	gene:EgrG_000461700	EgrG_000461700	pathogen_EgG_scaffold_0004	-	3743836	3743896	3743664	3743770	3744358	3744549	3178	11	1	7	2	135	75	0.419321	0.787738	0.859	0.66	0.199
317	gene:EgrG_001011500	EgrG_001011500	pathogen_EgG_scaffold_0002	-	7345834	7345931	7345292	7345442	7345985	7346146	317	3	1	4	0	172	75	0.396867	0.787738	0.567	1	-0.433
3181	gene:EgrG_000150400	EgrG_000150400	pathogen_EgG_scaffold_0028	+	206102	206272	205646	205840	206759	206925	3181	8	0	7	1	245	75	0.398312	0.787738	1	0.682	0.318
3182	gene:EgrG_000410100	EgrG_000410100	pathogen_EgG_scaffold_0019	+	134324	134490	134024	134192	134911	135014	3182	37	0	71	1	241	75	0.533633	0.787738	1	0.957	0.043
3183	gene:EgrG_000412000	EgrG_000412000	pathogen_EgG_scaffold_0019	+	333870	334063	332875	333594	335075	335585	3183	2	41	0	45	268	75	0.478044	0.787738	0.013	0	0.013
3187	gene:EgrG_001003000	EgrG_001003000	pathogen_EgG_scaffold_0002	-	6522731	6522746	6522255	6522330	6523785	6523845	3187	2	1	0	2	90	75	0.213808	0.787738	0.625	0	0.625
3189	gene:EgrG_001003000	EgrG_001003000	pathogen_EgG_scaffold_0002	-	6535075	6535230	6533969	6534218	6535713	6535723	3189	16	1	13	0	230	75	0.449885	0.787738	0.839	1	-0.161
318	gene:EgrG_001011500	EgrG_001011500	pathogen_EgG_scaffold_0002	-	7345834	7345931	7345292	7345442	7346042	7346146	318	5	0	5	1	172	75	0.436584	0.787738	1	0.686	0.314
3190	gene:EgrG_001178200	EgrG_001178200	pathogen_EgG_scaffold_0012	+	1595067	1595186	1589573	1589790	1597093	1597374	3190	17	0	10	2	194	75	0.114533	0.787738	1	0.659	0.341
3191	gene:EgrG_001178200	EgrG_001178200	pathogen_EgG_scaffold_0012	+	1597093	1597374	1589573	1589790	1598487	1598647	3191	32	0	21	4	356	75	0.0218059	0.787738	1	0.525	0.475
3192	gene:EgrG_001178200	EgrG_001178200	pathogen_EgG_scaffold_0012	+	1594955	1595186	1589573	1589790	1597093	1597374	3192	26	0	20	2	306	75	0.145747	0.787738	1	0.71	0.29
3193	gene:EgrG_000867100	EgrG_000867100	pathogen_EgG_scaffold_0001	+	11590183	11590289	11589508	11589726	11591776	11591850	3193	29	2	23	0	181	75	0.229609	0.787738	0.857	1	-0.143
3195	gene:EgrG_000981400	EgrG_000981400	pathogen_EgG_scaffold_0002	-	4477301	4477455	4476770	4477004	4477522	4477716	3195	13	1	17	0	229	75	0.345513	0.787738	0.81	1	-0.19
3196	gene:EgrG_000787900	EgrG_000787900	pathogen_EgG_scaffold_0001	-	5348399	5348643	5348111	5348231	5349050	5349492	3196	62	0	61	1	319	75	0.375875	0.787738	1	0.935	0.065
3199	gene:EgrG_001020100	EgrG_001020100	pathogen_EgG_scaffold_0002	+	7980114	7980172	7979183	7979414	7981474	7981582	3199	0	15	3	14	133	75	0.0852165	0.787738	0	0.108	-0.108
319	gene:EgrG_001011500	EgrG_001011500	pathogen_EgG_scaffold_0002	-	7345985	7346146	7345292	7345442	7346383	7346422	319	5	0	2	1	236	75	0.295842	0.787738	1	0.389	0.611
31	gene:EgrG_001000500	EgrG_001000500	pathogen_EgG_scaffold_0002	-	6329974	6330066	6329229	6329622	6331276	6331374	31	1	2	2	0	167	75	0.217968	0.787738	0.183	1	-0.817
3200	gene:EgrG_001020100	EgrG_001020100	pathogen_EgG_scaffold_0002	+	7978344	7978387	7976964	7977194	7979183	7979414	3200	3	1	8	0	118	75	0.247485	0.787738	0.656	1	-0.344
3201	gene:EgrG_001020100	EgrG_001020100	pathogen_EgG_scaffold_0002	+	7978344	7978387	7976964	7977194	7979087	7979240	3201	15	4	18	1	118	75	0.167493	0.787738	0.704	0.92	-0.216
3202	gene:EgrG_001020100	EgrG_001020100	pathogen_EgG_scaffold_0002	+	7973328	7973902	7972591	7972642	7974316	7974349	3202	123	6	107	2	649	75	0.23939	0.787738	0.703	0.861	-0.158
3203	gene:EgrG_001025500	EgrG_001025500	pathogen_EgG_scaffold_0002	-	8435263	8435360	8434820	8434948	8435742	8436183	3203	25	1	26	5	172	75	0.139521	0.787738	0.916	0.694	0.222
3204	gene:EgrG_000644000	EgrG_000644000	pathogen_EgG_scaffold_0003	-	7518877	7519028	7517005	7517457	7521507	7521722	3204	3	0	2	1	226	75	0.399715	0.787738	1	0.399	0.601
3205	gene:EgrG_000987300	EgrG_000987300	pathogen_EgG_scaffold_0002	+	5048344	5048362	5046823	5047503	5049603	5049929	3205	2	12	0	11	93	75	0.206834	0.787738	0.118	0	0.118
3207	gene:EgrG_000987300	EgrG_000987300	pathogen_EgG_scaffold_0002	+	5056426	5056456	5055905	5056031	5058100	5058562	3207	12	3	20	2	105	75	0.376051	0.787738	0.741	0.877	-0.136
3209	gene:EgrG_000814350	EgrG_000814350	pathogen_EgG_scaffold_0001	-	7375454	7375841	7374881	7375060	7376377	7376562	3209	34	0	53	2	462	75	0.280188	0.787738	1	0.811	0.189
320	gene:EgrG_001011500	EgrG_001011500	pathogen_EgG_scaffold_0002	-	7346042	7346146	7345292	7345442	7346383	7346422	320	3	0	2	1	179	75	0.396781	0.787738	1	0.456	0.544
3210	gene:EgrG_001083400	EgrG_001083400	pathogen_EgG_scaffold_0002	-	14271008	14271084	14265893	14266387	14273121	14274144	3210	23	0	36	2	151	75	0.274397	0.787738	1	0.899	0.101
3211	gene:EgrG_001083400	EgrG_001083400	pathogen_EgG_scaffold_0002	-	14271008	14271084	14265893	14266387	14271391	14272273	3211	35	0	42	2	151	75	0.210565	0.787738	1	0.913	0.087
3212	gene:EgrG_001083400	EgrG_001083400	pathogen_EgG_scaffold_0002	-	14271391	14272273	14265893	14266387	14273121	14274144	3212	164	0	189	2	957	75	0.200597	0.787738	1	0.881	0.119
3213	gene:EgrG_001083400	EgrG_001083400	pathogen_EgG_scaffold_0002	-	14271391	14272273	14271008	14271084	14273121	14274144	3213	178	2	193	0	957	75	0.157837	0.787738	0.875	1	-0.125
3220	gene:EgrG_000345100	EgrG_000345100	pathogen_EgG_scaffold_0011	-	741360	741580	741070	741294	743316	743533	3220	72	4	59	0	295	75	0.061091	0.787738	0.821	1	-0.179
3222	gene:EgrG_000468100	EgrG_000468100	pathogen_EgG_scaffold_0004	+	4240935	4241026	4239679	4239984	4241215	4241314	3222	94	0	70	1	166	75	0.398314	0.787738	1	0.969	0.031
3223	gene:EgrG_000915400	EgrG_000915400	pathogen_EgG_scaffold_0026	-	408387	408534	408165	408200	409043	409112	3223	5	0	5	1	222	75	0.441441	0.787738	1	0.628	0.372
3224	gene:EgrG_000677910	EgrG_000677910	pathogen_EgG_scaffold_0003	-	11039998	11040017	11038829	11039181	11040573	11040943	3224	0	12	1	11	94	75	0.370011	0.787738	0	0.068	-0.068
3225	gene:EgrG_000196100	EgrG_000196100	pathogen_EgG_scaffold_0009	+	3066745	3066881	3066436	3066580	3067101	3067169	3225	110	0	128	2	211	75	0.229633	0.787738	1	0.958	0.042
3226	gene:EgrG_000196100	EgrG_000196100	pathogen_EgG_scaffold_0009	+	3066768	3066881	3066436	3066580	3067101	3067169	3226	177	0	169	2	188	75	0.264791	0.787738	1	0.971	0.029
3228	gene:EgrG_000196100	EgrG_000196100	pathogen_EgG_scaffold_0009	+	3066696	3066881	3066436	3066580	3067101	3067169	3228	112	0	126	2	260	75	0.207124	0.787738	1	0.948	0.052
322	gene:EgrG_001127700	EgrG_001127700	pathogen_EgG_scaffold_0006	+	2437300	2437380	2436124	2436375	2437549	2437724	322	4	8	9	8	155	75	0.316593	0.787738	0.195	0.352	-0.157
3230	gene:EgrG_001102300	EgrG_001102300	pathogen_EgG_scaffold_0014	-	1241777	1242875	1241423	1241704	1243214	1243257	3230	284	3	207	0	1173	75	0.129758	0.787738	0.858	1	-0.142
3231	gene:EgrG_000468400	EgrG_000468400	pathogen_EgG_scaffold_0004	+	4257537	4257903	4257300	4257471	4257972	4258230	3231	42	0	33	1	441	75	0.340321	0.787738	1	0.849	0.151
3232	gene:EgrG_001002200	EgrG_001002200	pathogen_EgG_scaffold_0002	-	6466880	6467029	6465875	6466251	6467439	6468000	3232	28	3	33	0	224	75	0.0708284	0.787738	0.758	1	-0.242
3233	gene:EgrG_001002200	EgrG_001002200	pathogen_EgG_scaffold_0002	-	6460685	6460695	6459422	6459470	6461850	6461960	3233	3	0	1	1	85	75	0.29444	0.787738	1	0.469	0.531
3234	gene:EgrG_001002200	EgrG_001002200	pathogen_EgG_scaffold_0002	-	6460685	6460783	6459422	6459470	6462261	6462383	3234	23	0	21	1	173	75	0.368393	0.787738	1	0.901	0.099
3235	gene:EgrG_001002200	EgrG_001002200	pathogen_EgG_scaffold_0002	-	6460685	6460783	6459422	6459470	6461850	6461960	3235	40	0	35	1	173	75	0.352051	0.787738	1	0.938	0.062
3236	gene:EgrG_001002200	EgrG_001002200	pathogen_EgG_scaffold_0002	-	6461850	6461960	6460685	6460783	6462261	6462383	3236	37	1	32	0	185	75	0.414614	0.787738	0.938	1	-0.062
3237	gene:EgrG_001002200	EgrG_001002200	pathogen_EgG_scaffold_0002	-	6461850	6461960	6459422	6459470	6462261	6462383	3237	19	0	19	1	185	75	0.392493	0.787738	1	0.885	0.115
3238	gene:EgrG_000925300	EgrG_000925300	pathogen_EgG_scaffold_0018	+	320669	320876	318543	318748	322858	322934	3238	31	1	20	0	282	75	0.493965	0.787738	0.892	1	-0.108
3239	gene:EgrG_000925300	EgrG_000925300	pathogen_EgG_scaffold_0018	+	320669	320760	318543	318748	322858	322934	3239	33	1	33	0	166	75	0.38124	0.787738	0.937	1	-0.063
323	gene:EgrG_001127700	EgrG_001127700	pathogen_EgG_scaffold_0006	+	2436124	2436375	2435371	2435546	2437549	2437724	323	46	0	49	1	326	75	0.397404	0.787738	1	0.919	0.081
3240	gene:EgrG_000857600	EgrG_000857600	pathogen_EgG_scaffold_0001	-	10897333	10897615	10894583	10894678	10898603	10898810	3240	12	0	8	1	357	75	0.340997	0.787738	1	0.627	0.373
3241	gene:EgrG_000857600	EgrG_000857600	pathogen_EgG_scaffold_0001	-	10897429	10897615	10894583	10894678	10898603	10898810	3241	17	0	10	1	261	75	0.300926	0.787738	1	0.742	0.258
3242	gene:EgrG_001020900	EgrG_001020900	pathogen_EgG_scaffold_0002	+	8060490	8060793	8060065	8060203	8060901	8061109	3242	11	0	7	1	378	75	0.337202	0.787738	1	0.581	0.419
3246	gene:EgrG_000236500	EgrG_000236500	pathogen_EgG_scaffold_0005	+	4478735	4478762	4477897	4478024	4478936	4479184	3246	72	2	87	8	102	75	0.118032	0.787738	0.964	0.889	0.075
324	gene:EgrG_001025300	EgrG_001025300	pathogen_EgG_scaffold_0002	+	8428217	8428381	8427409	8427603	8428702	8428849	324	60	4	64	2	239	75	0.404441	0.787738	0.825	0.909	-0.084
3252	gene:EgrG_000236900	EgrG_000236900	pathogen_EgG_scaffold_0005	+	4526066	4526147	4524714	4524918	4526859	4527027	3252	6	7	3	9	156	75	0.29344	0.787738	0.292	0.138	0.154
3253	gene:EgrG_000872900	EgrG_000872900	pathogen_EgG_scaffold_0001	-	12041060	12041134	12039995	12040546	12041229	12041324	3253	40	7	27	0	149	75	0.0210708	0.787738	0.742	1	-0.258
3257	gene:EgrG_001081900	EgrG_001081900	pathogen_EgG_scaffold_0002	+	14093481	14093622	14092802	14093195	14093916	14093925	3257	3	2	5	0	216	75	0.165795	0.787738	0.342	1	-0.658
3258	gene:EgrG_000526400	EgrG_000526400	pathogen_EgG_scaffold_0007	+	1111333	1111818	1110491	1110974	1114556	1114963	3258	20	0	23	1	560	75	0.440787	0.787738	1	0.755	0.245
3259	gene:EgrG_000526400	EgrG_000526400	pathogen_EgG_scaffold_0007	+	1114556	1114963	1111333	1111818	1117116	1118038	3259	35	1	42	0	482	75	0.353556	0.787738	0.845	1	-0.155
3260	gene:EgrG_000703800	EgrG_000703800	pathogen_EgG_scaffold_0013	+	2013144	2013414	2010573	2010687	2017072	2017162	3260	38	0	29	1	345	75	0.332571	0.787738	1	0.863	0.137
3261	gene:EgrG_001121800	EgrG_001121800	pathogen_EgG_scaffold_0006	-	1931090	1931141	1930406	1930466	1931315	1931369	3261	0	1	3	0	126	75	0.17343	0.787738	0	1	-1
3262	gene:EgrG_001121800	EgrG_001121800	pathogen_EgG_scaffold_0006	-	1930867	1930918	1930406	1930466	1931090	1931144	3262	1	0	0	2	126	75	0.213269	0.787738	1	0	1
3264	gene:EgrG_001121800	EgrG_001121800	pathogen_EgG_scaffold_0006	-	1931090	1931144	1930406	1930466	1931315	1931369	3264	0	1	2	0	129	75	0.22562	0.787738	0	1	-1
3265	gene:EgrG_000129500	EgrG_000129500	pathogen_EgG_scaffold_0009	+	2885653	2885881	2885415	2885529	2886073	2886253	3265	21	1	21	3	303	75	0.370565	0.787738	0.839	0.634	0.205
3266	gene:EgrG_000129500	EgrG_000129500	pathogen_EgG_scaffold_0009	+	2885649	2885881	2885415	2885529	2886073	2886253	3266	22	1	26	3	307	75	0.449944	0.787738	0.843	0.679	0.164
3267	gene:EgrG_000970300	EgrG_000970300	pathogen_EgG_scaffold_0002	+	3576714	3576798	3576510	3576613	3576897	3576971	3267	63	6	65	0	159	75	0.009521	0.787738	0.832	1	-0.168
3268	gene:EgrG_000970300	EgrG_000970300	pathogen_EgG_scaffold_0002	+	3575402	3575490	3574987	3575071	3575520	3575633	3268	23	0	15	6	163	75	0.00485007	0.787738	1	0.535	0.465
3269	gene:EgrG_000970300	EgrG_000970300	pathogen_EgG_scaffold_0002	+	3575433	3575490	3574987	3575071	3575520	3575633	3269	34	0	33	6	132	75	0.0112131	0.787738	1	0.758	0.242
326	gene:EgrG_000798000	EgrG_000798000	pathogen_EgG_scaffold_0001	-	6123784	6124176	6123293	6123465	6124307	6124373	326	140	1	102	0	467	75	0.45467	0.787738	0.957	1	-0.043
3272	gene:EgrG_000892700	EgrG_000892700	pathogen_EgG_scaffold_0001	+	13847862	13848072	13846658	13846893	13848903	13849332	3272	0	1	2	2	285	75	0.471544	0.787738	0	0.208	-0.208
3273	gene:EgrG_000854300	EgrG_000854300	pathogen_EgG_scaffold_0001	-	10612663	10612903	10612035	10612148	10612952	10613143	3273	10	0	10	1	315	75	0.421159	0.787738	1	0.704	0.296
3274	gene:EgrG_000854300	EgrG_000854300	pathogen_EgG_scaffold_0001	-	10612738	10612903	10612035	10612148	10612952	10613143	3274	15	0	11	1	240	75	0.342389	0.787738	1	0.775	0.225
3277	gene:EgrG_001050350	EgrG_001050350	pathogen_EgG_scaffold_0002	+	10805942	10805969	10804968	10805090	10810409	10810514	3277	0	2	1	1	102	75	0.370029	0.787738	0	0.424	-0.424
3278	gene:EgrG_001050350	EgrG_001050350	pathogen_EgG_scaffold_0002	+	10805924	10805969	10804968	10805090	10810409	10810514	3278	0	2	8	1	120	75	0.0408756	0.787738	0	0.833	-0.833
3279	gene:EgrG_001050350	EgrG_001050350	pathogen_EgG_scaffold_0002	+	10805924	10805969	10805192	10805382	10810409	10810514	3279	1	0	1	3	120	75	0.304335	0.787738	1	0.172	0.828
327	gene:EgrG_001071000	EgrG_001071000	pathogen_EgG_scaffold_0002	-	12714263	12714389	12713592	12713912	12715880	12716033	327	30	0	33	2	201	75	0.198675	0.787738	1	0.86	0.14
3281	gene:EgrG_001050350	EgrG_001050350	pathogen_EgG_scaffold_0002	+	10805192	10805382	10804968	10805090	10805924	10805969	3281	14	1	12	8	265	75	0.0258762	0.787738	0.798	0.298	0.5
3283	gene:EgrG_001050350	EgrG_001050350	pathogen_EgG_scaffold_0002	+	10805924	10805973	10804968	10805090	10810409	10810514	3283	1	2	5	1	124	75	0.200821	0.787738	0.232	0.752	-0.52
3284	gene:EgrG_000321550	EgrG_000321550	pathogen_EgG_scaffold_0044	-	101896	102030	101189	101319	103363	103444	3284	25	2	26	4	209	75	0.490318	0.787738	0.818	0.7	0.118
3285	gene:EgrG_000999500	EgrG_000999500	pathogen_EgG_scaffold_0002	+	6276489	6276689	6276040	6276420	6278222	6278460	3285	58	1	60	0	275	75	0.372123	0.787738	0.941	1	-0.059
3286	gene:EgrG_000999500	EgrG_000999500	pathogen_EgG_scaffold_0002	+	6276489	6276564	6276040	6276420	6278222	6278460	3286	22	1	19	0	150	75	0.420995	0.787738	0.917	1	-0.083
3287	gene:EgrG_000600900	EgrG_000600900	pathogen_EgG_scaffold_0003	+	2829082	2829137	2828927	2829017	2829202	2829261	3287	4	2	0	3	130	75	0.0799141	0.787738	0.536	0	0.536
3288	gene:EgrG_001172100	EgrG_001172100	pathogen_EgG_scaffold_0012	-	966712	966818	964802	964968	966979	967231	3288	3	1	5	0	181	75	0.348896	0.787738	0.554	1	-0.446
3289	gene:EgrG_001016100	EgrG_001016100	pathogen_EgG_scaffold_0002	-	7750782	7750900	7750074	7750186	7751504	7751606	3289	79	0	53	1	193	75	0.31932	0.787738	1	0.954	0.046
328	gene:EgrG_001071000	EgrG_001071000	pathogen_EgG_scaffold_0002	-	12716430	12716501	12716106	12716232	12716537	12716587	328	15	1	19	0	146	75	0.340861	0.787738	0.885	1	-0.115
3290	gene:EgrG_000429400	EgrG_000429400	pathogen_EgG_scaffold_0004	+	767479	767614	765999	766185	767846	767944	3290	61	1	47	0	210	75	0.442772	0.787738	0.956	1	-0.044
3291	gene:EgrG_000429400	EgrG_000429400	pathogen_EgG_scaffold_0004	+	773965	774106	773788	773869	774438	774462	3291	1	6	4	6	216	75	0.277332	0.787738	0.055	0.188	-0.133
3293	gene:EgrG_000235200	EgrG_000235200	pathogen_EgG_scaffold_0005	-	4301827	4301946	4301285	4301773	4303201	4303271	3293	3	15	1	11	194	75	0.541032	0.787738	0.072	0.034	0.038
3294	gene:EgrG_001036900	EgrG_001036900	pathogen_EgG_scaffold_0002	+	9549108	9549185	9548502	9548613	9549374	9549633	3294	21	0	14	2	152	75	0.122571	0.787738	1	0.775	0.225
3295	gene:EgrG_001036900	EgrG_001036900	pathogen_EgG_scaffold_0002	+	9549108	9549168	9548502	9548613	9549374	9549633	3295	34	0	35	2	135	75	0.180771	0.787738	1	0.907	0.093
3297	gene:EgrG_001079700	EgrG_001079700	pathogen_EgG_scaffold_0002	-	13642267	13642394	13642108	13642202	13642506	13642686	3297	46	0	32	1	202	75	0.304339	0.787738	1	0.922	0.078
3298	gene:EgrG_000789000	EgrG_000789000	pathogen_EgG_scaffold_0001	+	5412454	5412513	5412226	5412390	5412584	5412888	3298	59	0	68	1	134	75	0.489986	0.787738	1	0.974	0.026
3299	gene:EgrG_000100000	EgrG_000100000	pathogen_EgG_scaffold_0009	-	134662	134756	134552	134628	134785	134890	3299	22	0	26	3	169	75	0.117275	0.787738	1	0.794	0.206
3300	gene:EgrG_000583700	EgrG_000583700	pathogen_EgG_scaffold_0003	+	670768	671356	666318	666729	675033	675394	3300	89	0	67	2	663	75	0.131018	0.787738	1	0.791	0.209
3301	gene:EgrG_000583700	EgrG_000583700	pathogen_EgG_scaffold_0003	+	671430	672069	670768	671356	675033	675394	3301	107	0	114	1	714	75	0.395086	0.787738	1	0.923	0.077
3304	gene:EgrG_001018600	EgrG_001018600	pathogen_EgG_scaffold_0002	-	7895565	7895583	7895368	7895407	7896001	7896026	3304	0	2	2	4	93	75	0.420177	0.787738	0	0.287	-0.287
3305	gene:EgrG_001018600	EgrG_001018600	pathogen_EgG_scaffold_0002	-	7888951	7889182	7888134	7888560	7889684	7889983	3305	21	1	15	4	306	75	0.127479	0.787738	0.837	0.479	0.358
3306	gene:EgrG_001018600	EgrG_001018600	pathogen_EgG_scaffold_0002	-	7888992	7889182	7888134	7888560	7889684	7889983	3306	22	1	12	4	265	75	0.0764448	0.787738	0.862	0.459	0.403
3307	gene:EgrG_001018600	EgrG_001018600	pathogen_EgG_scaffold_0002	-	7894627	7894660	7894359	7894410	7894740	7894752	3307	4	1	11	0	108	75	0.227334	0.787738	0.735	1	-0.265
3310	gene:EgrG_001018600	EgrG_001018600	pathogen_EgG_scaffold_0002	-	7889109	7889182	7888134	7888560	7889684	7889983	3310	3	1	2	4	148	75	0.245372	0.787738	0.603	0.202	0.401
3311	gene:EgrG_001018600	EgrG_001018600	pathogen_EgG_scaffold_0002	-	7891109	7891119	7890572	7890835	7893020	7893059	3311	1	0	0	1	85	75	0.341418	0.787738	1	0	1
3312	gene:EgrG_001018600	EgrG_001018600	pathogen_EgG_scaffold_0002	-	7894359	7894410	7893747	7893906	7894627	7894660	3312	7	0	10	1	126	75	0.48937	0.787738	1	0.856	0.144
3314	gene:EgrG_000492900	EgrG_000492900	pathogen_EgG_scaffold_0004	-	6706887	6707130	6705996	6706189	6708794	6709023	3314	18	1	25	0	318	75	0.32982	0.787738	0.809	1	-0.191
3316	gene:EgrG_000236100	EgrG_000236100	pathogen_EgG_scaffold_0005	+	4377578	4377601	4377466	4377475	4377775	4377941	3316	6	1	8	4	98	75	0.395188	0.787738	0.821	0.605	0.216
3318	gene:EgrG_000818000	EgrG_000818000	pathogen_EgG_scaffold_0001	-	7684571	7684762	7684227	7684410	7685323	7685647	3318	15	3	12	7	266	75	0.182806	0.787738	0.585	0.326	0.259
3319	gene:EgrG_000813500	EgrG_000813500	pathogen_EgG_scaffold_0001	+	7271119	7271208	7270888	7270946	7271482	7271576	3319	15	0	10	2	164	75	0.131612	0.787738	1	0.696	0.304
331	gene:EgrG_001042900	EgrG_001042900	pathogen_EgG_scaffold_0002	-	10042097	10042326	10041860	10042042	10042625	10042676	331	181	0	153	2	304	75	0.164886	0.787738	1	0.95	0.05
3320	gene:EgrG_000813500	EgrG_000813500	pathogen_EgG_scaffold_0001	+	7273375	7273438	7272214	7272346	7273694	7273895	3320	4	8	7	8	138	75	0.505828	0.787738	0.214	0.322	-0.108
3321	gene:EgrG_000301200	EgrG_000301200	pathogen_EgG_scaffold_0034	+	109146	109259	107244	107443	109348	109557	3321	1	10	11	12	188	75	0.024757	0.787738	0.038	0.268	-0.23
3323	gene:EgrG_000610200	EgrG_000610200	pathogen_EgG_scaffold_0003	-	3914975	3915156	3914741	3914926	3915392	3915516	3323	51	1	48	4	256	75	0.183429	0.787738	0.937	0.779	0.158
3324	gene:EgrG_000610200	EgrG_000610200	pathogen_EgG_scaffold_0003	-	3914975	3915132	3914741	3914926	3915392	3915516	3324	65	1	63	4	232	75	0.189841	0.787738	0.955	0.836	0.119
3325	gene:EgrG_000526000	EgrG_000526000	pathogen_EgG_scaffold_0007	+	1029936	1030107	1025097	1025235	1034454	1034553	3325	32	0	45	2	246	75	0.250046	0.787738	1	0.873	0.127
3326	gene:EgrG_000431900	EgrG_000431900	pathogen_EgG_scaffold_0004	+	1007085	1007270	1006465	1006498	1008103	1008118	3326	4	9	2	11	260	75	0.377935	0.787738	0.114	0.05	0.064
3327	gene:EgrG_000820100	EgrG_000820100	pathogen_EgG_scaffold_0001	-	7833952	7834037	7832875	7833010	7834256	7834344	3327	4	14	11	14	160	75	0.14809	0.787738	0.118	0.269	-0.151
3328	gene:EgrG_000820100	EgrG_000820100	pathogen_EgG_scaffold_0001	-	7833457	7833688	7832875	7833010	7833952	7834037	3328	16	3	22	7	306	75	0.502231	0.787738	0.567	0.435	0.132
3329	gene:EgrG_000820100	EgrG_000820100	pathogen_EgG_scaffold_0001	-	7833150	7833342	7832875	7833010	7833457	7833688	3329	11	2	26	0	267	75	0.0750284	0.787738	0.607	1	-0.393
332	gene:EgrG_001042900	EgrG_001042900	pathogen_EgG_scaffold_0002	-	10042106	10042190	10041860	10042042	10042219	10042326	332	69	5	56	2	159	75	0.417162	0.787738	0.867	0.93	-0.063
3330	gene:EgrG_000820100	EgrG_000820100	pathogen_EgG_scaffold_0001	-	7834733	7834870	7834431	7834637	7834982	7835105	3330	12	37	16	35	212	75	0.461068	0.787738	0.103	0.139	-0.036
3331	gene:EgrG_000820100	EgrG_000820100	pathogen_EgG_scaffold_0001	-	7835381	7835456	7834982	7835105	7836033	7836244	3331	63	1	52	2	150	75	0.499285	0.787738	0.969	0.929	0.04
3332	gene:EgrG_000820100	EgrG_000820100	pathogen_EgG_scaffold_0001	-	7833952	7834079	7832875	7833010	7834256	7834344	3332	14	14	33	14	202	75	0.0887048	0.787738	0.271	0.467	-0.196
3334	gene:EgrG_000467400	EgrG_000467400	pathogen_EgG_scaffold_0004	+	4193185	4193267	4191925	4192234	4194345	4194705	3334	6	7	1	4	157	75	0.339103	0.787738	0.291	0.107	0.184
3335	gene:EgrG_000467400	EgrG_000467400	pathogen_EgG_scaffold_0004	+	4190660	4190759	4184461	4184687	4191925	4192234	3335	3	9	5	6	174	75	0.329088	0.787738	0.126	0.264	-0.138
3336	gene:EgrG_000467400	EgrG_000467400	pathogen_EgG_scaffold_0004	+	4193185	4193271	4191925	4192234	4194345	4194705	3336	7	7	0	4	161	75	0.0704972	0.787738	0.318	0	0.318
3337	gene:EgrG_000467400	EgrG_000467400	pathogen_EgG_scaffold_0004	+	4180345	4180530	4172984	4173196	4184461	4184687	3337	26	0	18	3	260	75	0.0557504	0.787738	1	0.634	0.366
3339	gene:EgrG_000501800	EgrG_000501800	pathogen_EgG_scaffold_0004	+	7751587	7751845	7750953	7751031	7752871	7752917	3339	5	1	13	0	333	75	0.250805	0.787738	0.53	1	-0.47
3340	gene:EgrG_000376100	EgrG_000376100	pathogen_EgG_scaffold_0022	-	112821	112997	112436	112511	113438	113488	3340	5	0	4	4	251	75	0.0699563	0.787738	1	0.23	0.77
3341	gene:EgrG_001065000	EgrG_001065000	pathogen_EgG_scaffold_0002	-	12128466	12128574	12128213	12128297	12128866	12128983	3341	29	0	17	1	183	75	0.279584	0.787738	1	0.874	0.126
3342	gene:EgrG_000851000	EgrG_000851000	pathogen_EgG_scaffold_0001	-	10389156	10389271	10388383	10388629	10390768	10390892	3342	14	0	10	2	190	75	0.144694	0.787738	1	0.664	0.336
3343	gene:EgrG_000851000	EgrG_000851000	pathogen_EgG_scaffold_0001	-	10389100	10389271	10388383	10388629	10390768	10390892	3343	47	0	47	2	246	75	0.175989	0.787738	1	0.878	0.122
3344	gene:EgrG_000851000	EgrG_000851000	pathogen_EgG_scaffold_0001	-	10390381	10390549	10388383	10388629	10390768	10390892	3344	108	0	103	2	243	75	0.173149	0.787738	1	0.941	0.059
3345	gene:EgrG_000851000	EgrG_000851000	pathogen_EgG_scaffold_0001	-	10388721	10388793	10388383	10388629	10389100	10389271	3345	74	7	73	10	147	75	0.489282	0.787738	0.844	0.788	0.056
3347	gene:EgrG_000833100	EgrG_000833100	pathogen_EgG_scaffold_0001	-	9022433	9022533	9021857	9022011	9023006	9023220	3347	13	4	18	3	175	75	0.49181	0.787738	0.582	0.72	-0.138
334	gene:EgrG_001042900	EgrG_001042900	pathogen_EgG_scaffold_0002	-	10042097	10042190	10041860	10042042	10042219	10042439	334	50	5	37	2	168	75	0.488908	0.787738	0.817	0.892	-0.075
3351	gene:EgrG_000182300	EgrG_000182300	pathogen_EgG_scaffold_0008	+	3374796	3374853	3373875	3374193	3375857	3375953	3351	15	1	21	5	132	75	0.254199	0.787738	0.895	0.705	0.19
3352	gene:EgrG_000182300	EgrG_000182300	pathogen_EgG_scaffold_0008	+	3376052	3376071	3375857	3375953	3377848	3378048	3352	1	8	0	12	94	75	0.308127	0.787738	0.091	0	0.091
3354	gene:EgrG_000622300	EgrG_000622300	pathogen_EgG_scaffold_0003	+	4814066	4814212	4813313	4813371	4814269	4814304	3354	4	205	21	383	221	75	0.092353	0.787738	0.007	0.018	-0.011
3356	gene:EgrG_000622300	EgrG_000622300	pathogen_EgG_scaffold_0003	+	4814066	4814095	4813313	4813371	4814269	4814304	3356	9	205	24	383	104	75	0.407288	0.787738	0.031	0.043	-0.012
3360	gene:EgrG_000190200	EgrG_000190200	pathogen_EgG_scaffold_0008	-	4246747	4246819	4242610	4242712	4246905	4247023	3360	15	10	14	21	147	75	0.135273	0.787738	0.434	0.254	0.18
3362	gene:EgrG_000190200	EgrG_000190200	pathogen_EgG_scaffold_0008	-	4246747	4246804	4242610	4242712	4246905	4247023	3362	17	10	17	21	132	75	0.155807	0.787738	0.491	0.315	0.176
3364	gene:EgrG_001026900	EgrG_001026900	pathogen_EgG_scaffold_0002	+	8573817	8573910	8573227	8573320	8573981	8574026	3364	1	6	5	6	168	75	0.190643	0.787738	0.069	0.271	-0.202
3365	gene:EgrG_001026900	EgrG_001026900	pathogen_EgG_scaffold_0002	+	8573981	8574026	8573227	8573320	8574100	8574154	3365	8	16	8	7	120	75	0.234546	0.787738	0.238	0.417	-0.179
3366	gene:EgrG_001026900	EgrG_001026900	pathogen_EgG_scaffold_0002	+	8573817	8574026	8573227	8573320	8574100	8574154	3366	4	16	12	7	284	75	0.006914	0.787738	0.062	0.312	-0.25
3367	gene:EgrG_001026900	EgrG_001026900	pathogen_EgG_scaffold_0002	+	8573227	8573320	8572715	8572954	8574100	8574154	3367	52	3	51	1	168	75	0.360626	0.787738	0.886	0.958	-0.072
3368	gene:EgrG_001026900	EgrG_001026900	pathogen_EgG_scaffold_0002	+	8566670	8566679	8566216	8566286	8566765	8567103	3368	0	6	1	9	84	75	0.494768	0.787738	0	0.09	-0.09
3369	gene:EgrG_001026900	EgrG_001026900	pathogen_EgG_scaffold_0002	+	8574100	8574154	8572715	8572954	8576137	8576445	3369	27	2	18	0	129	75	0.267949	0.787738	0.887	1	-0.113
336	gene:EgrG_001042900	EgrG_001042900	pathogen_EgG_scaffold_0002	-	10042565	10042592	10042097	10042326	10042625	10042676	336	18	0	19	1	102	75	0.397383	0.787738	1	0.933	0.067
3371	gene:EgrG_001026900	EgrG_001026900	pathogen_EgG_scaffold_0002	+	8571836	8572007	8568918	8569143	8572089	8572281	3371	70	1	72	0	246	75	0.383387	0.787738	0.955	1	-0.045
3372	gene:EgrG_001026900	EgrG_001026900	pathogen_EgG_scaffold_0002	+	8567909	8567950	8566765	8567103	8568918	8569143	3372	1	20	0	26	116	75	0.401141	0.787738	0.031	0	0.031
3373	gene:EgrG_000732400	EgrG_000732400	pathogen_EgG_scaffold_0037	-	187716	187988	187119	187157	188229	188579	3373	8	1	11	0	347	75	0.35909	0.787738	0.634	1	-0.366
3374	gene:EgrG_000732400	EgrG_000732400	pathogen_EgG_scaffold_0037	-	189500	189751	188652	189097	190040	190190	3374	38	1	32	0	326	75	0.427417	0.787738	0.897	1	-0.103
3375	gene:EgrG_000638700	EgrG_000638700	pathogen_EgG_scaffold_0003	-	6697543	6697558	6697341	6697360	6700426	6700554	3375	14	16	19	13	90	75	0.329443	0.787738	0.422	0.549	-0.127
3376	gene:EgrG_000546400	EgrG_000546400	pathogen_EgG_scaffold_0007	-	3013588	3013903	3012884	3013012	3014052	3014193	3376	47	2	68	0	390	75	0.117394	0.787738	0.819	1	-0.181
3378	gene:EgrG_001064900	EgrG_001064900	pathogen_EgG_scaffold_0002	+	12126128	12126313	12126087	12126090	12126755	12126863	3378	314	0	318	2	260	75	0.388635	0.787738	1	0.979	0.021
3379	gene:EgrG_001064900	EgrG_001064900	pathogen_EgG_scaffold_0002	+	12126128	12126311	12126087	12126090	12126755	12126863	3379	219	0	226	2	258	75	0.26691	0.787738	1	0.97	0.03
337	gene:EgrG_001042900	EgrG_001042900	pathogen_EgG_scaffold_0002	-	10042518	10042592	10042219	10042326	10042625	10042676	337	47	0	43	1	149	75	0.374453	0.787738	1	0.956	0.044
3383	gene:EgrG_001029600	EgrG_001029600	pathogen_EgG_scaffold_0002	-	8911782	8911867	8911519	8911668	8911897	8912028	3383	52	2	44	0	160	75	0.20652	0.787738	0.924	1	-0.076
3384	gene:EgrG_001029600	EgrG_001029600	pathogen_EgG_scaffold_0002	-	8911897	8912028	8911782	8911867	8912264	8912529	3384	113	1	98	0	206	75	0.509987	0.787738	0.976	1	-0.024
3385	gene:EgrG_001029600	EgrG_001029600	pathogen_EgG_scaffold_0002	-	8911791	8911867	8911519	8911668	8911897	8912028	3385	89	2	82	0	151	75	0.216325	0.787738	0.957	1	-0.043
3386	gene:EgrG_000716400	EgrG_000716400	pathogen_EgG_scaffold_0016	+	557992	558149	557686	557887	559597	559660	3386	1	1	2	0	232	75	0.389549	0.787738	0.244	1	-0.756
3387	gene:EgrG_000716400	EgrG_000716400	pathogen_EgG_scaffold_0016	+	558095	558149	557992	558001	559597	559660	3387	3	2	1	2	129	75	0.528437	0.787738	0.466	0.225	0.241
3388	gene:EgrG_000716400	EgrG_000716400	pathogen_EgG_scaffold_0016	+	557992	558001	557686	557887	559597	559660	3388	2	1	2	0	84	75	0.477785	0.787738	0.641	1	-0.359
3389	gene:EgrG_000716400	EgrG_000716400	pathogen_EgG_scaffold_0016	+	576464	576666	575998	576201	578488	578676	3389	73	0	82	1	277	75	0.413248	0.787738	1	0.957	0.043
338	gene:EgrG_001042900	EgrG_001042900	pathogen_EgG_scaffold_0002	-	10042518	10042592	10041860	10042042	10042625	10042676	338	44	0	39	2	149	75	0.153147	0.787738	1	0.908	0.092
3390	gene:EgrG_000716400	EgrG_000716400	pathogen_EgG_scaffold_0016	+	557509	557527	557197	557435	557686	557887	3390	1	3	0	4	93	75	0.374867	0.787738	0.212	0	0.212
3391	gene:EgrG_000716400	EgrG_000716400	pathogen_EgG_scaffold_0016	+	559597	559660	558095	558149	560000	560060	3391	4	1	3	0	138	75	0.512123	0.787738	0.685	1	-0.315
3392	gene:EgrG_000513400	EgrG_000513400	pathogen_EgG_scaffold_0004	+	8877366	8877385	8876675	8876722	8877590	8877730	3392	1	0	0	1	94	75	0.340932	0.787738	1	0	1
3395	gene:EgrG_000436000	EgrG_000436000	pathogen_EgG_scaffold_0004	+	1413563	1413676	1412838	1413104	1413920	1414108	3395	29	1	30	0	188	75	0.376554	0.787738	0.92	1	-0.08
3396	gene:EgrG_000436000	EgrG_000436000	pathogen_EgG_scaffold_0004	+	1406216	1406375	1405582	1406008	1406517	1406653	3396	11	0	13	1	234	75	0.446409	0.787738	1	0.806	0.194
3397	gene:EgrG_000094200	EgrG_000094200	pathogen_EgG_scaffold_0045	-	79802	79917	79665	79771	79952	80102	3397	592	4	706	2	190	75	0.436855	0.787738	0.983	0.993	-0.01
3398	gene:EgrG_000416500	EgrG_000416500	pathogen_EgG_scaffold_0019	+	641104	641227	639278	639603	641985	642146	3398	5	0	2	1	198	75	0.292951	0.787738	1	0.431	0.569
3399	gene:EgrG_001180600	EgrG_001180600	pathogen_EgG_scaffold_0012	+	1826459	1826665	1825010	1825515	1826867	1827054	3399	23	0	17	3	281	75	0.0638052	0.787738	1	0.602	0.398
339	gene:EgrG_001042900	EgrG_001042900	pathogen_EgG_scaffold_0002	-	10042219	10042326	10041860	10042042	10042625	10042676	339	81	0	75	2	182	75	0.167998	0.787738	1	0.939	0.061
3400	gene:EgrG_000547900	EgrG_000547900	pathogen_EgG_scaffold_0007	+	3180887	3181018	3179980	3180103	3182087	3182166	3400	223	2	225	0	206	75	0.328346	0.787738	0.976	1	-0.024
3401	gene:EgrG_000695200	EgrG_000695200	pathogen_EgG_scaffold_0013	+	1168447	1168545	1167221	1167334	1168644	1168758	3401	51	0	47	1	173	75	0.371509	0.787738	1	0.953	0.047
3402	gene:EgrG_000695200	EgrG_000695200	pathogen_EgG_scaffold_0013	+	1169531	1169674	1169014	1169129	1169922	1170096	3402	128	3	122	0	218	75	0.0966008	0.787738	0.936	1	-0.064
3403	gene:EgrG_000695200	EgrG_000695200	pathogen_EgG_scaffold_0013	+	1168380	1168545	1167221	1167331	1168644	1168758	3403	34	1	23	0	240	75	0.478336	0.787738	0.914	1	-0.086
3404	gene:EgrG_000302900	EgrG_000302900	pathogen_EgG_scaffold_0034	-	198908	199059	198396	198593	200397	200837	3404	45	1	38	0	226	75	0.419652	0.787738	0.937	1	-0.063
3405	gene:EgrG_000871400	EgrG_000871400	pathogen_EgG_scaffold_0001	-	11933105	11933215	11932856	11932955	11933247	11933338	3405	16	4	15	0	185	75	0.0622386	0.787738	0.619	1	-0.381
3406	gene:EgrG_000698400	EgrG_000698400	pathogen_EgG_scaffold_0013	-	1590714	1590965	1590115	1590634	1591007	1591547	3406	3	0	1	2	326	75	0.140326	0.787738	1	0.103	0.897
3409	gene:EgrG_000525700	EgrG_000525700	pathogen_EgG_scaffold_0007	-	1008803	1009070	1008410	1008428	1009319	1009382	3409	16	2	13	0	342	75	0.24839	0.787738	0.637	1	-0.363
3410	gene:EgrG_000120900	EgrG_000120900	pathogen_EgG_scaffold_0009	-	2193160	2193270	2191800	2191884	2193394	2193663	3410	17	1	12	0	185	75	0.478738	0.787738	0.873	1	-0.127
3411	gene:EgrG_000116100	EgrG_000116100	pathogen_EgG_scaffold_0009	+	1657933	1658123	1655312	1655721	1658884	1659240	3411	20	1	19	0	265	75	0.409319	0.787738	0.85	1	-0.15
3412	gene:EgrG_000116100	EgrG_000116100	pathogen_EgG_scaffold_0009	+	1660061	1660300	1658884	1659240	1660917	1661142	3412	14	0	21	1	314	75	0.496404	0.787738	1	0.834	0.166
3414	gene:EgrG_000221400	EgrG_000221400	pathogen_EgG_scaffold_0005	+	2945537	2945791	2942953	2943122	2948739	2949144	3414	63	1	79	0	329	75	0.330777	0.787738	0.935	1	-0.065
3415	gene:EgrG_000221400	EgrG_000221400	pathogen_EgG_scaffold_0005	+	2947314	2947467	2945537	2945791	2948739	2949144	3415	62	0	87	1	228	75	0.475162	0.787738	1	0.966	0.034
3416	gene:EgrG_000893500	EgrG_000893500	pathogen_EgG_scaffold_0001	+	13933138	13933250	13931485	13931657	13934007	13934104	3416	149	2	164	0	187	75	0.232088	0.787738	0.968	1	-0.032
3419	gene:EgrG_001047100	EgrG_001047100	pathogen_EgG_scaffold_0002	+	10559012	10559057	10558855	10558879	10559638	10559671	3419	12	1	14	4	120	75	0.299468	0.787738	0.882	0.686	0.196
3420	gene:EgrG_001047100	EgrG_001047100	pathogen_EgG_scaffold_0002	+	10559012	10559057	10558855	10558879	10561563	10561670	3420	16	16	23	13	120	75	0.259734	0.787738	0.385	0.525	-0.14
3422	gene:EgrG_001047100	EgrG_001047100	pathogen_EgG_scaffold_0002	+	10559638	10559671	10558855	10558879	10560395	10560404	3422	1	4	5	4	108	75	0.23214	0.787738	0.148	0.465	-0.317
3426	gene:EgrG_001047100	EgrG_001047100	pathogen_EgG_scaffold_0002	+	10561563	10561670	10558855	10558879	10561904	10561969	3426	69	1	58	0	182	75	0.444913	0.787738	0.966	1	-0.034
3427	gene:EgrG_000716800	EgrG_000716800	pathogen_EgG_scaffold_0016	-	627802	628033	624295	624657	628089	628247	3427	8	1	12	0	306	75	0.337819	0.787738	0.662	1	-0.338
3429	gene:EgrG_000641700	EgrG_000641700	pathogen_EgG_scaffold_0003	-	7159999	7160105	7159323	7159352	7160556	7160681	3429	1	4	3	1	181	75	0.136991	0.787738	0.094	0.554	-0.46
342	gene:EgrG_001042900	EgrG_001042900	pathogen_EgG_scaffold_0002	-	10042540	10042592	10042219	10042326	10042625	10042676	342	82	0	77	1	127	75	0.534851	0.787738	1	0.978	0.022
3430	gene:EgrG_000952800	EgrG_000952800	pathogen_EgG_scaffold_0002	+	1667603	1667741	1666101	1666468	1667960	1668045	3430	7	2	3	0	213	75	0.442087	0.787738	0.552	1	-0.448
3432	gene:EgrG_000812700	EgrG_000812700	pathogen_EgG_scaffold_0001	-	7211922	7212021	7211107	7211444	7212644	7212797	3432	14	1	10	0	174	75	0.479952	0.787738	0.858	1	-0.142
3433	gene:EgrG_000643525	EgrG_000643525	pathogen_EgG_scaffold_0003	+	7399818	7399849	7399634	7399744	7399950	7400009	3433	2	3	0	3	106	75	0.256917	0.787738	0.321	0	0.321
3435	gene:EgrG_000222300	EgrG_000222300	pathogen_EgG_scaffold_0005	-	3019484	3019600	3019137	3019363	3019905	3020048	3435	69	0	47	1	191	75	0.312986	0.787738	1	0.949	0.051
3436	gene:EgrG_000847800	EgrG_000847800	pathogen_EgG_scaffold_0001	+	10128941	10129126	10128350	10128500	10129891	10130031	3436	16	0	23	1	260	75	0.480616	0.787738	1	0.869	0.131
3437	gene:EgrG_000144900	EgrG_000144900	pathogen_EgG_scaffold_0021	-	633897	633956	632080	632192	634031	634161	3437	87	0	64	1	134	75	0.431951	0.787738	1	0.973	0.027
343	gene:EgrG_001042900	EgrG_001042900	pathogen_EgG_scaffold_0002	-	10042540	10042592	10041860	10042042	10042625	10042676	343	44	0	41	2	127	75	0.163744	0.787738	1	0.924	0.076
3443	gene:EgrG_000871800	EgrG_000871800	pathogen_EgG_scaffold_0001	-	11942182	11942289	11941533	11941792	11942320	11942374	3443	109	2	87	3	182	75	0.518432	0.787738	0.957	0.923	0.034
3445	gene:EgrG_000167900	EgrG_000167900	pathogen_EgG_scaffold_0008	-	1589022	1589085	1588193	1588473	1589343	1589548	3445	10	1	6	0	138	75	0.52878	0.787738	0.845	1	-0.155
3449	gene:EgrG_000911000	EgrG_000911000	pathogen_EgG_scaffold_0001	+	15908573	15908634	15908121	15908280	15909073	15909181	3449	8	0	7	1	136	75	0.386239	0.787738	1	0.794	0.206
344	gene:EgrG_001042900	EgrG_001042900	pathogen_EgG_scaffold_0002	-	10042381	10042592	10042097	10042326	10042625	10042676	344	77	0	76	1	286	75	0.382299	0.787738	1	0.952	0.048
3450	gene:EgrG_000911000	EgrG_000911000	pathogen_EgG_scaffold_0001	+	15908573	15908640	15908121	15908280	15909073	15909181	3450	17	0	20	1	142	75	0.425976	0.787738	1	0.914	0.086
3451	gene:EgrG_000489300	EgrG_000489300	pathogen_EgG_scaffold_0004	+	6253534	6253672	6253085	6253231	6256945	6257224	3451	69	1	67	0	213	75	0.403702	0.787738	0.96	1	-0.04
3452	gene:EgrG_000584000	EgrG_000584000	pathogen_EgG_scaffold_0003	+	742737	742755	742275	742430	743043	743204	3452	0	10	1	8	93	75	0.347474	0.787738	0	0.092	-0.092
3453	gene:EgrG_000666300	EgrG_000666300	pathogen_EgG_scaffold_0003	+	9984491	9984627	9983937	9984140	9986330	9986601	3453	36	1	32	0	211	75	0.409832	0.787738	0.928	1	-0.072
3454	gene:EgrG_000666300	EgrG_000666300	pathogen_EgG_scaffold_0003	+	9984495	9984627	9983937	9984140	9986330	9986601	3454	24	1	24	0	207	75	0.389136	0.787738	0.897	1	-0.103
3455	gene:EgrG_000579850	EgrG_000579850	pathogen_EgG_scaffold_0003	-	35371	35775	34765	34916	36914	37350	3455	2	0	0	1	479	75	0.208407	0.787738	1	0	1
345	gene:EgrG_000843100	EgrG_000843100	pathogen_EgG_scaffold_0001	+	9799638	9799793	9799416	9799556	9800014	9800191	345	6	7	6	3	230	75	0.366964	0.787738	0.218	0.395	-0.177
3461	gene:EgrG_000500800	EgrG_000500800	pathogen_EgG_scaffold_0004	+	7663490	7663670	7658114	7658258	7665316	7665416	3461	2	1	9	0	255	75	0.199616	0.787738	0.37	1	-0.63
3462	gene:EgrG_000871000	EgrG_000871000	pathogen_EgG_scaffold_0001	-	11922776	11922975	11922399	11922694	11923007	11923081	3462	39	1	49	7	274	75	0.076395	0.787738	0.914	0.657	0.257
3463	gene:EgrG_000871000	EgrG_000871000	pathogen_EgG_scaffold_0001	-	11922776	11922932	11922555	11922694	11923007	11923081	3463	20	1	26	7	231	75	0.0956804	0.787738	0.867	0.547	0.32
3464	gene:EgrG_000871000	EgrG_000871000	pathogen_EgG_scaffold_0001	-	11922555	11922694	11922399	11922481	11923007	11923081	3464	25	1	34	0	214	75	0.320335	0.787738	0.898	1	-0.102
3465	gene:EgrG_000830600	EgrG_000830600	pathogen_EgG_scaffold_0001	-	8747331	8747411	8745961	8746126	8748806	8748893	3465	16	0	16	1	155	75	0.393776	0.787738	1	0.886	0.114
3466	gene:EgrG_000830600	EgrG_000830600	pathogen_EgG_scaffold_0001	-	8748806	8748893	8747331	8747411	8749498	8749655	3466	17	5	15	2	162	75	0.397943	0.787738	0.612	0.776	-0.164
3468	gene:EgrG_000066700	EgrG_000066700	pathogen_EgG_scaffold_0010	-	1518842	1519071	1518191	1518257	1519231	1519464	3468	37	0	18	1	304	75	0.251279	0.787738	1	0.816	0.184
346	gene:EgrG_000843100	EgrG_000843100	pathogen_EgG_scaffold_0001	+	9799586	9799703	9799416	9799556	9799734	9799793	346	35	0	38	1	192	75	0.399754	0.787738	1	0.937	0.063
3470	gene:EgrG_001005200	EgrG_001005200	pathogen_EgG_scaffold_0002	-	6697032	6697178	6696561	6696723	6697346	6697426	3470	2	1	3	0	221	75	0.399475	0.787738	0.404	1	-0.596
3475	gene:EgrG_000799600	EgrG_000799600	pathogen_EgG_scaffold_0001	+	6239866	6239935	6239647	6239805	6240394	6240468	3475	33	3	47	2	144	75	0.441145	0.787738	0.851	0.924	-0.073
3476	gene:EgrG_000696500	EgrG_000696500	pathogen_EgG_scaffold_0013	-	1352014	1352155	1351208	1351361	1353303	1353411	3476	11	2	13	0	216	75	0.173995	0.787738	0.656	1	-0.344
3477	gene:EgrG_000696500	EgrG_000696500	pathogen_EgG_scaffold_0013	-	1355060	1355169	1353303	1353411	1355249	1355330	3477	0	2	2	5	184	75	0.455126	0.787738	0	0.14	-0.14
3480	gene:EgrG_000687300	EgrG_000687300	pathogen_EgG_scaffold_0013	+	565315	565407	564902	565084	565479	565903	3480	71	1	52	2	167	75	0.439138	0.787738	0.97	0.921	0.049
3481	gene:EgrG_000789550	EgrG_000789550	pathogen_EgG_scaffold_0001	-	5444668	5444810	5444172	5444278	5445036	5445547	3481	16	1	12	0	217	75	0.468237	0.787738	0.847	1	-0.153
3482	gene:EgrG_001177700	EgrG_001177700	pathogen_EgG_scaffold_0012	-	1545967	1546070	1543653	1543763	1549131	1549206	3482	12	0	9	1	178	75	0.347866	0.787738	1	0.791	0.209
3483	gene:EgrG_000760900	EgrG_000760900	pathogen_EgG_scaffold_0001	-	2603548	2603617	2598943	2603359	2603760	2603924	3483	11	1	15	0	144	75	0.332694	0.787738	0.851	1	-0.149
3484	gene:EgrG_000809000	EgrG_000809000	pathogen_EgG_scaffold_0001	+	6932025	6932113	6930619	6930746	6932695	6932808	3484	11	0	10	4	163	75	0.0538366	0.787738	1	0.535	0.465
3485	gene:EgrG_000809000	EgrG_000809000	pathogen_EgG_scaffold_0001	+	6930619	6930746	6929115	6929254	6932695	6932808	3485	10	3	15	0	202	75	0.0604128	0.787738	0.553	1	-0.447
3486	gene:EgrG_000636200	EgrG_000636200	pathogen_EgG_scaffold_0003	-	6333453	6333505	6333000	6333068	6333709	6333775	3486	22	3	11	3	127	75	0.46784	0.787738	0.812	0.684	0.128
348	gene:EgrG_000843100	EgrG_000843100	pathogen_EgG_scaffold_0001	+	9799638	9799703	9799416	9799556	9799734	9799793	348	14	0	21	1	140	75	0.483942	0.787738	1	0.918	0.082
3491	gene:EgrG_000863000	EgrG_000863000	pathogen_EgG_scaffold_0001	+	11358395	11358738	11357962	11358050	11359207	11359372	3491	76	1	58	0	418	75	0.443541	0.787738	0.932	1	-0.068
3492	gene:EgrG_000863000	EgrG_000863000	pathogen_EgG_scaffold_0001	+	11353167	11353194	11352637	11352828	11357962	11358050	3492	0	7	1	9	102	75	0.454287	0.787738	0	0.076	-0.076
3493	gene:EgrG_000863000	EgrG_000863000	pathogen_EgG_scaffold_0001	+	11353013	11353194	11352637	11352828	11357962	11358050	3493	4	7	1	9	256	75	0.173501	0.787738	0.143	0.032	0.111
3494	gene:EgrG_000201100	EgrG_000201100	pathogen_EgG_scaffold_0005	+	673583	673670	669391	669538	679595	680081	3494	5	2	10	0	162	75	0.110562	0.787738	0.536	1	-0.464
3496	gene:EgrG_000685100	EgrG_000685100	pathogen_EgG_scaffold_0013	+	273697	273737	272839	272989	273970	273991	3496	7	1	15	0	115	75	0.252113	0.787738	0.82	1	-0.18
3499	gene:EgrG_000685100	EgrG_000685100	pathogen_EgG_scaffold_0013	+	269701	269920	264982	265156	271588	271672	3499	103	1	109	0	294	75	0.396642	0.787738	0.963	1	-0.037
349	gene:EgrG_000843100	EgrG_000843100	pathogen_EgG_scaffold_0001	+	9799825	9799934	9799734	9799793	9800014	9800191	349	77	2	49	0	184	75	0.269597	0.787738	0.94	1	-0.06
34	gene:EgrG_000930300	EgrG_000930300	pathogen_EgG_scaffold_0018	-	742395	742516	742275	742345	742632	742754	34	0	26	2	31	196	75	0.351374	0.787738	0	0.024	-0.024
3501	gene:EgrG_000880700	EgrG_000880700	pathogen_EgG_scaffold_0001	+	12626411	12626463	12624895	12625002	12630463	12630608	3501	4	7	6	5	127	75	0.418613	0.787738	0.252	0.415	-0.163
3502	gene:EgrG_001051500	EgrG_001051500	pathogen_EgG_scaffold_0002	+	10902101	10902150	10901351	10901450	10904189	10904342	3502	18	0	14	1	124	75	0.336809	0.787738	1	0.894	0.106
3503	gene:EgrG_000195500	EgrG_000195500	pathogen_EgG_scaffold_0009	-	3108468	3108608	3108148	3108222	3108687	3108760	3503	56	109	57	134	215	75	0.430236	0.787738	0.152	0.129	0.023
3505	gene:EgrG_001146600	EgrG_001146600	pathogen_EgG_scaffold_0006	+	4413815	4414111	4411034	4411257	4416178	4416688	3505	16	0	15	1	371	75	0.396707	0.787738	1	0.752	0.248
350	gene:EgrG_000494200	EgrG_000494200	pathogen_EgG_scaffold_0004	-	6908207	6908330	6906948	6907203	6908541	6908741	350	76	3	101	0	198	75	0.053865	0.787738	0.906	1	-0.094
3510	gene:EgrG_000441900	EgrG_000441900	pathogen_EgG_scaffold_0004	-	1815333	1815566	1814892	1815024	1815904	1816061	3510	4	6	2	11	308	75	0.207039	0.787738	0.14	0.042	0.098
3511	gene:EgrG_000057900	EgrG_000057900	pathogen_EgG_scaffold_0010	+	2318602	2318769	2318433	2318523	2319109	2319335	3511	12	0	10	1	242	75	0.373971	0.787738	1	0.756	0.244
3513	gene:EgrG_001124400	EgrG_001124400	pathogen_EgG_scaffold_0006	+	2170472	2170504	2169854	2170011	2170661	2170774	3513	5	0	4	2	107	75	0.197347	0.787738	1	0.584	0.416
3514	gene:EgrG_000194000	EgrG_000194000	pathogen_EgG_scaffold_0009	-	3245910	3245916	3245261	3245436	3246474	3246774	3514	1	15	2	5	81	75	0.200782	0.787738	0.058	0.27	-0.212
3515	gene:EgrG_000858500	EgrG_000858500	pathogen_EgG_scaffold_0001	-	10986883	10986952	10986699	10986804	10987298	10987369	3515	13	1	21	0	144	75	0.292894	0.787738	0.871	1	-0.129
3516	gene:EgrG_000858500	EgrG_000858500	pathogen_EgG_scaffold_0001	-	10986877	10986952	10986699	10986804	10987298	10987369	3516	25	1	31	0	150	75	0.335929	0.787738	0.926	1	-0.074
3518	gene:EgrG_000981800	EgrG_000981800	pathogen_EgG_scaffold_0002	+	4500293	4500311	4499977	4500192	4500857	4500964	3518	0	10	1	8	93	75	0.347474	0.787738	0	0.092	-0.092
3519	gene:EgrG_000642600	EgrG_000642600	pathogen_EgG_scaffold_0003	+	7232964	7233132	7231241	7231472	7234651	7234798	3519	67	3	77	1	243	75	0.286213	0.787738	0.873	0.96	-0.087
351	gene:EgrG_000494200	EgrG_000494200	pathogen_EgG_scaffold_0004	-	6911886	6911927	6911637	6911721	6912043	6912129	351	0	8	1	12	116	75	0.484134	0.787738	0	0.051	-0.051
3521	gene:EgrG_000480100	EgrG_000480100	pathogen_EgG_scaffold_0004	+	5213078	5213332	5212935	5213045	5213620	5214047	3521	6	0	0	1	329	75	0.111498	0.787738	1	0	1
3524	gene:EgrG_000230100	EgrG_000230100	pathogen_EgG_scaffold_0005	-	3823713	3823777	3822512	3822741	3826704	3826939	3524	16	9	15	5	139	75	0.444843	0.787738	0.49	0.618	-0.128
3525	gene:EgrG_000230100	EgrG_000230100	pathogen_EgG_scaffold_0005	-	3826011	3826028	3823713	3823777	3826704	3826939	3525	1	7	3	6	92	75	0.348536	0.787738	0.104	0.29	-0.186
3526	gene:EgrG_000230100	EgrG_000230100	pathogen_EgG_scaffold_0005	-	3825876	3826028	3823713	3823777	3826704	3826939	3526	3	7	6	6	227	75	0.367127	0.787738	0.124	0.248	-0.124
3527	gene:EgrG_000444900	EgrG_000444900	pathogen_EgG_scaffold_0004	+	2153873	2154124	2153596	2153823	2154299	2154655	3527	30	1	23	2	326	75	0.473817	0.787738	0.873	0.726	0.147
3529	gene:EgrG_000967100	EgrG_000967100	pathogen_EgG_scaffold_0002	-	3085706	3085837	3084190	3084553	3086853	3086985	3529	18	2	8	0	206	75	0.392508	0.787738	0.766	1	-0.234
3534	gene:EgrG_000470800	EgrG_000470800	pathogen_EgG_scaffold_0004	-	4489059	4489083	4488887	4488910	4489430	4489502	3534	1	0	1	1	99	75	0.541453	0.787738	1	0.431	0.569
3536	gene:EgrG_000858200	EgrG_000858200	pathogen_EgG_scaffold_0001	-	10957804	10957930	10953843	10954214	10961021	10961279	3536	11	0	14	1	201	75	0.459281	0.787738	1	0.839	0.161
3537	gene:EgrG_000644100	EgrG_000644100	pathogen_EgG_scaffold_0003	+	7542552	7542589	7542479	7542516	7542950	7543042	3537	1	0	0	1	112	75	0.339438	0.787738	1	0	1
3539	gene:EgrG_000456150	EgrG_000456150	pathogen_EgG_scaffold_0004	-	3217530	3217693	3217344	3217409	3218149	3218241	3539	45	0	36	1	238	75	0.333661	0.787738	1	0.919	0.081
353	gene:EgrG_000494200	EgrG_000494200	pathogen_EgG_scaffold_0004	-	6908207	6908269	6906948	6907203	6908541	6908741	353	22	3	31	0	137	75	0.0522409	0.787738	0.801	1	-0.199
3541	gene:EgrG_000798500	EgrG_000798500	pathogen_EgG_scaffold_0001	+	6144584	6144608	6142670	6142764	6144992	6145053	3541	0	1	1	1	99	75	0.535344	0.787738	0	0.431	-0.431
3547	gene:EgrG_000075800	EgrG_000075800	pathogen_EgG_scaffold_0010	+	602520	602636	600512	600596	605063	605205	3547	16	1	9	0	191	75	0.536535	0.787738	0.863	1	-0.137
3549	gene:EgrG_000318750	EgrG_000318750	pathogen_EgG_scaffold_0027	+	382421	382458	378377	378552	384635	384654	3549	6	30	3	40	112	75	0.193894	0.787738	0.118	0.048	0.07
354	gene:EgrG_000597100	EgrG_000597100	pathogen_EgG_scaffold_0003	-	2310953	2311167	2308493	2308728	2314510	2314740	354	42	0	59	2	289	75	0.247141	0.787738	1	0.884	0.116
3551	gene:EgrG_000675400	EgrG_000675400	pathogen_EgG_scaffold_0003	-	10815858	10815931	10815625	10815776	10816517	10816771	3551	24	4	38	3	148	75	0.374622	0.787738	0.753	0.865	-0.112
3552	gene:EgrG_000675400	EgrG_000675400	pathogen_EgG_scaffold_0003	-	10815858	10815931	10815625	10815776	10816014	10816111	3552	38	1	59	0	148	75	0.308225	0.787738	0.951	1	-0.049
3554	gene:EgrG_000675400	EgrG_000675400	pathogen_EgG_scaffold_0003	-	10816014	10816111	10815858	10815931	10816517	10816771	3554	33	1	31	0	172	75	0.395985	0.787738	0.935	1	-0.065
3555	gene:EgrG_000675400	EgrG_000675400	pathogen_EgG_scaffold_0003	-	10815858	10815956	10815625	10815776	10816014	10816111	3555	25	1	39	0	173	75	0.289531	0.787738	0.916	1	-0.084
3557	gene:EgrG_000201900	EgrG_000201900	pathogen_EgG_scaffold_0005	+	715052	715085	714915	714958	715170	715396	3557	9	0	8	1	108	75	0.38052	0.787738	1	0.847	0.153
3558	gene:EgrG_000201900	EgrG_000201900	pathogen_EgG_scaffold_0005	+	715000	715085	714915	714958	715170	715396	3558	44	0	29	1	160	75	0.295646	0.787738	1	0.931	0.069
355	gene:EgrG_000597100	EgrG_000597100	pathogen_EgG_scaffold_0003	-	2333634	2333686	2322338	2322783	2336529	2336580	355	10	0	9	1	127	75	0.382368	0.787738	1	0.842	0.158
3560	gene:EgrG_001035900	EgrG_001035900	pathogen_EgG_scaffold_0002	-	9475892	9476034	9475733	9475821	9476077	9476141	3560	70	0	60	1	217	75	0.35899	0.787738	1	0.954	0.046
3563	gene:EgrG_001035900	EgrG_001035900	pathogen_EgG_scaffold_0002	-	9475885	9476034	9475733	9475821	9476077	9476141	3563	92	0	88	1	224	75	0.41449	0.787738	1	0.967	0.033
3567	gene:EgrG_000227900	EgrG_000227900	pathogen_EgG_scaffold_0005	+	3597634	3597704	3597503	3597583	3597745	3597838	3567	23	0	13	2	145	75	0.100339	0.787738	1	0.771	0.229
3568	gene:EgrG_000227900	EgrG_000227900	pathogen_EgG_scaffold_0005	+	3597882	3598015	3597745	3597838	3598200	3598452	3568	31	0	25	2	208	75	0.145141	0.787738	1	0.818	0.182
3569	gene:EgrG_000844500	EgrG_000844500	pathogen_EgG_scaffold_0001	-	9881072	9881159	9880883	9881012	9882017	9882219	3569	70	14	48	14	162	75	0.383622	0.787738	0.698	0.613	0.085
356	gene:EgrG_001145700	EgrG_001145700	pathogen_EgG_scaffold_0006	+	4280699	4280790	4279889	4279939	4280894	4280990	356	0	10	1	3	166	75	0.189826	0.787738	0	0.131	-0.131
3571	gene:EgrG_000434700	EgrG_000434700	pathogen_EgG_scaffold_0004	+	1295451	1295490	1294962	1295163	1295568	1295612	3571	35	1	43	0	114	75	0.360859	0.787738	0.958	1	-0.042
3573	gene:EgrG_000586200	EgrG_000586200	pathogen_EgG_scaffold_0003	-	985138	985186	984646	984859	985239	985308	3573	7	39	4	35	123	75	0.518025	0.787738	0.099	0.065	0.034
3574	gene:EgrG_001014900	EgrG_001014900	pathogen_EgG_scaffold_0002	+	7689606	7689708	7689056	7689359	7689783	7690044	3574	46	2	29	3	177	75	0.379667	0.787738	0.907	0.804	0.103
3575	gene:EgrG_001014900	EgrG_001014900	pathogen_EgG_scaffold_0002	+	7689606	7689681	7689056	7689359	7689783	7690044	3575	23	2	11	3	150	75	0.270216	0.787738	0.852	0.647	0.205
3576	gene:EgrG_000627700	EgrG_000627700	pathogen_EgG_scaffold_0003	-	5266137	5266172	5265891	5265954	5266497	5266697	3576	22	12	43	8	110	75	0.0431391	0.787738	0.556	0.786	-0.23
3577	gene:EgrG_000627700	EgrG_000627700	pathogen_EgG_scaffold_0003	-	5266137	5266257	5265891	5265954	5266497	5266697	3577	175	12	200	8	195	75	0.258609	0.787738	0.849	0.906	-0.057
3581	gene:EgrG_000115200	EgrG_000115200	pathogen_EgG_scaffold_0009	-	1572886	1573007	1572593	1572732	1573045	1573158	3581	4	0	3	1	196	75	0.399218	0.787738	1	0.534	0.466
3582	gene:EgrG_000115200	EgrG_000115200	pathogen_EgG_scaffold_0009	-	1572874	1573007	1572593	1572732	1573045	1573158	3582	7	0	2	1	208	75	0.234439	0.787738	1	0.419	0.581
3583	gene:EgrG_000115200	EgrG_000115200	pathogen_EgG_scaffold_0009	-	1572869	1573007	1572593	1572732	1573045	1573158	3583	4	0	2	1	213	75	0.33811	0.787738	1	0.413	0.587
3584	gene:EgrG_000415500	EgrG_000415500	pathogen_EgG_scaffold_0019	+	571758	571846	571227	571425	571914	572050	3584	5	0	0	3	163	75	0.0114469	0.787738	1	0	1
3585	gene:EgrG_000809100	EgrG_000809100	pathogen_EgG_scaffold_0001	+	6942734	6942790	6942522	6942661	6942865	6942925	3585	3	0	2	1	131	75	0.391564	0.787738	1	0.534	0.466
3588	gene:EgrG_001044200	EgrG_001044200	pathogen_EgG_scaffold_0002	-	10168975	10169172	10168863	10168910	10170490	10170607	3588	59	1	90	0	272	75	0.298842	0.787738	0.942	1	-0.058
358	gene:EgrG_000915200	EgrG_000915200	pathogen_EgG_scaffold_0026	+	367287	367673	365283	365383	367902	368091	358	67	0	60	1	461	75	0.358912	0.787738	1	0.907	0.093
3593	gene:EgrG_000804700	EgrG_000804700	pathogen_EgG_scaffold_0001	-	6610134	6610187	6608109	6608215	6610761	6610882	3593	30	1	15	4	128	75	0.0566958	0.787738	0.946	0.687	0.259
359	gene:EgrG_001055800	EgrG_001055800	pathogen_EgG_scaffold_0002	-	11321177	11321297	11320702	11320747	11321346	11321509	359	18	2	18	0	195	75	0.191709	0.787738	0.776	1	-0.224
35	gene:EgrG_000930300	EgrG_000930300	pathogen_EgG_scaffold_0018	-	743308	743348	743177	743279	743384	743425	35	25	0	21	1	115	75	0.345269	0.787738	1	0.932	0.068
360	gene:EgrG_001055800	EgrG_001055800	pathogen_EgG_scaffold_0002	-	11324810	11324929	11324676	11324761	11325031	11325123	360	11	0	13	1	194	75	0.442899	0.787738	1	0.834	0.166
361	gene:EgrG_000517000	EgrG_000517000	pathogen_EgG_scaffold_0007	-	64991	65183	64388	64627	65408	65696	361	78	1	92	0	267	75	0.360878	0.787738	0.956	1	-0.044
362	gene:EgrG_000259500	EgrG_000259500	pathogen_EgG_scaffold_0005	-	6469406	6469514	6469236	6469338	6469994	6470053	362	97	3	105	1	183	75	0.310912	0.787738	0.93	0.977	-0.047
364	gene:EgrG_000990600	EgrG_000990600	pathogen_EgG_scaffold_0002	-	5409207	5409318	5408439	5408546	5409930	5410136	364	62	0	43	1	186	75	0.312283	0.787738	1	0.945	0.055
365	gene:EgrG_000990600	EgrG_000990600	pathogen_EgG_scaffold_0002	-	5409207	5409301	5408439	5408546	5409930	5410136	365	97	0	65	1	169	75	0.367807	0.787738	1	0.966	0.034
367	gene:EgrG_000674300	EgrG_000674300	pathogen_EgG_scaffold_0003	+	10767044	10767119	10766698	10766779	10767406	10767430	367	6	0	12	2	150	75	0.370204	0.787738	1	0.75	0.25
36	gene:EgrG_000394100	EgrG_000394100	pathogen_EgG_scaffold_0035	-	155392	155840	154554	154695	156257	156754	36	300	1	332	0	523	75	0.507827	0.787738	0.977	1	-0.023
370	gene:EgrG_000830100	EgrG_000830100	pathogen_EgG_scaffold_0001	+	8715698	8716146	8715505	8715653	8716283	8716533	370	47	0	41	1	523	75	0.361852	0.787738	1	0.855	0.145
371	gene:EgrG_000830100	EgrG_000830100	pathogen_EgG_scaffold_0001	+	8716674	8716965	8716283	8716533	8717146	8717542	371	77	1	55	0	366	75	0.458176	0.787738	0.94	1	-0.06
372	gene:EgrG_000192500	EgrG_000192500	pathogen_EgG_scaffold_0009	-	3378816	3378942	3374559	3375647	3379772	3379961	372	6	1	5	0	201	75	0.47479	0.787738	0.691	1	-0.309
373	gene:EgrG_000972700	EgrG_000972700	pathogen_EgG_scaffold_0002	-	3796689	3796888	3796265	3796354	3797646	3797925	373	31	1	33	0	274	75	0.373802	0.787738	0.895	1	-0.105
374	gene:EgrG_000972700	EgrG_000972700	pathogen_EgG_scaffold_0002	-	3796689	3796871	3796265	3796354	3797646	3797925	374	36	1	42	0	257	75	0.349688	0.787738	0.913	1	-0.087
378	gene:EgrG_000707300	EgrG_000707300	pathogen_EgG_scaffold_0013	-	2251905	2251983	2251477	2251627	2252137	2252228	378	5	3	5	1	153	75	0.437387	0.787738	0.45	0.71	-0.26
379	gene:EgrG_001178100	EgrG_001178100	pathogen_EgG_scaffold_0012	+	1586149	1586253	1585802	1585887	1586316	1586373	379	28	0	27	1	179	75	0.376601	0.787738	1	0.919	0.081
37	gene:EgrG_000476000	EgrG_000476000	pathogen_EgG_scaffold_0004	-	4899876	4900010	4897796	4898168	4900771	4900866	37	6	2	2	0	209	75	0.518049	0.787738	0.518	1	-0.482
383	gene:EgrG_000912800	EgrG_000912800	pathogen_EgG_scaffold_0026	+	139831	140220	138919	138989	140597	140682	383	44	3	34	1	464	75	0.491348	0.787738	0.703	0.846	-0.143
385	gene:EgrG_000670100	EgrG_000670100	pathogen_EgG_scaffold_0003	-	10316194	10316358	10315515	10315851	10316660	10316808	385	27	1	16	0	239	75	0.515217	0.787738	0.894	1	-0.106
386	gene:EgrG_000670100	EgrG_000670100	pathogen_EgG_scaffold_0003	-	10316194	10316358	10315515	10315851	10316600	10316808	386	33	2	19	0	239	75	0.308271	0.787738	0.838	1	-0.162
388	gene:EgrG_000857200	EgrG_000857200	pathogen_EgG_scaffold_0001	+	10862548	10862709	10862176	10862300	10863182	10863264	388	11	1	11	0	236	75	0.412212	0.787738	0.778	1	-0.222
389	gene:EgrG_000816300	EgrG_000816300	pathogen_EgG_scaffold_0001	-	7524198	7524260	7523759	7523934	7524648	7524739	389	7	23	4	21	137	75	0.517349	0.787738	0.143	0.094	0.049
38	gene:EgrG_000476000	EgrG_000476000	pathogen_EgG_scaffold_0004	-	4901679	4901738	4900771	4900866	4902468	4902558	38	5	0	8	2	134	75	0.326922	0.787738	1	0.691	0.309
390	gene:EgrG_000816300	EgrG_000816300	pathogen_EgG_scaffold_0001	-	7524652	7524739	7523759	7523934	7525538	7525803	390	75	0	59	2	162	75	0.139772	0.787738	1	0.932	0.068
391	gene:EgrG_000816300	EgrG_000816300	pathogen_EgG_scaffold_0001	-	7523759	7523934	7521905	7521973	7525538	7525803	391	48	1	47	0	250	75	0.385025	0.787738	0.935	1	-0.065
392	gene:EgrG_000816300	EgrG_000816300	pathogen_EgG_scaffold_0001	-	7524648	7524739	7523759	7523934	7525538	7525803	392	99	0	81	2	166	75	0.159409	0.787738	1	0.948	0.052
393	gene:EgrG_000816300	EgrG_000816300	pathogen_EgG_scaffold_0001	-	7525538	7525803	7524652	7524739	7525867	7526775	393	244	0	178	1	340	75	0.463887	0.787738	1	0.975	0.025
394	gene:EgrG_000816300	EgrG_000816300	pathogen_EgG_scaffold_0001	-	7524524	7524739	7523759	7523934	7525538	7525803	394	79	0	65	2	290	75	0.138771	0.787738	1	0.894	0.106
396	gene:EgrG_001187800	EgrG_001187800	pathogen_EgG_scaffold_0012	+	2376756	2376878	2376464	2376695	2377055	2377077	396	35	2	28	3	197	75	0.529463	0.787738	0.869	0.78	0.089
397	gene:EgrG_000296700	EgrG_000296700	pathogen_EgG_scaffold_0050	+	30756	30798	29814	29944	31101	31290	397	1	0	0	1	117	75	0.338942	0.787738	1	0	1
398	gene:EgrG_000118100	EgrG_000118100	pathogen_EgG_scaffold_0009	+	1887568	1887654	1882914	1883102	1889617	1889772	398	5	0	7	1	161	75	0.501586	0.787738	1	0.765	0.235
399	gene:EgrG_000118100	EgrG_000118100	pathogen_EgG_scaffold_0009	+	1889617	1889772	1887568	1887654	1891721	1891789	399	14	0	12	2	230	75	0.174626	0.787738	1	0.662	0.338
39	gene:EgrG_000476000	EgrG_000476000	pathogen_EgG_scaffold_0004	-	4899876	4899950	4897796	4898168	4900771	4900866	39	8	2	3	0	149	75	0.468569	0.787738	0.668	1	-0.332
3	gene:EgrG_000893800	EgrG_000893800	pathogen_EgG_scaffold_0001	+	13961657	13961810	13961319	13961369	13962250	13962280	3	175	2	242	0	228	75	0.200975	0.787738	0.966	1	-0.034
400	gene:EgrG_000118100	EgrG_000118100	pathogen_EgG_scaffold_0009	+	1882106	1882453	1880320	1880436	1882585	1882812	400	17	0	20	1	422	75	0.444406	0.787738	1	0.78	0.22
401	gene:EgrG_000857000	EgrG_000857000	pathogen_EgG_scaffold_0001	+	10827936	10828223	10826075	10826452	10828492	10828566	401	10	0	2	1	362	75	0.190383	0.787738	1	0.293	0.707
402	gene:EgrG_000524100	EgrG_000524100	pathogen_EgG_scaffold_0007	-	763320	763389	763100	763239	763470	763534	402	52	0	63	1	144	75	0.467585	0.787738	1	0.97	0.03
404	gene:EgrG_000624800	EgrG_000624800	pathogen_EgG_scaffold_0003	+	5060530	5060575	5058956	5059094	5060785	5061149	404	2	1	0	1	120	75	0.386408	0.787738	0.556	0	0.556
405	gene:EgrG_001101700	EgrG_001101700	pathogen_EgG_scaffold_0014	+	1167547	1167778	1166881	1167206	1168091	1168237	405	2	1	1	6	306	75	0.144947	0.787738	0.329	0.039	0.29
407	gene:EgrG_000151700	EgrG_000151700	pathogen_EgG_scaffold_0028	-	75736	76044	74325	74517	77249	77379	407	48	2	58	0	383	75	0.145537	0.787738	0.825	1	-0.175
408	gene:EgrG_000339900	EgrG_000339900	pathogen_EgG_scaffold_0011	-	184526	184646	184325	184376	185156	185210	408	3	0	1	1	195	75	0.308016	0.787738	1	0.278	0.722
409	gene:EgrG_000750100	EgrG_000750100	pathogen_EgG_scaffold_0001	+	1327494	1327521	1327189	1327373	1330966	1331011	409	1	1	2	0	102	75	0.3825	0.787738	0.424	1	-0.576
40	gene:EgrG_000476000	EgrG_000476000	pathogen_EgG_scaffold_0004	-	4901643	4901738	4900771	4900866	4902468	4902558	40	2	0	6	2	170	75	0.517283	0.787738	1	0.57	0.43
412	gene:EgrG_000750100	EgrG_000750100	pathogen_EgG_scaffold_0001	+	1330966	1331011	1327189	1327373	1331407	1331452	412	3	0	3	1	120	75	0.456764	0.787738	1	0.652	0.348
413	gene:EgrG_000750100	EgrG_000750100	pathogen_EgG_scaffold_0001	+	1326662	1326718	1326609	1326629	1326924	1327003	413	4	1	6	0	131	75	0.349392	0.787738	0.696	1	-0.304
415	gene:EgrG_000654400	EgrG_000654400	pathogen_EgG_scaffold_0003	+	8716638	8716871	8716009	8716061	8717671	8717707	415	56	0	38	1	308	75	0.301212	0.787738	1	0.902	0.098
416	gene:EgrG_000654400	EgrG_000654400	pathogen_EgG_scaffold_0003	+	8716642	8716871	8716009	8716061	8717671	8717707	416	47	0	23	1	304	75	0.247081	0.787738	1	0.85	0.15
418	gene:EgrG_000979500	EgrG_000979500	pathogen_EgG_scaffold_0002	+	4327477	4327666	4326845	4327238	4329533	4329864	418	28	1	27	0	264	75	0.398116	0.787738	0.888	1	-0.112
419	gene:EgrG_001179000	EgrG_001179000	pathogen_EgG_scaffold_0012	+	1683144	1683384	1681947	1682270	1683510	1683663	419	2	1	0	1	315	75	0.369358	0.787738	0.323	0	0.323
421	gene:EgrG_000164700	EgrG_000164700	pathogen_EgG_scaffold_0008	-	1168065	1168236	1164374	1164492	1169118	1169238	421	24	1	25	0	246	75	0.382339	0.787738	0.88	1	-0.12
424	gene:EgrG_001019200	EgrG_001019200	pathogen_EgG_scaffold_0002	-	7928203	7928287	7927712	7927863	7929661	7930015	424	43	1	62	0	159	75	0.323405	0.787738	0.953	1	-0.047
426	gene:EgrG_001034820	EgrG_001034820	pathogen_EgG_scaffold_0002	+	9347299	9347447	9346711	9346907	9347722	9347966	426	9	0	10	1	223	75	0.439138	0.787738	1	0.771	0.229
42	gene:EgrG_000099700	EgrG_000099700	pathogen_EgG_scaffold_0009	+	122809	122941	121728	121999	124060	124219	42	4	7	5	15	207	75	0.528151	0.787738	0.172	0.108	0.064
430	gene:EgrG_000815300	EgrG_000815300	pathogen_EgG_scaffold_0001	+	7440434	7440633	7440188	7440368	7440941	7441065	430	80	2	92	0	274	75	0.148491	0.787738	0.916	1	-0.084
432	gene:EgrG_000334300	EgrG_000334300	pathogen_EgG_scaffold_0051	-	36215	36284	35752	35878	36594	36621	432	18	10	21	6	144	75	0.285159	0.787738	0.484	0.646	-0.162
433	gene:EgrG_000334300	EgrG_000334300	pathogen_EgG_scaffold_0051	-	37406	37514	37031	37177	38180	38256	433	31	0	61	3	183	75	0.20668	0.787738	1	0.893	0.107
434	gene:EgrG_000625900	EgrG_000625900	pathogen_EgG_scaffold_0003	+	5125629	5125914	5125116	5125534	5126264	5126651	434	9	1	14	0	360	75	0.329392	0.787738	0.652	1	-0.348
435	gene:EgrG_000058100	EgrG_000058100	pathogen_EgG_scaffold_0010	-	2268707	2268800	2267488	2267604	2272282	2272591	435	2	1	0	3	168	75	0.128405	0.787738	0.472	0	0.472
436	gene:EgrG_000058100	EgrG_000058100	pathogen_EgG_scaffold_0010	-	2253324	2253653	2249579	2250172	2254962	2255551	436	25	1	27	0	404	75	0.381788	0.787738	0.823	1	-0.177
438	gene:EgrG_000426650	EgrG_000426650	pathogen_EgG_scaffold_0004	-	551886	551960	550371	550848	552650	553001	438	8	3	2	2	149	75	0.466729	0.787738	0.573	0.335	0.238
440	gene:EgrG_000591100	EgrG_000591100	pathogen_EgG_scaffold_0003	-	1508942	1508991	1508362	1508584	1510260	1510500	440	18	1	14	0	124	75	0.447813	0.787738	0.916	1	-0.084
442	gene:EgrG_000766700	EgrG_000766700	pathogen_EgG_scaffold_0001	-	3216977	3217029	3216302	3216679	3217864	3217989	442	3	0	2	1	127	75	0.39098	0.787738	1	0.542	0.458
444	gene:EgrG_000803800	EgrG_000803800	pathogen_EgG_scaffold_0001	+	6506384	6506485	6505718	6505854	6506903	6506958	444	8	0	4	1	176	75	0.295924	0.787738	1	0.63	0.37
446	gene:EgrG_000570800	EgrG_000570800	pathogen_EgG_scaffold_0017	-	440934	440958	440297	440560	441064	441156	446	4	12	10	17	99	75	0.431898	0.787738	0.202	0.308	-0.106
447	gene:EgrG_000874500	EgrG_000874500	pathogen_EgG_scaffold_0001	+	12148828	12148934	12148560	12148691	12149944	12150172	447	16	1	14	0	181	75	0.427874	0.787738	0.869	1	-0.131
44	gene:EgrG_001100300	EgrG_001100300	pathogen_EgG_scaffold_0014	+	1039736	1039772	1039369	1039621	1039843	1039959	44	7	2	10	0	111	75	0.146278	0.787738	0.703	1	-0.297
451	gene:EgrG_000840400	EgrG_000840400	pathogen_EgG_scaffold_0001	+	9561051	9561163	9560473	9560587	9562272	9562395	451	6	2	9	1	187	75	0.449781	0.787738	0.546	0.783	-0.237
453	gene:EgrG_000840400	EgrG_000840400	pathogen_EgG_scaffold_0001	+	9561089	9561163	9560473	9560587	9562272	9562395	453	0	2	1	1	149	75	0.360967	0.787738	0	0.335	-0.335
455	gene:EgrG_000840400	EgrG_000840400	pathogen_EgG_scaffold_0001	+	9563270	9563452	9562272	9562395	9563650	9563764	455	18	51	11	45	257	75	0.416973	0.787738	0.093	0.067	0.026
458	gene:EgrG_000430300	EgrG_000430300	pathogen_EgG_scaffold_0004	+	876593	876649	876447	876555	876690	876849	458	9	0	9	2	131	75	0.207966	0.787738	1	0.72	0.28
459	gene:EgrG_001069500	EgrG_001069500	pathogen_EgG_scaffold_0002	-	12588517	12588891	12585069	12585293	12592335	12592641	459	57	1	53	3	449	75	0.320132	0.787738	0.905	0.747	0.158
460	gene:EgrG_001069500	EgrG_001069500	pathogen_EgG_scaffold_0002	-	12585069	12585293	12583362	12583706	12592335	12592641	460	69	0	74	1	299	75	0.396616	0.787738	1	0.949	0.051
461	gene:EgrG_000503300	EgrG_000503300	pathogen_EgG_scaffold_0004	-	7884138	7884279	7882150	7882610	7885005	7885348	461	0	4	4	1	216	75	0.0234802	0.787738	0	0.581	-0.581
462	gene:EgrG_001166200	EgrG_001166200	pathogen_EgG_scaffold_0012	+	271948	271966	270590	270850	272743	272980	462	2	2	1	7	93	75	0.21792	0.787738	0.446	0.103	0.343
463	gene:EgrG_001179800	EgrG_001179800	pathogen_EgG_scaffold_0012	+	1758357	1758459	1758230	1758294	1758536	1758689	463	51	0	30	1	177	75	0.273986	0.787738	1	0.927	0.073
464	gene:EgrG_001179800	EgrG_001179800	pathogen_EgG_scaffold_0012	+	1758357	1758408	1758230	1758294	1758536	1758689	464	12	0	5	1	126	75	0.245097	0.787738	1	0.749	0.251
465	gene:EgrG_000114000	EgrG_000114000	pathogen_EgG_scaffold_0009	-	1457656	1457834	1457110	1457185	1459077	1459190	465	96	2	145	1	253	75	0.389917	0.787738	0.934	0.977	-0.043
466	gene:EgrG_000114000	EgrG_000114000	pathogen_EgG_scaffold_0009	-	1457642	1457834	1457110	1457185	1459077	1459190	466	124	2	174	1	267	75	0.424515	0.787738	0.946	0.98	-0.034
467	gene:EgrG_000774600	EgrG_000774600	pathogen_EgG_scaffold_0001	+	4273019	4273189	4272462	4272626	4273521	4273636	467	21	1	21	0	245	75	0.394755	0.787738	0.865	1	-0.135
[truncated: 7,227 more rows]

## Sheet: Total RI
ID	GeneID	geneSymbol	chr	strand	riExonStart_0base	riExonEnd	upstreamES	upstreamEE	downstreamES	downstreamEE	ID	IC_SAMPLE_1	SC_SAMPLE_1	IC_SAMPLE_2	SC_SAMPLE_2	IncFormLen	SkipFormLen	PValue	FDR	IncLevel1	IncLevel2	IncLevelDifference
124	gene:EgrG_001022700	EgrG_001022700	pathogen_EgG_scaffold_0002	-	8184919	8185133	8184919	8184988	8185052	8185133	124	57	129	24	243	139	75	5.38768e-09	2.30593e-06	0.193	0.051	0.142
120	gene:EgrG_001022700	EgrG_001022700	pathogen_EgG_scaffold_0002	-	8184919	8185133	8184919	8184988	8185052	8185133	120	57	129	37	209	139	75	0.000128806	0.00772835	0.193	0.087	0.106
126	gene:EgrG_001022700	EgrG_001022700	pathogen_EgG_scaffold_0002	-	8184919	8185133	8184919	8184988	8185052	8185133	126	57	129	89	182	139	75	0.643596	0.853974	0.193	0.209	-0.016
202	gene:EgrG_000890800	EgrG_000890800	pathogen_EgG_scaffold_0001	-	13687976	13688203	13687976	13688015	13688167	13688203	202	5	30	10	30	227	75	0.261836	0.724089	0.052	0.099	-0.047
187	gene:EgrG_000890800	EgrG_000890800	pathogen_EgG_scaffold_0001	-	13687976	13688203	13687976	13688015	13688167	13688203	187	5	30	8	24	227	75	0.286796	0.803567	0.052	0.099	-0.047
201	gene:EgrG_000890800	EgrG_000890800	pathogen_EgG_scaffold_0001	-	13687976	13688203	13687976	13688015	13688167	13688203	201	5	30	31	36	227	75	0.00101678	0.0346273	0.052	0.221	-0.169
265	gene:EgrG_000627800	EgrG_000627800	pathogen_EgG_scaffold_0003	+	5270158	5270290	5270158	5270183	5270267	5270290	265	2	0	0	1	159	75	0.225159	0.649575	1	0	1
193	gene:EgrG_000782700	EgrG_000782700	pathogen_EgG_scaffold_0001	-	4934757	4934958	4934757	4934841	4934906	4934958	193	3	0	0	1	140	75	0.174017	0.66443	1	0	1
502	gene:EgrG_001047100	EgrG_001047100	pathogen_EgG_scaffold_0002	+	10559012	10559166	10559012	10559057	10559133	10559166	502	2	0	0	1	151	75	0.225369	0.706582	1	0	1
380	gene:EgrG_000982500	EgrG_000982500	pathogen_EgG_scaffold_0002	+	4525309	4525536	4525309	4525315	4525381	4525536	380	1	0	0	1	141	75	0.336294	0.724089	1	0	1
320	gene:EgrG_000341200	EgrG_000341200	pathogen_EgG_scaffold_0011	-	296705	296871	296705	296741	296818	296871	320	3	0	0	1	152	75	0.17432	0.803567	1	0	1
444	gene:EgrG_000315700	EgrG_000315700	pathogen_EgG_scaffold_0052	-	15042	15277	15042	15151	15242	15277	444	4	0	1	2	166	75	0.101957	0.546837	1	0.184	0.816
428	gene:EgrG_000429300	EgrG_000429300	pathogen_EgG_scaffold_0004	-	752418	752631	752418	752476	752552	752631	428	2	0	1	2	151	75	0.218304	0.803567	1	0.199	0.801
274	gene:EgrG_000985600	EgrG_000985600	pathogen_EgG_scaffold_0002	+	4847497	4847645	4847497	4847529	4847572	4847645	274	1	0	1	2	118	75	0.387539	0.729549	1	0.241	0.759
382	gene:EgrG_000533450	EgrG_000533450	pathogen_EgG_scaffold_0007	-	2023835	2023977	2023835	2023879	2023965	2023977	382	2	0	1	1	161	75	0.38814	0.770173	1	0.318	0.682
347	gene:EgrG_000218400	EgrG_000218400	pathogen_EgG_scaffold_0005	+	2637795	2638031	2637795	2637870	2637914	2638031	347	11	2	1	6	119	75	0.0034808	0.0812186	0.776	0.095	0.681
266	gene:EgrG_000627800	EgrG_000627800	pathogen_EgG_scaffold_0003	+	5270158	5270290	5270158	5270183	5270267	5270290	266	2	0	1	1	159	75	0.38804	0.729549	1	0.321	0.679
112	gene:EgrG_000319300	EgrG_000319300	pathogen_EgG_scaffold_0027	+	411032	411225	411032	411086	411162	411225	112	1	0	1	1	151	75	0.542088	0.781577	1	0.332	0.668
529	gene:EgrG_000194000	EgrG_000194000	pathogen_EgG_scaffold_0009	-	3245910	3246141	3245910	3245916	3246120	3246141	529	2	0	2	1	279	75	0.490794	0.820546	1	0.35	0.65
126	gene:EgrG_000799100	EgrG_000799100	pathogen_EgG_scaffold_0001	-	6197986	6198231	6197986	6198081	6198140	6198231	126	1	0	1	1	134	75	0.542297	0.781577	1	0.359	0.641
389	gene:EgrG_000473400	EgrG_000473400	pathogen_EgG_scaffold_0004	-	4664670	4664808	4664670	4664699	4664749	4664808	389	2	0	1	1	125	75	0.385494	0.770173	1	0.375	0.625
9	gene:EgrG_000313100	EgrG_000313100	pathogen_EgG_contig_0104	+	36631	36877	36631	36679	36725	36877	9	7	0	2	2	121	75	0.0771214	0.412599	1	0.383	0.617
416	gene:EgrG_000766500	EgrG_000766500	pathogen_EgG_scaffold_0001	-	3169659	3169893	3169659	3169730	3169784	3169893	416	8	1	5	10	129	75	0.00944732	0.126358	0.823	0.225	0.598
221	gene:EgrG_000297400	EgrG_000297400	pathogen_EgG_scaffold_0050	+	92819	93030	92819	92920	93000	93030	221	3	1	0	1	155	75	0.30693	0.803567	0.592	0	0.592
326	gene:EgrG_000127700	EgrG_000127700	pathogen_EgG_scaffold_0009	-	2753738	2753934	2753738	2753789	2753869	2753934	326	3	1	0	2	155	75	0.136637	0.803567	0.592	0	0.592
328	gene:EgrG_000324200	EgrG_000324200	pathogen_EgG_scaffold_0048	-	175439	175676	175439	175457	175646	175676	328	5	1	0	41	264	75	4.0864e-06	0.000437245	0.587	0	0.587
334	gene:EgrG_000324200	EgrG_000324200	pathogen_EgG_scaffold_0048	-	175439	175676	175439	175457	175646	175676	334	5	1	0	29	264	75	1.33945e-05	0.00187523	0.587	0	0.587
329	gene:EgrG_000748200	EgrG_000748200	pathogen_EgG_scaffold_0001	+	918358	918507	918358	918424	918455	918507	329	2	1	0	3	106	75	0.134606	0.551496	0.586	0	0.586
321	gene:EgrG_000324200	EgrG_000324200	pathogen_EgG_scaffold_0048	-	175439	175676	175439	175457	175646	175676	321	7	1	2	5	264	75	0.0280262	0.803567	0.665	0.102	0.563
6	gene:EgrG_000849200	EgrG_000849200	pathogen_EgG_scaffold_0001	-	10274778	10275012	10274778	10274815	10274886	10275012	6	4	1	2	7	146	75	0.0522023	0.338099	0.673	0.128	0.545
295	gene:EgrG_000245100	EgrG_000245100	pathogen_EgG_scaffold_0005	+	5206109	5206338	5206109	5206230	5206296	5206338	295	4	0	8	5	141	75	0.152021	0.647259	1	0.46	0.54
405	gene:EgrG_001037000	EgrG_001037000	pathogen_EgG_scaffold_0002	+	9553041	9553237	9553041	9553160	9553215	9553237	405	2	1	0	1	130	75	0.385471	0.803567	0.536	0	0.536
212	gene:EgrG_000678600	EgrG_000678600	pathogen_EgG_scaffold_0003	+	11114004	11114212	11114004	11114096	11114193	11114212	212	4	0	4	2	172	75	0.252633	0.803567	1	0.466	0.534
148	gene:EgrG_000989700	EgrG_000989700	pathogen_EgG_scaffold_0002	-	5287385	5287605	5287385	5287488	5287540	5287605	148	6	2	1	5	127	75	0.0421601	0.311113	0.639	0.106	0.533
377	gene:EgrG_000614500	EgrG_000614500	pathogen_EgG_scaffold_0003	-	4233324	4233562	4233324	4233428	4233503	4233562	377	3	1	1	6	150	75	0.0690652	0.386584	0.6	0.077	0.523
402	gene:EgrG_000245400	EgrG_000245400	pathogen_EgG_scaffold_0005	+	5234504	5234722	5234504	5234586	5234675	5234722	402	7	0	4	2	164	75	0.140082	0.551496	1	0.478	0.522
413	gene:EgrG_000766500	EgrG_000766500	pathogen_EgG_scaffold_0001	-	3169659	3169893	3169659	3169730	3169784	3169893	413	8	1	9	12	129	75	0.0207327	0.272116	0.823	0.304	0.519
160	gene:EgrG_000433500	EgrG_000433500	pathogen_EgG_scaffold_0004	+	1179862	1180082	1179862	1179899	1179979	1180082	160	2	0	2	1	155	75	0.487352	0.803567	1	0.492	0.508
432	gene:EgrG_001094400	EgrG_001094400	pathogen_EgG_scaffold_0014	-	527692	527893	527692	527743	527821	527893	432	7	0	6	3	153	75	0.106401	0.483723	1	0.495	0.505
333	gene:EgrG_000341200	EgrG_000341200	pathogen_EgG_scaffold_0011	-	296705	296871	296705	296741	296818	296871	333	3	0	4	2	152	75	0.322414	0.724089	1	0.497	0.503
478	gene:EgrG_001171950	EgrG_001171950	pathogen_EgG_scaffold_0012	+	960095	960338	960095	960219	960294	960338	478	12	0	4	2	150	75	0.069549	0.386584	1	0.5	0.5
36	gene:EgrG_000487300	EgrG_000487300	pathogen_EgG_scaffold_0004	-	5993980	5994166	5993980	5994034	5994102	5994166	36	30	0	2	1	143	75	0.0722541	0.466873	1	0.512	0.488
332	gene:EgrG_000127700	EgrG_000127700	pathogen_EgG_scaffold_0009	-	2753738	2753934	2753738	2753789	2753869	2753934	332	3	1	2	8	155	75	0.0803234	0.419249	0.592	0.108	0.484
287	gene:EgrG_000493100	EgrG_000493100	pathogen_EgG_scaffold_0004	-	6761055	6761257	6761055	6761154	6761204	6761257	287	12	4	1	3	125	75	0.0945689	0.445908	0.643	0.167	0.476
492	gene:EgrG_000182300	EgrG_000182300	pathogen_EgG_scaffold_0008	+	3375857	3376071	3375857	3375953	3376052	3376071	492	2	1	0	2	174	75	0.203839	0.677634	0.463	0	0.463
173	gene:EgrG_000123200	EgrG_000123200	pathogen_EgG_scaffold_0009	-	2435617	2435832	2435617	2435733	2435785	2435832	173	2	0	2	1	127	75	0.484777	0.803567	1	0.542	0.458
128	gene:EgrG_000799100	EgrG_000799100	pathogen_EgG_scaffold_0001	-	6198149	6198357	6198149	6198231	6198282	6198357	128	3	0	2	1	126	75	0.39083	0.729549	1	0.543	0.457
162	gene:EgrG_000120300	EgrG_000120300	pathogen_EgG_scaffold_0009	+	2129929	2130162	2129929	2129950	2130126	2130162	162	2	0	4	1	251	75	0.613336	0.8583	1	0.544	0.456
333	gene:EgrG_000218400	EgrG_000218400	pathogen_EgG_scaffold_0005	+	2637795	2638009	2637795	2637870	2637914	2638009	333	11	2	3	4	119	75	0.0745995	0.803567	0.776	0.321	0.455
6	gene:EgrG_000849200	EgrG_000849200	pathogen_EgG_scaffold_0001	-	10274778	10275012	10274778	10274815	10274886	10275012	6	4	1	3	5	146	75	0.166891	0.66443	0.673	0.236	0.437
524	gene:EgrG_000067200	EgrG_000067200	pathogen_EgG_scaffold_0010	+	1475908	1476081	1475908	1476006	1476047	1476081	524	17	10	2	13	116	75	0.00186546	0.0559639	0.524	0.09	0.434
289	gene:EgrG_000245100	EgrG_000245100	pathogen_EgG_scaffold_0005	+	5206150	5206356	5206150	5206230	5206296	5206356	289	4	0	5	2	141	75	0.290358	0.731166	1	0.571	0.429
131	gene:EgrG_000535300	EgrG_000535300	pathogen_EgG_scaffold_0007	+	2141076	2141319	2141076	2141141	2141223	2141319	131	20	5	7	11	157	75	0.00742111	0.726821	0.656	0.233	0.423
122	gene:EgrG_000465200	EgrG_000465200	pathogen_EgG_scaffold_0004	+	3987750	3987990	3987750	3987820	3987928	3987990	122	14	2	7	6	183	75	0.054373	0.803567	0.742	0.323	0.419
309	gene:EgrG_000086550	EgrG_000086550	pathogen_EgG_scaffold_0015	+	729115	729272	729115	729201	729235	729272	309	3	1	1	2	109	75	0.346812	0.724089	0.674	0.256	0.418
46	gene:EgrG_000223550	EgrG_000223550	pathogen_EgG_scaffold_0005	-	3108554	3108725	3108554	3108618	3108648	3108725	46	2	2	0	6	105	75	0.0866423	0.50459	0.417	0	0.417
293	gene:EgrG_000493100	EgrG_000493100	pathogen_EgG_scaffold_0004	-	6761055	6761257	6761055	6761154	6761204	6761257	293	12	4	5	10	125	75	0.023688	0.292616	0.643	0.231	0.412
409	gene:EgrG_000830900	EgrG_000830900	pathogen_EgG_scaffold_0001	-	8795347	8795594	8795347	8795434	8795502	8795594	409	3	1	1	2	143	75	0.346085	0.724089	0.611	0.208	0.403
438	gene:EgrG_000429300	EgrG_000429300	pathogen_EgG_scaffold_0004	-	752418	752631	752418	752476	752552	752631	438	2	0	3	1	151	75	0.556859	0.836353	1	0.598	0.402
195	gene:EgrG_000782700	EgrG_000782700	pathogen_EgG_scaffold_0001	-	4934456	4934665	4934456	4934536	4934612	4934665	195	5	0	3	1	151	75	0.3452	0.724089	1	0.598	0.402
114	gene:EgrG_000521800	EgrG_000521800	pathogen_EgG_scaffold_0007	-	437542	437746	437542	437647	437684	437746	114	1	1	0	6	112	75	0.168798	0.803567	0.401	0	0.401
183	gene:EgrG_001079200	EgrG_001079200	pathogen_EgG_scaffold_0002	-	13574381	13574595	13574381	13574507	13574546	13574595	183	5	4	1	12	114	75	0.0185452	0.201641	0.451	0.052	0.399
88	gene:EgrG_001199300	EgrG_001199300	pathogen_EgG_scaffold_0012	+	2800690	2800889	2800690	2800794	2800835	2800889	88	2	2	0	2	116	75	0.293928	0.724089	0.393	0	0.393
306	gene:EgrG_000064700	EgrG_000064700	pathogen_EgG_scaffold_0010	+	1729544	1729773	1729544	1729623	1729730	1729773	306	3	2	0	1	182	75	0.394736	0.803567	0.382	0	0.382
191	gene:EgrG_000782700	EgrG_000782700	pathogen_EgG_scaffold_0001	-	4934612	4934841	4934612	4934679	4934757	4934841	191	20	0	10	3	153	75	0.0346751	0.347611	1	0.62	0.38
21	gene:EgrG_000979800	EgrG_000979800	pathogen_EgG_scaffold_0002	+	4341919	4342125	4341919	4341979	4342047	4342125	21	17	8	2	6	143	75	0.0413569	0.370152	0.527	0.149	0.378
403	gene:EgrG_000245400	EgrG_000245400	pathogen_EgG_scaffold_0005	+	5234675	5234835	5234675	5234722	5234772	5234835	403	1	1	0	1	125	75	0.531396	0.83225	0.375	0	0.375
141	gene:EgrG_000981500	EgrG_000981500	pathogen_EgG_scaffold_0002	+	4480741	4480937	4480741	4480777	4480827	4480937	141	1	1	0	1	125	75	0.531396	0.775757	0.375	0	0.375
493	gene:EgrG_000622300	EgrG_000622300	pathogen_EgG_scaffold_0003	+	4814066	4814304	4814066	4814095	4814269	4814304	493	21	8	3	12	249	75	0.00106336	0.0375318	0.442	0.07	0.372
132	gene:EgrG_000535300	EgrG_000535300	pathogen_EgG_scaffold_0007	+	2141076	2141319	2141076	2141141	2141223	2141319	132	20	5	5	6	157	75	0.0523083	0.338099	0.656	0.285	0.371
342	gene:EgrG_000359700	EgrG_000359700	pathogen_EgG_scaffold_0011	+	2578006	2578189	2578006	2578086	2578164	2578189	342	5	0	7	2	153	75	0.301123	0.724089	1	0.632	0.368
223	gene:EgrG_000678600	EgrG_000678600	pathogen_EgG_scaffold_0003	+	11114004	11114212	11114004	11114006	11114193	11114212	223	4	0	6	1	262	75	0.53221	0.775757	1	0.632	0.368
329	gene:EgrG_000359700	EgrG_000359700	pathogen_EgG_scaffold_0011	+	2578006	2578189	2578006	2578086	2578164	2578189	329	5	0	7	2	153	75	0.301123	0.803567	1	0.632	0.368
505	gene:EgrG_000622300	EgrG_000622300	pathogen_EgG_scaffold_0003	+	4814066	4814304	4814066	4814095	4814269	4814304	505	21	8	3	11	249	75	0.00192393	0.0548961	0.442	0.076	0.366
133	gene:EgrG_000535300	EgrG_000535300	pathogen_EgG_scaffold_0007	+	2141076	2141319	2141076	2141141	2141223	2141319	133	20	5	6	7	157	75	0.0436886	0.370152	0.656	0.291	0.365
178	gene:EgrG_000123200	EgrG_000123200	pathogen_EgG_scaffold_0009	-	2435617	2435832	2435617	2435733	2435785	2435832	178	2	0	3	1	127	75	0.554631	0.781577	1	0.639	0.361
275	gene:EgrG_001107600	EgrG_001107600	pathogen_EgG_scaffold_0006	+	448482	448649	448482	448582	448633	448649	275	1	0	3	1	126	75	0.709149	0.861906	1	0.641	0.359
350	gene:EgrG_000086000	EgrG_000086000	pathogen_EgG_scaffold_0015	-	653669	653805	653669	653729	653780	653805	350	8	1	3	2	126	75	0.271508	0.712916	0.826	0.472	0.354
288	gene:EgrG_000732100	EgrG_000732100	pathogen_EgG_scaffold_0037	-	174988	175214	174988	175095	175157	175214	288	1	1	0	2	137	75	0.363009	0.803567	0.354	0	0.354
433	gene:EgrG_000576300	EgrG_000576300	pathogen_EgG_scaffold_0017	-	953951	954148	953951	953994	954058	954148	433	3	3	0	3	139	75	0.163276	0.803567	0.35	0	0.35
385	gene:EgrG_000533450	EgrG_000533450	pathogen_EgG_scaffold_0007	-	2023835	2023977	2023835	2023879	2023965	2023977	385	2	0	4	1	161	75	0.610089	0.816042	1	0.651	0.349
166	gene:EgrG_000255900	EgrG_000255900	pathogen_EgG_scaffold_0005	+	6103106	6103350	6103106	6103244	6103329	6103350	166	8	0	4	1	160	75	0.293879	0.724089	1	0.652	0.348
281	gene:EgrG_000493100	EgrG_000493100	pathogen_EgG_scaffold_0004	-	6761055	6761257	6761055	6761154	6761204	6761257	281	12	4	7	10	125	75	0.0566738	0.803567	0.643	0.296	0.347
207	gene:EgrG_000228900	EgrG_000228900	pathogen_EgG_scaffold_0005	+	3731451	3731605	3731451	3731474	3731511	3731605	207	26	16	16	49	112	75	0.000138209	0.00845049	0.521	0.179	0.342
153	gene:EgrG_000570600	EgrG_000570600	pathogen_EgG_scaffold_0017	+	411497	411668	411497	411564	411594	411668	153	5	7	0	16	105	75	0.00460413	0.0895713	0.338	0	0.338
50	gene:EgrG_000223550	EgrG_000223550	pathogen_EgG_scaffold_0005	-	3108554	3108725	3108554	3108618	3108648	3108725	50	2	2	1	8	105	75	0.1827	0.592297	0.417	0.082	0.335
450	gene:EgrG_000544800	EgrG_000544800	pathogen_EgG_scaffold_0007	-	2801345	2801567	2801345	2801367	2801443	2801567	450	1	1	0	1	151	75	0.527776	0.83225	0.332	0	0.332
285	gene:EgrG_000875800	EgrG_000875800	pathogen_EgG_scaffold_0001	-	12217304	12217569	12217304	12217424	12217505	12217569	285	18	0	17	4	156	75	0.0473775	0.326301	1	0.671	0.329
339	gene:EgrG_000127700	EgrG_000127700	pathogen_EgG_scaffold_0009	-	2753697	2753934	2753697	2753789	2753869	2753934	339	3	1	3	4	155	75	0.352146	0.724089	0.592	0.266	0.326
240	gene:EgrG_001165800	EgrG_001165800	pathogen_EgG_scaffold_0012	+	214775	215003	214775	214837	214902	215003	240	6	0	4	1	140	75	0.350826	0.803567	1	0.682	0.318
116	gene:EgrG_000465200	EgrG_000465200	pathogen_EgG_scaffold_0004	+	3987750	3987990	3987750	3987820	3987928	3987990	116	14	2	9	5	183	75	0.154906	0.647259	0.742	0.425	0.317
50	gene:EgrG_000451900	EgrG_000451900	pathogen_EgG_scaffold_0004	+	2900282	2900429	2900282	2900351	2900383	2900429	50	24	11	7	12	107	75	0.0284916	0.338546	0.605	0.29	0.315
490	gene:EgrG_000929900	EgrG_000929900	pathogen_EgG_scaffold_0018	+	715695	715940	715695	715813	715876	715940	490	10	0	4	1	138	75	0.248794	0.724089	1	0.685	0.315
304	gene:EgrG_001198000	EgrG_001198000	pathogen_EgG_scaffold_0012	+	2725295	2725492	2725295	2725347	2725377	2725492	304	16	7	7	11	105	75	0.0564845	0.39373	0.62	0.313	0.307
173	gene:EgrG_000744500	EgrG_000744500	pathogen_EgG_scaffold_0001	-	613841	614062	613841	613997	614035	614062	173	7	9	1	19	113	75	0.00626986	0.105694	0.34	0.034	0.306
113	gene:EgrG_000960000	EgrG_000960000	pathogen_EgG_scaffold_0002	-	2423599	2423740	2423599	2423621	2423677	2423740	113	1	0	4	1	131	75	0.754857	0.923137	1	0.696	0.304
207	gene:EgrG_000228900	EgrG_000228900	pathogen_EgG_scaffold_0005	+	3731451	3731605	3731451	3731474	3731511	3731605	207	26	16	18	43	112	75	0.00124191	0.0401231	0.521	0.219	0.302
192	gene:EgrG_000782700	EgrG_000782700	pathogen_EgG_scaffold_0001	-	4934612	4934841	4934612	4934665	4934752	4934841	192	14	0	10	2	162	75	0.142768	0.638501	1	0.698	0.302
221	gene:EgrG_000678600	EgrG_000678600	pathogen_EgG_scaffold_0003	+	11114193	11114397	11114193	11114297	11114373	11114397	221	19	3	14	8	151	75	0.0906644	0.445908	0.759	0.465	0.294
37	gene:EgrG_000487300	EgrG_000487300	pathogen_EgG_scaffold_0004	-	5993980	5994166	5993980	5994034	5994106	5994166	37	30	28	3	24	147	75	0.000211915	0.0111255	0.353	0.06	0.293
409	gene:EgrG_000530700	EgrG_000530700	pathogen_EgG_scaffold_0007	-	1638811	1638968	1638811	1638860	1638962	1638968	409	3	2	1	4	177	75	0.241019	0.803567	0.389	0.096	0.293
334	gene:EgrG_000359700	EgrG_000359700	pathogen_EgG_scaffold_0011	+	2578006	2578189	2578006	2578086	2578164	2578189	334	5	0	10	2	153	75	0.378388	0.770173	1	0.71	0.29
364	gene:EgrG_000225700	EgrG_000225700	pathogen_EgG_scaffold_0005	-	3310965	3311168	3310965	3311059	3311103	3311168	364	36	2	19	7	119	75	0.0184711	0.803567	0.919	0.631	0.288
511	gene:EgrG_000643525	EgrG_000643525	pathogen_EgG_scaffold_0003	+	7399539	7399744	7399539	7399583	7399627	7399744	511	7	6	2	8	119	75	0.112859	0.803567	0.424	0.136	0.288
466	gene:EgrG_001171950	EgrG_001171950	pathogen_EgG_scaffold_0012	+	960095	960338	960095	960219	960294	960338	466	12	0	5	1	150	75	0.248569	0.724089	1	0.714	0.286
96	gene:EgrG_001059000	EgrG_001059000	pathogen_EgG_scaffold_0002	+	11692264	11692484	11692264	11692304	11692419	11692484	96	1	1	0	1	190	75	0.523023	0.815278	0.283	0	0.283
219	gene:EgrG_000678600	EgrG_000678600	pathogen_EgG_scaffold_0003	+	11114193	11114397	11114193	11114212	11114373	11114397	219	38	1	34	6	236	75	0.0537621	0.338385	0.924	0.643	0.281
67	gene:EgrG_000240000	EgrG_000240000	pathogen_EgG_scaffold_0005	-	4823713	4823924	4823713	4823812	4823876	4823924	67	12	9	6	20	139	75	0.0195666	0.265096	0.418	0.139	0.279
472	gene:EgrG_001015200	EgrG_001015200	pathogen_EgG_scaffold_0002	-	7713041	7713269	7713041	7713146	7713182	7713269	472	4	7	0	4	111	75	0.167488	0.66443	0.279	0	0.279
210	gene:EgrG_000678600	EgrG_000678600	pathogen_EgG_scaffold_0003	+	11114193	11114394	11114193	11114212	11114373	11114394	210	38	1	40	7	236	75	0.0479025	0.803567	0.924	0.645	0.279
18	gene:EgrG_000979800	EgrG_000979800	pathogen_EgG_scaffold_0002	+	4341919	4342125	4341919	4341979	4342047	4342125	18	17	8	7	11	143	75	0.0655804	0.803567	0.527	0.25	0.277
29	gene:EgrG_001168800	EgrG_001168800	pathogen_EgG_scaffold_0012	-	513241	513446	513241	513296	513367	513446	29	5	4	1	4	146	75	0.230681	0.803567	0.391	0.114	0.277
404	gene:EgrG_000169100	EgrG_000169100	pathogen_EgG_scaffold_0008	-	1712898	1713022	1712898	1712903	1712973	1713022	404	7	1	4	2	145	75	0.406053	0.735096	0.784	0.508	0.276
73	gene:EgrG_000460500	EgrG_000460500	pathogen_EgG_scaffold_0004	-	3605052	3605278	3605052	3605146	3605212	3605278	73	13	12	6	31	141	75	0.00343014	0.0772683	0.366	0.093	0.273
33	gene:EgrG_001168800	EgrG_001168800	pathogen_EgG_scaffold_0012	-	513241	513446	513241	513296	513367	513446	33	5	4	2	7	146	75	0.170665	0.575154	0.391	0.128	0.263
371	gene:EgrG_000582100	EgrG_000582100	pathogen_EgG_scaffold_0003	-	436338	436549	436338	436427	436507	436549	371	11	5	7	10	155	75	0.124413	0.803567	0.516	0.253	0.263
197	gene:EgrG_000340600	EgrG_000340600	pathogen_EgG_scaffold_0011	-	244125	244361	244125	244221	244295	244361	197	10	12	2	25	149	75	0.00226947	0.0560712	0.296	0.039	0.257
477	gene:EgrG_001171950	EgrG_001171950	pathogen_EgG_scaffold_0012	+	960294	960517	960294	960338	960392	960517	477	16	0	10	2	129	75	0.119041	0.509494	1	0.744	0.256
110	gene:EgrG_001019700	EgrG_001019700	pathogen_EgG_scaffold_0002	-	7953907	7954119	7953907	7953998	7954035	7954119	110	12	11	6	20	112	75	0.0393858	0.295739	0.422	0.167	0.255
279	gene:EgrG_001009900	EgrG_001009900	pathogen_EgG_scaffold_0002	+	7155879	7156079	7155879	7155960	7155995	7156079	279	10	13	1	7	110	75	0.118388	0.803567	0.344	0.089	0.255
289	gene:EgrG_000445900	EgrG_000445900	pathogen_EgG_scaffold_0004	-	2224206	2224500	2224206	2224259	2224363	2224500	289	14	0	14	2	179	75	0.197434	0.677634	1	0.746	0.254
164	gene:EgrG_000744500	EgrG_000744500	pathogen_EgG_scaffold_0001	-	613841	614062	613841	613997	614035	614062	164	7	9	2	14	113	75	0.0555731	0.39373	0.34	0.087	0.253
473	gene:EgrG_001121800	EgrG_001121800	pathogen_EgG_scaffold_0006	-	1933647	1933895	1933647	1933695	1933841	1933895	473	3	3	0	3	221	75	0.157207	0.803567	0.253	0	0.253
353	gene:EgrG_001114500	EgrG_001114500	pathogen_EgG_scaffold_0006	+	1222200	1222377	1222200	1222238	1222275	1222377	353	1	2	0	1	112	75	0.636114	0.870658	0.251	0	0.251
517	gene:EgrG_000643525	EgrG_000643525	pathogen_EgG_scaffold_0003	+	7399539	7399744	7399539	7399583	7399627	7399744	517	7	6	1	3	119	75	0.354215	0.770173	0.424	0.174	0.25
225	gene:EgrG_000678600	EgrG_000678600	pathogen_EgG_scaffold_0003	+	11114376	11114514	11114376	11114397	11114495	11114514	225	9	0	14	2	173	75	0.29991	0.731166	1	0.752	0.248
74	gene:EgrG_000460500	EgrG_000460500	pathogen_EgG_scaffold_0004	-	3605052	3605278	3605052	3605137	3605212	3605278	74	27	15	13	22	150	75	0.0193161	0.201641	0.474	0.228	0.246
7	gene:EgrG_000131100	EgrG_000131100	pathogen_EgG_scaffold_0040	+	121257	121481	121257	121348	121380	121481	7	12	18	3	27	107	75	0.00749588	0.130136	0.318	0.072	0.246
4	gene:EgrG_000666850	EgrG_000666850	pathogen_EgG_scaffold_0003	+	10013782	10013950	10013782	10013833	10013867	10013950	4	55	82	6	53	109	75	1.20538e-05	0.000859836	0.316	0.072	0.244
37	gene:EgrG_000677700	EgrG_000677700	pathogen_EgG_scaffold_0003	-	11023594	11023819	11023594	11023692	11023736	11023819	37	4	8	0	15	119	75	0.016238	0.198567	0.24	0	0.24
445	gene:EgrG_001195500	EgrG_001195500	pathogen_EgG_scaffold_0012	+	2645901	2646143	2645901	2645980	2646025	2646143	445	8	3	6	6	120	75	0.290555	0.731166	0.625	0.385	0.24
78	gene:EgrG_000957900	EgrG_000957900	pathogen_EgG_scaffold_0002	+	2200508	2200636	2200508	2200548	2200592	2200636	78	1	2	0	1	119	75	0.635266	0.870658	0.24	0	0.24
39	gene:EgrG_000348200	EgrG_000348200	pathogen_EgG_scaffold_0011	-	1157689	1157897	1157689	1157701	1157778	1157897	39	2	2	1	5	152	75	0.317247	0.724089	0.33	0.09	0.24
432	gene:EgrG_001195500	EgrG_001195500	pathogen_EgG_scaffold_0012	+	2645901	2646143	2645901	2645980	2646025	2646143	432	8	3	4	4	120	75	0.346427	0.724089	0.625	0.385	0.24
531	gene:EgrG_000067200	EgrG_000067200	pathogen_EgG_scaffold_0010	+	1475908	1476081	1475908	1476006	1476047	1476081	531	17	10	8	13	116	75	0.095615	0.445908	0.524	0.285	0.239
108	gene:EgrG_001085500	EgrG_001085500	pathogen_EgG_scaffold_0014	+	22434	22622	22434	22560	22592	22622	108	13	7	9	13	107	75	0.129338	0.803567	0.566	0.327	0.239
323	gene:EgrG_000748200	EgrG_000748200	pathogen_EgG_scaffold_0001	+	918358	918507	918358	918424	918455	918507	323	2	1	3	4	106	75	0.544549	0.823559	0.586	0.347	0.239
265	gene:EgrG_000967800	EgrG_000967800	pathogen_EgG_scaffold_0002	-	3272674	3272890	3272674	3272730	3272782	3272890	265	6	1	6	3	127	75	0.423967	0.803567	0.78	0.542	0.238
2	gene:EgrG_000666850	EgrG_000666850	pathogen_EgG_scaffold_0003	+	10013782	10013950	10013782	10013833	10013867	10013950	2	55	82	10	78	109	75	1.5376e-06	0.000322897	0.316	0.081	0.235
134	gene:EgrG_001167900	EgrG_001167900	pathogen_EgG_scaffold_0012	+	428017	428260	428017	428077	428143	428260	134	4	7	0	17	141	75	0.0090276	0.124639	0.233	0	0.233
135	gene:EgrG_001167900	EgrG_001167900	pathogen_EgG_scaffold_0012	+	428017	428260	428017	428077	428143	428260	135	4	7	0	16	141	75	0.0105516	0.17045	0.233	0	0.233
9	gene:EgrG_000192200	EgrG_000192200	pathogen_EgG_scaffold_0009	+	3399505	3399703	3399505	3399572	3399601	3399703	9	36	30	18	43	104	75	0.00464652	0.0929303	0.464	0.232	0.232
282	gene:EgrG_000844000	EgrG_000844000	pathogen_EgG_scaffold_0001	-	9847071	9847301	9847071	9847193	9847238	9847301	282	25	25	9	31	120	75	0.00774974	0.114376	0.385	0.154	0.231
375	gene:EgrG_000225700	EgrG_000225700	pathogen_EgG_scaffold_0005	-	3310965	3311168	3310965	3311059	3311103	3311168	375	36	2	21	6	119	75	0.0492021	0.370152	0.919	0.688	0.231
417	gene:EgrG_001180900	EgrG_001180900	pathogen_EgG_scaffold_0012	-	1885285	1885440	1885285	1885340	1885375	1885440	417	7	4	6	9	110	75	0.256035	0.724089	0.544	0.313	0.231
402	gene:EgrG_001180900	EgrG_001180900	pathogen_EgG_scaffold_0012	-	1885285	1885440	1885285	1885340	1885375	1885440	402	7	4	4	6	110	75	0.306911	0.803567	0.544	0.313	0.231
24	gene:EgrG_000677300	EgrG_000677300	pathogen_EgG_scaffold_0003	+	10975127	10975349	10975127	10975207	10975241	10975349	24	13	25	2	37	109	75	0.00107234	0.0375318	0.264	0.036	0.228
488	gene:EgrG_000851000	EgrG_000851000	pathogen_EgG_scaffold_0001	-	10387732	10387946	10387732	10387805	10387884	10387946	488	60	13	64	36	154	75	0.0084909	0.726821	0.692	0.464	0.228
374	gene:EgrG_000225700	EgrG_000225700	pathogen_EgG_scaffold_0005	-	3310965	3311168	3310965	3311059	3311103	3311168	374	36	2	18	5	119	75	0.0655657	0.379218	0.919	0.694	0.225
331	gene:EgrG_000620900	EgrG_000620900	pathogen_EgG_scaffold_0003	+	4739086	4739297	4739086	4739190	4739222	4739297	331	4	2	4	5	107	75	0.435846	0.74827	0.584	0.359	0.225
288	gene:EgrG_001009900	EgrG_001009900	pathogen_EgG_scaffold_0002	+	7155879	7156079	7155879	7155960	7155995	7156079	288	10	13	4	20	110	75	0.0493536	0.370152	0.344	0.12	0.224
40	gene:EgrG_000564000	EgrG_000564000	pathogen_EgG_scaffold_0044	-	190468	190654	190468	190495	190624	190654	40	38	35	2	11	204	75	0.0133974	0.197759	0.285	0.063	0.222
30	gene:EgrG_001168800	EgrG_001168800	pathogen_EgG_scaffold_0012	-	513241	513446	513241	513296	513367	513446	30	5	4	2	5	146	75	0.313781	0.724089	0.391	0.17	0.221
324	gene:EgrG_000607800	EgrG_000607800	pathogen_EgG_scaffold_0003	-	3707196	3707433	3707196	3707231	3707378	3707433	324	8	3	5	5	222	75	0.313351	0.803567	0.474	0.253	0.221
61	gene:EgrG_000494200	EgrG_000494200	pathogen_EgG_scaffold_0004	-	6911886	6912129	6911886	6911927	6912043	6912129	61	4	0	9	1	191	75	0.609537	0.849123	1	0.779	0.221
189	gene:EgrG_000782700	EgrG_000782700	pathogen_EgG_scaffold_0001	-	4934757	4934958	4934757	4934813	4934906	4934958	189	3	4	1	13	168	75	0.0742585	0.469198	0.251	0.033	0.218
326	gene:EgrG_000195300	EgrG_000195300	pathogen_EgG_scaffold_0009	-	3115688	3115893	3115688	3115803	3115834	3115893	326	34	30	25	59	106	75	0.00449177	0.0929303	0.445	0.231	0.214
543	gene:EgrG_000345800	EgrG_000345800	pathogen_EgG_scaffold_0011	+	852143	852346	852143	852265	852303	852346	543	7	14	1	18	113	75	0.0264618	0.803567	0.249	0.036	0.213
247	gene:EgrG_001169700	EgrG_001169700	pathogen_EgG_scaffold_0012	+	623034	623274	623034	623078	623162	623274	247	4	7	0	10	159	75	0.0321117	0.340875	0.212	0	0.212
480	gene:EgrG_000600900	EgrG_000600900	pathogen_EgG_scaffold_0003	+	2829082	2829261	2829082	2829137	2829202	2829261	480	2	4	0	3	140	75	0.301895	0.724089	0.211	0	0.211
215	gene:EgrG_000128100	EgrG_000128100	pathogen_EgG_scaffold_0009	-	2762724	2762883	2762724	2762739	2762862	2762883	215	5	2	2	2	198	75	0.53231	0.819527	0.486	0.275	0.211
312	gene:EgrG_000586000	EgrG_000586000	pathogen_EgG_scaffold_0003	+	976211	976375	976211	976230	976270	976375	312	4	7	1	10	115	75	0.145545	0.551496	0.271	0.061	0.21
214	gene:EgrG_000609000	EgrG_000609000	pathogen_EgG_scaffold_0003	-	3791229	3791476	3791229	3791377	3791445	3791476	214	17	12	9	17	143	75	0.0814428	0.41997	0.426	0.217	0.209
489	gene:EgrG_001121800	EgrG_001121800	pathogen_EgG_scaffold_0006	-	1933647	1933895	1933647	1933695	1933841	1933895	489	3	3	1	7	221	75	0.154375	0.553074	0.253	0.046	0.207
273	gene:EgrG_001177200	EgrG_001177200	pathogen_EgG_scaffold_0012	-	1494397	1494602	1494397	1494521	1494555	1494602	273	3	8	0	17	109	75	0.0298243	0.338546	0.205	0	0.205
262	gene:EgrG_001177200	EgrG_001177200	pathogen_EgG_scaffold_0012	-	1494397	1494602	1494397	1494521	1494555	1494602	262	3	8	0	13	109	75	0.0495687	0.803567	0.205	0	0.205
360	gene:EgrG_001042300	EgrG_001042300	pathogen_EgG_scaffold_0002	-	10003319	10003508	10003319	10003433	10003474	10003508	360	6	9	1	6	116	75	0.24603	0.803567	0.301	0.097	0.204
375	gene:EgrG_000201300	EgrG_000201300	pathogen_EgG_scaffold_0005	-	705100	705337	705100	705204	705286	705337	375	5	6	3	16	157	75	0.0948424	0.445908	0.285	0.082	0.203
327	gene:EgrG_000341200	EgrG_000341200	pathogen_EgG_scaffold_0011	-	296705	296871	296705	296741	296818	296871	327	3	0	8	1	152	75	0.649444	0.875335	1	0.798	0.202
347	gene:EgrG_000177200	EgrG_000177200	pathogen_EgG_scaffold_0008	+	2886475	2886696	2886475	2886550	2886624	2886696	347	1	2	0	6	149	75	0.225765	0.649575	0.201	0	0.201
353	gene:EgrG_000177200	EgrG_000177200	pathogen_EgG_scaffold_0008	+	2886475	2886696	2886475	2886550	2886624	2886696	353	1	2	0	3	149	75	0.364622	0.724089	0.201	0	0.201
338	gene:EgrG_000177200	EgrG_000177200	pathogen_EgG_scaffold_0008	+	2886475	2886696	2886475	2886550	2886624	2886696	338	1	2	0	2	149	75	0.461223	0.803567	0.201	0	0.201
319	gene:EgrG_000195300	EgrG_000195300	pathogen_EgG_scaffold_0009	-	3115688	3115893	3115688	3115803	3115834	3115893	319	34	30	18	39	106	75	0.0179792	0.201641	0.445	0.246	0.199
107	gene:EgrG_000534100	EgrG_000534100	pathogen_EgG_scaffold_0007	+	2075078	2075256	2075078	2075096	2075133	2075256	107	5	0	6	1	112	75	0.463559	0.816222	1	0.801	0.199
194	gene:EgrG_000782700	EgrG_000782700	pathogen_EgG_scaffold_0001	-	4934456	4934665	4934456	4934540	4934612	4934665	194	5	8	1	11	147	75	0.0864976	0.50459	0.242	0.044	0.198
382	gene:EgrG_001031400	EgrG_001031400	pathogen_EgG_scaffold_0002	-	8989959	8990174	8989959	8990113	8990146	8990174	382	14	8	14	18	108	75	0.160858	0.803567	0.549	0.351	0.198
523	gene:EgrG_000966400	EgrG_000966400	pathogen_EgG_scaffold_0002	+	3040632	3040851	3040632	3040712	3040791	3040851	523	2	4	0	5	154	75	0.181898	0.664749	0.196	0	0.196
497	gene:EgrG_001026900	EgrG_001026900	pathogen_EgG_scaffold_0002	+	8573817	8574026	8573817	8573910	8573981	8574026	497	3	0	8	1	146	75	0.648952	0.85462	1	0.804	0.196
248	gene:EgrG_000661800	EgrG_000661800	pathogen_EgG_scaffold_0003	+	9637706	9637909	9637706	9637776	9637864	9637909	248	15	2	3	1	163	75	0.570905	0.836353	0.775	0.58	0.195
109	gene:EgrG_001185500	EgrG_001185500	pathogen_EgG_scaffold_0012	-	2136113	2136348	2136113	2136210	2136238	2136348	109	6	6	2	5	103	75	0.392717	0.803567	0.421	0.226	0.195
68	gene:EgrG_000903500	EgrG_000903500	pathogen_EgG_scaffold_0001	+	15044852	15045075	15044852	15044930	15044968	15045075	68	9	8	5	11	113	75	0.22482	0.803567	0.427	0.232	0.195
152	gene:EgrG_000761600	EgrG_000761600	pathogen_EgG_scaffold_0001	+	2668333	2668552	2668333	2668386	2668467	2668552	152	3	6	0	4	156	75	0.201348	0.803567	0.194	0	0.194
155	gene:EgrG_001104200	EgrG_001104200	pathogen_EgG_scaffold_0043	+	134557	134736	134557	134620	134701	134736	155	1	2	0	1	156	75	0.63125	0.850488	0.194	0	0.194
226	gene:EgrG_000678600	EgrG_000678600	pathogen_EgG_scaffold_0003	+	11114004	11114212	11114004	11114125	11114193	11114212	226	4	0	8	1	143	75	0.581111	0.842883	1	0.808	0.192
99	gene:EgrG_000041400	EgrG_000041400	pathogen_EgG_scaffold_0020	-	340352	340595	340352	340500	340534	340595	99	1	1	2	5	109	75	0.633057	0.870658	0.408	0.216	0.192
455	gene:EgrG_000576100	EgrG_000576100	pathogen_EgG_scaffold_0017	-	945083	945178	945083	945133	945167	945178	455	3	3	2	5	109	75	0.470486	0.755929	0.408	0.216	0.192
383	gene:EgrG_000582100	EgrG_000582100	pathogen_EgG_scaffold_0003	-	436338	436549	436338	436427	436507	436549	383	11	5	8	8	155	75	0.300367	0.731166	0.516	0.326	0.19
427	gene:EgrG_000970900	EgrG_000970900	pathogen_EgG_scaffold_0002	-	3642089	3642325	3642089	3642150	3642235	3642325	427	1	2	0	4	160	75	0.300666	0.731166	0.19	0	0.19
221	gene:EgrG_000101300	EgrG_000101300	pathogen_EgG_scaffold_0009	-	212672	213061	212672	212802	212868	213061	221	21	0	24	3	141	75	0.1117	0.563592	1	0.81	0.19
156	gene:EgrG_000205300	EgrG_000205300	pathogen_EgG_scaffold_0005	-	1171146	1171373	1171146	1171228	1171273	1171373	156	3	8	0	5	120	75	0.203376	0.677634	0.19	0	0.19
441	gene:EgrG_000544800	EgrG_000544800	pathogen_EgG_scaffold_0007	-	2801345	2801567	2801345	2801367	2801443	2801567	441	1	1	1	3	151	75	0.611051	0.849123	0.332	0.142	0.19
103	gene:EgrG_001019700	EgrG_001019700	pathogen_EgG_scaffold_0002	-	7953907	7954119	7953907	7953998	7954035	7954119	103	12	11	5	11	112	75	0.208993	0.678016	0.422	0.233	0.189
31	gene:EgrG_000580300	EgrG_000580300	pathogen_EgG_scaffold_0003	+	60611	60701	60611	60627	60660	60701	31	1	3	0	4	108	75	0.37176	0.770173	0.188	0	0.188
28	gene:EgrG_000580300	EgrG_000580300	pathogen_EgG_scaffold_0003	+	60611	60701	60611	60627	60660	60701	28	1	3	0	1	108	75	0.702998	0.861906	0.188	0	0.188
280	gene:EgrG_000875800	EgrG_000875800	pathogen_EgG_scaffold_0001	-	12217393	12217569	12217393	12217424	12217505	12217569	280	18	0	9	1	156	75	0.262589	0.803567	1	0.812	0.188
309	gene:EgrG_000966200	EgrG_000966200	pathogen_EgG_scaffold_0002	+	2998638	2998752	2998638	2998675	2998708	2998752	309	4	12	0	7	108	75	0.136018	0.803567	0.188	0	0.188
243	gene:EgrG_001169700	EgrG_001169700	pathogen_EgG_scaffold_0012	+	623034	623274	623034	623078	623162	623274	243	4	7	1	17	159	75	0.0453137	0.323238	0.212	0.027	0.185
58	gene:EgrG_001185700	EgrG_001185700	pathogen_EgG_scaffold_0012	-	2151056	2151259	2151056	2151115	2151205	2151259	58	1	2	0	2	165	75	0.459089	0.752834	0.185	0	0.185
44	gene:EgrG_000564000	EgrG_000564000	pathogen_EgG_scaffold_0044	-	190468	190654	190468	190495	190624	190654	44	38	35	4	13	204	75	0.034397	0.267671	0.285	0.102	0.183
307	gene:EgrG_000443500	EgrG_000443500	pathogen_EgG_scaffold_0004	-	2025957	2026141	2025957	2025984	2026081	2026141	307	1	2	0	2	172	75	0.458228	0.81354	0.179	0	0.179
358	gene:EgrG_000891000	EgrG_000891000	pathogen_EgG_scaffold_0001	-	13720874	13721109	13720874	13720999	13721033	13721109	358	6	12	7	58	109	75	0.0347611	0.347611	0.256	0.077	0.179
543	gene:EgrG_000345800	EgrG_000345800	pathogen_EgG_scaffold_0011	+	852143	852346	852143	852265	852303	852346	543	7	14	6	52	113	75	0.0246543	0.245396	0.249	0.071	0.178
51	gene:EgrG_001043000	EgrG_001043000	pathogen_EgG_scaffold_0002	+	10056997	10057202	10056997	10057041	10057139	10057202	51	2	4	0	4	173	75	0.228037	0.709449	0.178	0	0.178
365	gene:EgrG_000201300	EgrG_000201300	pathogen_EgG_scaffold_0005	-	705100	705337	705100	705204	705286	705337	365	5	6	2	8	157	75	0.240047	0.803567	0.285	0.107	0.178
54	gene:EgrG_001043000	EgrG_001043000	pathogen_EgG_scaffold_0002	+	10056997	10057202	10056997	10057041	10057139	10057202	54	2	4	0	2	173	75	0.409439	0.803567	0.178	0	0.178
465	gene:EgrG_001171950	EgrG_001171950	pathogen_EgG_scaffold_0012	+	960294	960517	960294	960338	960392	960517	465	16	0	8	1	129	75	0.262752	0.724089	1	0.823	0.177
149	gene:EgrG_000833300	EgrG_000833300	pathogen_EgG_scaffold_0001	-	9044278	9044513	9044278	9044366	9044467	9044513	149	8	0	11	1	176	75	0.482912	0.819121	1	0.824	0.176
240	gene:EgrG_000702600	EgrG_000702600	pathogen_EgG_scaffold_0013	-	1872016	1872243	1872016	1872086	1872161	1872243	240	6	8	3	14	150	75	0.139961	0.638501	0.273	0.097	0.176
392	gene:EgrG_000169100	EgrG_000169100	pathogen_EgG_scaffold_0008	-	1712898	1713022	1712898	1712903	1712973	1713022	392	7	1	3	1	145	75	0.646598	0.854148	0.784	0.608	0.176
355	gene:EgrG_001037300	EgrG_001037300	pathogen_EgG_scaffold_0002	+	9574228	9574378	9574228	9574245	9574313	9574378	355	18	0	9	1	143	75	0.26106	0.803567	1	0.825	0.175
240	gene:EgrG_000776900	EgrG_000776900	pathogen_EgG_scaffold_0001	-	4444700	4444900	4444700	4444810	4444854	4444900	240	1	3	0	7	119	75	0.253572	0.682571	0.174	0	0.174
227	gene:EgrG_000776900	EgrG_000776900	pathogen_EgG_scaffold_0001	-	4444700	4444900	4444700	4444810	4444854	4444900	227	1	3	0	4	119	75	0.369804	0.803567	0.174	0	0.174
63	gene:EgrG_000570800	EgrG_000570800	pathogen_EgG_scaffold_0017	-	440934	441156	440934	440958	441064	441156	63	2	4	0	5	181	75	0.179822	0.664749	0.172	0	0.172
76	gene:EgrG_000570800	EgrG_000570800	pathogen_EgG_scaffold_0017	-	440934	441156	440934	440958	441064	441156	76	2	4	0	9	181	75	0.0872919	0.803567	0.172	0	0.172
318	gene:EgrG_000620900	EgrG_000620900	pathogen_EgG_scaffold_0003	+	4739086	4739297	4739086	4739190	4739222	4739297	318	4	2	4	4	107	75	0.568706	0.837075	0.584	0.412	0.172
38	gene:EgrG_001067000	EgrG_001067000	pathogen_EgG_scaffold_0002	-	12361702	12361868	12361702	12361749	12361789	12361868	38	5	16	0	20	115	75	0.0154327	0.194271	0.169	0	0.169
386	gene:EgrG_000582100	EgrG_000582100	pathogen_EgG_scaffold_0003	-	436338	436549	436338	436427	436507	436549	386	11	5	11	10	155	75	0.332272	0.724089	0.516	0.347	0.169
284	gene:EgrG_001009900	EgrG_001009900	pathogen_EgG_scaffold_0002	+	7155879	7156079	7155879	7155960	7155995	7156079	284	10	13	6	19	110	75	0.16492	0.572916	0.344	0.177	0.167
243	gene:EgrG_000661800	EgrG_000661800	pathogen_EgG_scaffold_0003	+	9637706	9637909	9637706	9637748	9637864	9637909	243	16	29	1	37	191	75	8.7521e-05	0.037459	0.178	0.011	0.167
422	gene:EgrG_000775500	EgrG_000775500	pathogen_EgG_scaffold_0001	-	4349276	4349512	4349276	4349359	4349390	4349512	422	14	30	8	63	106	75	0.00840788	0.119952	0.248	0.082	0.166
536	gene:EgrG_000345800	EgrG_000345800	pathogen_EgG_scaffold_0011	+	852143	852346	852143	852265	852303	852346	536	7	14	8	58	113	75	0.0387511	0.370152	0.249	0.084	0.165
171	gene:EgrG_000178500	EgrG_000178500	pathogen_EgG_scaffold_0008	-	3074938	3075180	3074938	3075019	3075097	3075180	171	12	21	5	42	153	75	0.00695365	0.130136	0.219	0.055	0.164
440	gene:EgrG_001065100	EgrG_001065100	pathogen_EgG_scaffold_0002	+	12131394	12131577	12131394	12131451	12131486	12131577	440	17	23	14	46	110	75	0.0475626	0.326301	0.335	0.172	0.163
533	gene:EgrG_000586200	EgrG_000586200	pathogen_EgG_scaffold_0003	-	985138	985308	985138	985186	985239	985308	533	8	1	10	3	128	75	0.508985	0.775757	0.824	0.661	0.163
220	gene:EgrG_000678600	EgrG_000678600	pathogen_EgG_scaffold_0003	+	11114193	11114397	11114193	11114233	11114373	11114397	220	37	47	33	207	215	75	4.30742e-08	9.21789e-06	0.215	0.053	0.162
100	gene:EgrG_000528800	EgrG_000528800	pathogen_EgG_scaffold_0007	-	1397988	1398164	1397988	1398037	1398072	1398164	100	101	93	29	55	110	75	0.00739724	0.113072	0.425	0.264	0.161
483	gene:EgrG_000929900	EgrG_000929900	pathogen_EgG_scaffold_0018	+	716099	716269	716099	716151	716211	716269	483	29	26	15	29	135	75	0.0675189	0.803567	0.383	0.223	0.16
9	gene:EgrG_000192200	EgrG_000192200	pathogen_EgG_scaffold_0009	+	3399505	3399703	3399505	3399572	3399601	3399703	9	36	30	23	38	104	75	0.060701	0.803567	0.464	0.304	0.16
297	gene:EgrG_001185300	EgrG_001185300	pathogen_EgG_scaffold_0012	-	2133088	2133294	2133088	2133230	2133281	2133294	297	12	0	9	1	126	75	0.341269	0.760746	1	0.843	0.157
192	gene:EgrG_000228900	EgrG_000228900	pathogen_EgG_scaffold_0005	+	3731451	3731605	3731451	3731474	3731511	3731605	192	26	16	19	22	112	75	0.163074	0.803567	0.521	0.366	0.155
422	gene:EgrG_000775500	EgrG_000775500	pathogen_EgG_scaffold_0001	-	4349276	4349512	4349276	4349359	4349390	4349512	422	14	30	11	74	106	75	0.0136548	0.197759	0.248	0.095	0.153
324	gene:EgrG_000860500	EgrG_000860500	pathogen_EgG_scaffold_0001	-	11138712	11138954	11138712	11138731	11138925	11138954	324	3	3	1	4	269	75	0.343947	0.724089	0.218	0.065	0.153
533	gene:EgrG_001035900	EgrG_001035900	pathogen_EgG_scaffold_0002	-	9475892	9476141	9475892	9476034	9476077	9476141	533	13	33	2	26	118	75	0.0244521	0.803567	0.2	0.047	0.153
32	gene:EgrG_000053900	EgrG_000053900	pathogen_EgG_scaffold_0010	-	3080262	3080494	3080262	3080381	3080415	3080494	32	7	16	2	16	109	75	0.145605	0.551496	0.231	0.079	0.152
179	gene:EgrG_001065500	EgrG_001065500	pathogen_EgG_scaffold_0002	+	12158706	12158914	12158706	12158718	12158800	12158914	179	19	31	10	58	157	75	0.00440505	0.0895713	0.226	0.076	0.15
372	gene:EgrG_000582100	EgrG_000582100	pathogen_EgG_scaffold_0003	-	436507	436742	436507	436549	436681	436742	372	6	6	4	11	207	75	0.232951	0.803567	0.266	0.116	0.15
478	gene:EgrG_000734100	EgrG_000734100	pathogen_EgG_scaffold_0025	-	66568	66783	66568	66614	66659	66783	478	3	8	1	15	120	75	0.159702	0.803567	0.19	0.04	0.15
388	gene:EgrG_000822200	EgrG_000822200	pathogen_EgG_scaffold_0001	+	8002727	8002928	8002727	8002825	8002861	8002928	388	16	25	8	30	111	75	0.0877026	0.50459	0.302	0.153	0.149
70	gene:EgrG_000460500	EgrG_000460500	pathogen_EgG_scaffold_0004	-	3605052	3605278	3605052	3605146	3605212	3605278	70	13	12	12	23	141	75	0.181558	0.664749	0.366	0.217	0.149
538	gene:EgrG_000844500	EgrG_000844500	pathogen_EgG_scaffold_0001	-	9880624	9880828	9880624	9880688	9880750	9880828	538	31	0	21	2	137	75	0.11661	0.50413	1	0.852	0.148
282	gene:EgrG_000245100	EgrG_000245100	pathogen_EgG_scaffold_0005	+	5206150	5206356	5206150	5206230	5206312	5206356	282	4	11	0	5	157	75	0.191374	0.803567	0.148	0	0.148
281	gene:EgrG_000844000	EgrG_000844000	pathogen_EgG_scaffold_0001	-	9847071	9847301	9847071	9847165	9847238	9847301	281	35	1	24	3	148	75	0.208687	0.641963	0.947	0.802	0.145
179	gene:EgrG_000593000	EgrG_000593000	pathogen_EgG_scaffold_0003	+	1851964	1852060	1851964	1851984	1852020	1852060	179	2	8	0	6	111	75	0.265308	0.724089	0.145	0	0.145
163	gene:EgrG_000120300	EgrG_000120300	pathogen_EgG_scaffold_0009	+	2132910	2133059	2132910	2132937	2133022	2133059	163	14	36	3	138	160	75	5.04671e-07	7.19997e-05	0.154	0.01	0.144
40	gene:EgrG_000487300	EgrG_000487300	pathogen_EgG_scaffold_0004	-	5993980	5994166	5993980	5994034	5994106	5994166	40	31	28	19	35	147	75	0.0673848	0.384543	0.361	0.217	0.144
91	gene:EgrG_000101900	EgrG_000101900	pathogen_EgG_scaffold_0009	-	257552	257720	257552	257666	257703	257720	91	16	12	14	19	112	75	0.264132	0.702165	0.472	0.33	0.142
98	gene:EgrG_000822300	EgrG_000822300	pathogen_EgG_scaffold_0001	-	8013341	8013529	8013341	8013373	8013449	8013529	98	1	3	0	6	151	75	0.278871	0.723375	0.142	0	0.142
95	gene:EgrG_000822300	EgrG_000822300	pathogen_EgG_scaffold_0001	-	8013341	8013529	8013341	8013373	8013449	8013529	95	1	3	0	6	151	75	0.278871	0.724089	0.142	0	0.142
149	gene:EgrG_001036700	EgrG_001036700	pathogen_EgG_scaffold_0002	-	9526383	9526600	9526383	9526514	9526552	9526600	149	1	4	0	5	113	75	0.370414	0.729549	0.142	0	0.142
100	gene:EgrG_000822300	EgrG_000822300	pathogen_EgG_scaffold_0001	-	8013341	8013529	8013341	8013373	8013449	8013529	100	1	3	0	1	151	75	0.699371	0.882982	0.142	0	0.142
71	gene:EgrG_000460500	EgrG_000460500	pathogen_EgG_scaffold_0004	-	3605052	3605278	3605052	3605137	3605212	3605278	71	27	15	22	22	150	75	0.18976	0.673462	0.474	0.333	0.141
177	gene:EgrG_000804500	EgrG_000804500	pathogen_EgG_scaffold_0001	-	6573011	6573254	6573011	6573075	6573128	6573254	177	4	12	1	25	128	75	0.0529268	0.338099	0.163	0.023	0.14
183	gene:EgrG_000425300	EgrG_000425300	pathogen_EgG_scaffold_0004	-	442322	442507	442322	442400	442478	442507	183	2	6	0	3	153	75	0.382688	0.729549	0.14	0	0.14
458	gene:EgrG_000042800	EgrG_000042800	pathogen_EgG_scaffold_0020	-	394069	394226	394069	394101	394185	394226	458	5	7	4	15	159	75	0.242571	0.803567	0.252	0.112	0.14
384	gene:EgrG_000582100	EgrG_000582100	pathogen_EgG_scaffold_0003	-	436507	436742	436507	436549	436681	436742	384	6	6	2	5	207	75	0.390995	0.770173	0.266	0.127	0.139
411	gene:EgrG_000676500	EgrG_000676500	pathogen_EgG_scaffold_0003	+	10910417	10910621	10910417	10910499	10910578	10910621	411	21	3	18	5	154	75	0.422144	0.803567	0.773	0.637	0.136
394	gene:EgrG_000765900	EgrG_000765900	pathogen_EgG_scaffold_0001	+	3125796	3126002	3125796	3125918	3125957	3126002	394	15	34	8	53	114	75	0.0280236	0.252819	0.225	0.09	0.135
291	gene:EgrG_000845900	EgrG_000845900	pathogen_EgG_scaffold_0001	-	9968485	9968678	9968485	9968554	9968643	9968678	291	13	0	28	2	164	75	0.364116	0.724089	1	0.865	0.135
354	gene:EgrG_001114500	EgrG_001114500	pathogen_EgG_scaffold_0006	+	1222073	1222223	1222073	1222147	1222200	1222223	354	6	0	11	1	128	75	0.548021	0.836353	1	0.866	0.134
40	gene:EgrG_000348200	EgrG_000348200	pathogen_EgG_scaffold_0011	-	1157689	1157897	1157689	1157701	1157778	1157897	40	2	2	1	2	152	75	0.707771	0.890959	0.33	0.198	0.132
147	gene:EgrG_000570600	EgrG_000570600	pathogen_EgG_scaffold_0017	+	411497	411668	411497	411564	411594	411668	147	5	7	7	19	105	75	0.388683	0.803567	0.338	0.208	0.13
316	gene:EgrG_000829600	EgrG_000829600	pathogen_EgG_scaffold_0001	+	8697081	8697320	8697081	8697166	8697234	8697320	316	2	7	0	5	143	75	0.280103	0.803567	0.13	0	0.13
407	gene:EgrG_000775500	EgrG_000775500	pathogen_EgG_scaffold_0001	-	4349276	4349512	4349276	4349359	4349390	4349512	407	14	30	10	53	106	75	0.0584833	0.803567	0.248	0.118	0.13
377	gene:EgrG_000201300	EgrG_000201300	pathogen_EgG_scaffold_0005	-	705100	705337	705100	705204	705286	705337	377	5	6	7	18	157	75	0.331288	0.724089	0.285	0.157	0.128
372	gene:EgrG_001058000	EgrG_001058000	pathogen_EgG_scaffold_0002	-	11590386	11590578	11590386	11590459	11590555	11590578	372	1	3	0	2	171	75	0.531313	0.775757	0.128	0	0.128
184	gene:EgrG_000340600	EgrG_000340600	pathogen_EgG_scaffold_0011	-	244125	244361	244125	244221	244295	244361	184	10	12	4	10	149	75	0.328306	0.803567	0.296	0.168	0.128
186	gene:EgrG_000724700	EgrG_000724700	pathogen_EgG_scaffold_0024	+	67890	68053	67890	67922	67993	68053	186	4	14	0	5	146	75	0.24196	0.803567	0.128	0	0.128
66	gene:EgrG_001179800	EgrG_001179800	pathogen_EgG_scaffold_0012	+	1758230	1758459	1758230	1758294	1758357	1758459	66	11	25	3	23	138	75	0.0781997	0.469198	0.193	0.066	0.127
114	gene:EgrG_000253400	EgrG_000253400	pathogen_EgG_scaffold_0005	-	5897163	5897409	5897163	5897226	5897323	5897409	114	1	3	0	2	172	75	0.531214	0.775757	0.127	0	0.127
502	gene:EgrG_000929900	EgrG_000929900	pathogen_EgG_scaffold_0018	+	715697	715941	715697	715809	715876	715941	502	13	17	11	30	142	75	0.157575	0.557109	0.288	0.162	0.126
528	gene:EgrG_001035900	EgrG_001035900	pathogen_EgG_scaffold_0002	-	9475892	9476141	9475892	9476034	9476077	9476141	528	13	33	5	39	118	75	0.0474868	0.370152	0.2	0.075	0.125
229	gene:EgrG_000128100	EgrG_000128100	pathogen_EgG_scaffold_0009	-	2762724	2762883	2762724	2762739	2762862	2762883	229	5	2	6	4	198	75	0.654154	0.845013	0.486	0.362	0.124
472	gene:EgrG_000530100	EgrG_000530100	pathogen_EgG_scaffold_0007	-	1531209	1531449	1531209	1531305	1531344	1531449	472	20	10	17	14	114	75	0.358059	0.803567	0.568	0.444	0.124
245	gene:EgrG_000086200	EgrG_000086200	pathogen_EgG_scaffold_0015	-	680014	680161	680014	680064	680104	680161	245	10	8	3	4	115	75	0.595282	0.852109	0.449	0.328	0.121
93	gene:EgrG_000101900	EgrG_000101900	pathogen_EgG_scaffold_0009	-	256717	256895	256717	256772	256822	256895	93	17	21	13	30	125	75	0.187242	0.803567	0.327	0.206	0.121
166	gene:EgrG_001104200	EgrG_001104200	pathogen_EgG_scaffold_0043	+	134557	134731	134557	134620	134701	134731	166	1	2	1	6	156	75	0.555075	0.836353	0.194	0.074	0.12
344	gene:EgrG_000339600	EgrG_000339600	pathogen_EgG_scaffold_0011	+	178587	178834	178587	178698	178750	178834	344	3	13	0	18	127	75	0.0571846	0.39373	0.12	0	0.12
170	gene:EgrG_000804500	EgrG_000804500	pathogen_EgG_scaffold_0001	-	6573011	6573254	6573011	6573075	6573128	6573254	170	4	12	1	13	128	75	0.206618	0.677965	0.163	0.043	0.12
157	gene:EgrG_000761600	EgrG_000761600	pathogen_EgG_scaffold_0001	+	2668333	2668552	2668333	2668386	2668467	2668552	157	3	6	1	6	156	75	0.417605	0.739837	0.194	0.074	0.12
408	gene:EgrG_000830900	EgrG_000830900	pathogen_EgG_scaffold_0001	-	8796244	8796488	8796244	8796405	8796441	8796488	408	2	10	0	13	111	75	0.143083	0.638501	0.119	0	0.119
507	gene:EgrG_000643525	EgrG_000643525	pathogen_EgG_scaffold_0003	+	7399539	7399744	7399539	7399583	7399627	7399744	507	7	6	7	10	119	75	0.511061	0.775757	0.424	0.306	0.118
77	gene:EgrG_000430300	EgrG_000430300	pathogen_EgG_scaffold_0004	+	876479	876649	876479	876555	876593	876649	77	1	5	0	4	113	75	0.46666	0.803567	0.117	0	0.117
436	gene:EgrG_000530600	EgrG_000530600	pathogen_EgG_scaffold_0007	+	1636723	1636965	1636723	1636785	1636857	1636965	436	152	76	81	65	147	75	0.0319518	0.258026	0.505	0.389	0.116
326	gene:EgrG_000192400	EgrG_000192400	pathogen_EgG_scaffold_0009	-	3388377	3388554	3388377	3388411	3388469	3388554	326	57	1	31	3	133	75	0.136552	0.551496	0.97	0.854	0.116
31	gene:EgrG_001180500	EgrG_001180500	pathogen_EgG_scaffold_0012	-	1804510	1804740	1804510	1804586	1804628	1804740	31	7	18	3	21	117	75	0.191022	0.673462	0.2	0.084	0.116
489	gene:EgrG_000929900	EgrG_000929900	pathogen_EgG_scaffold_0018	+	715695	715940	715695	715809	715876	715940	489	13	17	11	28	142	75	0.203079	0.677634	0.288	0.172	0.116
133	gene:EgrG_001167900	EgrG_001167900	pathogen_EgG_scaffold_0012	+	428017	428260	428017	428077	428143	428260	133	4	7	1	4	141	75	0.548957	0.824398	0.233	0.117	0.116
7	gene:EgrG_000192200	EgrG_000192200	pathogen_EgG_scaffold_0009	+	3399505	3399703	3399505	3399572	3399601	3399703	7	36	30	32	43	104	75	0.165985	0.572916	0.464	0.349	0.115
289	gene:EgrG_000849700	EgrG_000849700	pathogen_EgG_scaffold_0001	+	10310530	10310754	10310530	10310682	10310722	10310754	289	2	10	0	13	115	75	0.142836	0.803567	0.115	0	0.115
33	gene:EgrG_001067000	EgrG_001067000	pathogen_EgG_scaffold_0002	-	12361702	12361868	12361702	12361749	12361789	12361868	33	5	16	2	23	115	75	0.15322	0.803567	0.169	0.054	0.115
286	gene:EgrG_000592600	EgrG_000592600	pathogen_EgG_scaffold_0003	-	1790340	1790543	1790340	1790412	1790483	1790543	286	1	4	0	5	146	75	0.366024	0.770173	0.114	0	0.114
400	gene:EgrG_000111900	EgrG_000111900	pathogen_EgG_scaffold_0009	+	1199127	1199292	1199127	1199150	1199228	1199292	400	10	23	3	22	153	75	0.100937	0.464525	0.176	0.063	0.113
105	gene:EgrG_000857700	EgrG_000857700	pathogen_EgG_scaffold_0001	-	10904152	10904270	10904152	10904182	10904211	10904270	105	19	1	19	3	104	75	0.36854	0.803567	0.932	0.82	0.112
475	gene:EgrG_000978700	EgrG_000978700	pathogen_EgG_scaffold_0002	+	4224843	4225034	4224843	4224873	4224939	4225034	475	11	5	7	5	141	75	0.591681	0.842591	0.539	0.427	0.112
469	gene:EgrG_000685800	EgrG_000685800	pathogen_EgG_scaffold_0013	-	336990	337200	336990	337096	337136	337200	469	2	6	1	9	115	75	0.440341	0.785275	0.179	0.068	0.111
323	gene:EgrG_000235700	EgrG_000235700	pathogen_EgG_scaffold_0005	-	4361546	4361784	4361546	4361701	4361769	4361784	323	7	7	7	12	143	75	0.469514	0.816222	0.344	0.234	0.11
446	gene:EgrG_001169800	EgrG_001169800	pathogen_EgG_scaffold_0012	+	634764	634882	634764	634785	634822	634882	446	75	197	34	222	112	75	5.08747e-05	0.00427348	0.203	0.093	0.11
110	gene:EgrG_001118900	EgrG_001118900	pathogen_EgG_scaffold_0006	-	1645197	1645386	1645197	1645284	1645319	1645386	110	8	26	10	101	110	75	0.0389723	0.370152	0.173	0.063	0.11
63	gene:EgrG_000996000	EgrG_000996000	pathogen_EgG_scaffold_0002	-	5878541	5878779	5878541	5878659	5878736	5878779	63	2	8	0	2	152	75	0.56228	0.83272	0.11	0	0.11
201	gene:EgrG_000724700	EgrG_000724700	pathogen_EgG_scaffold_0024	+	67890	68053	67890	67922	67993	68053	201	4	14	1	27	146	75	0.0606355	0.410756	0.128	0.019	0.109
431	gene:EgrG_001065100	EgrG_001065100	pathogen_EgG_scaffold_0002	+	12131394	12131577	12131394	12131451	12131486	12131577	431	17	23	15	35	110	75	0.229458	0.803567	0.335	0.226	0.109
365	gene:EgrG_000058500	EgrG_000058500	pathogen_EgG_scaffold_0010	+	2219929	2220104	2219929	2219942	2220020	2220104	365	64	17	24	10	153	75	0.349892	0.724089	0.649	0.541	0.108
102	gene:EgrG_001185500	EgrG_001185500	pathogen_EgG_scaffold_0012	-	2136113	2136348	2136113	2136210	2136238	2136348	102	6	6	5	8	103	75	0.583301	0.798002	0.421	0.313	0.108
151	gene:EgrG_000205300	EgrG_000205300	pathogen_EgG_scaffold_0005	-	1171146	1171373	1171146	1171228	1171273	1171373	151	3	8	1	7	120	75	0.468621	0.803567	0.19	0.082	0.108
148	gene:EgrG_000706100	EgrG_000706100	pathogen_EgG_scaffold_0013	-	2152523	2152701	2152523	2152598	2152635	2152701	148	2	4	1	4	112	75	0.661966	0.866427	0.251	0.143	0.108
37	gene:EgrG_000487300	EgrG_000487300	pathogen_EgG_scaffold_0004	-	5993980	5994166	5993980	5994034	5994106	5994166	37	31	28	14	21	147	75	0.249451	0.803567	0.361	0.254	0.107
59	gene:EgrG_001042900	EgrG_001042900	pathogen_EgG_scaffold_0002	-	10042565	10042676	10042565	10042592	10042625	10042676	59	45	53	27	52	108	75	0.119006	0.803567	0.371	0.265	0.106
8	gene:EgrG_000131100	EgrG_000131100	pathogen_EgG_scaffold_0040	+	121257	121389	121257	121348	121380	121389	8	12	18	5	13	107	75	0.406498	0.803567	0.318	0.212	0.106
21	gene:EgrG_000677300	EgrG_000677300	pathogen_EgG_scaffold_0003	+	10975127	10975349	10975127	10975207	10975241	10975349	21	13	25	11	40	109	75	0.196251	0.803567	0.264	0.159	0.105
536	gene:EgrG_000844500	EgrG_000844500	pathogen_EgG_scaffold_0001	-	9880804	9881012	9880804	9880828	9880883	9881012	536	41	2	31	4	130	75	0.288538	0.803567	0.922	0.817	0.105
64	gene:EgrG_000524100	EgrG_000524100	pathogen_EgG_scaffold_0007	-	763320	763534	763320	763389	763470	763534	64	30	58	14	65	156	75	0.0173147	0.803567	0.199	0.094	0.105
28	gene:EgrG_000053900	EgrG_000053900	pathogen_EgG_scaffold_0010	-	3080262	3080494	3080262	3080381	3080415	3080494	28	7	16	4	19	109	75	0.317318	0.803567	0.231	0.127	0.104
460	gene:EgrG_001169800	EgrG_001169800	pathogen_EgG_scaffold_0012	+	634764	634882	634764	634785	634822	634882	460	75	197	32	190	112	75	0.000405579	0.0173588	0.203	0.101	0.102
68	gene:EgrG_000961400	EgrG_000961400	pathogen_EgG_scaffold_0002	-	2576604	2576822	2576604	2576653	2576692	2576822	68	5	29	0	26	114	75	0.0311115	0.258026	0.102	0	0.102
173	gene:EgrG_001065500	EgrG_001065500	pathogen_EgG_scaffold_0002	+	12158706	12158914	12158706	12158718	12158800	12158914	173	19	31	11	37	157	75	0.11161	0.563592	0.226	0.124	0.102
416	gene:EgrG_000585000	EgrG_000585000	pathogen_EgG_scaffold_0003	+	883273	883473	883273	883284	883321	883473	416	4	17	1	19	112	75	0.183597	0.664749	0.136	0.034	0.102
196	gene:EgrG_000905300	EgrG_000905300	pathogen_EgG_scaffold_0001	-	15382564	15382776	15382564	15382653	15382687	15382776	196	10	14	6	14	109	75	0.439796	0.803567	0.33	0.228	0.102
[truncated: 959 more rows]

## Sheet: Total MXE
ID	GeneID	geneSymbol	chr	strand	1stExonStart_0base	1stExonEnd	2ndExonStart_0base	2ndExonEnd	upstreamES	upstreamEE	downstreamES	downstreamEE	ID	IC_SAMPLE_1	SC_SAMPLE_1	IC_SAMPLE_2	SC_SAMPLE_2	IncFormLen	SkipFormLen	PValue	FDR	IncLevel1	IncLevel2	IncLevelDifference
[truncated: 563 more rows]

[truncated: 2 more sheets: Total A3SS, Total A5SS]
