# Supplementary material for: Genome-wide transcriptome analysis of the early developmental stages of Echinococcus granulosus protoscoleces reveals extensive alternative splicing events in the spliceosome pathway
Source: Parasit Vectors. 2021 Nov 12;14:574. doi: 10.1186/s13071-021-05067-9 (PMC8587495; doi:10.1186/s13071-021-05067-9)
Supplement: Supplementary file 5 — Additional file 5: Datasheet S2. Gene ontology analysis of E. granulosus genome with AS events in the early phases of development. [file 13071_2021_5067_MOESM5_ESM.xlsx]

## Sheet: GO Table
BioProject	GENE ID	scaffold	#GO	GO IDs	GO Names	Enzyme Codes	Enzyme Names
echinococcus_granulosus_prjeb121	EgrG_000973800	pathogen_EgG_scaffold_0002	4	F:GO:0004703; F:GO:0005524; P:GO:0006468; P:GO:0007165	F:G protein-coupled receptor kinase activity; F:ATP binding; P:protein phosphorylation; P:signal transduction	EC:2.7.11; EC:2.7.11.16	Transferring phosphorus-containing groups; [G-protein-coupled receptor] kinase
echinococcus_granulosus_prjeb121	EgrG_001192500	pathogen_EgG_scaffold_0012	1	F:GO:0019904	F:protein domain specific binding
echinococcus_granulosus_prjeb121	EgrG_000234300	pathogen_EgG_scaffold_0005	3	F:GO:0003841; P:GO:0008654; C:GO:0016020	F:1-acylglycerol-3-phosphate O-acyltransferase activity; P:phospholipid biosynthetic process; C:membrane	EC:2.3.1.51	1-acylglycerol-3-phosphate O-acyltransferase
echinococcus_granulosus_prjeb121	EgrG_000233900	pathogen_EgG_scaffold_0005	3	F:GO:0003841; P:GO:0008654; C:GO:0016021	F:1-acylglycerol-3-phosphate O-acyltransferase activity; P:phospholipid biosynthetic process; C:integral component of membrane	EC:2.3.1.51	1-acylglycerol-3-phosphate O-acyltransferase
echinococcus_granulosus_prjeb121	EgrG_000439000	pathogen_EgG_scaffold_0004	2	C:GO:0016021; F:GO:0016746	C:integral component of membrane; F:transferase activity, transferring acyl groups
echinococcus_granulosus_prjeb121	EgrG_000803800	pathogen_EgG_scaffold_0001	5	F:GO:0004435; F:GO:0005509; C:GO:0016021; P:GO:0016042; P:GO:0035556	F:phosphatidylinositol phospholipase C activity; F:calcium ion binding; C:integral component of membrane; P:lipid catabolic process; P:intracellular signal transduction	EC:3.1.4.11; EC:3.1.4.3	Phosphoinositide phospholipase C; Phospholipase C
echinococcus_granulosus_prjeb121	EgrG_000750500	pathogen_EgG_scaffold_0001	5	F:GO:0004298; C:GO:0005634; C:GO:0005737; P:GO:0006511; C:GO:0019773	F:threonine-type endopeptidase activity; C:nucleus; C:cytoplasm; P:ubiquitin-dependent protein catabolic process; C:proteasome core complex, alpha-subunit complex	EC:3.4.25	Acting on peptide bonds (peptidases)
echinococcus_granulosus_prjeb121	EgrG_000196100	pathogen_EgG_scaffold_0009	5	F:GO:0004298; C:GO:0005634; C:GO:0005737; P:GO:0006511; C:GO:0019773	F:threonine-type endopeptidase activity; C:nucleus; C:cytoplasm; P:ubiquitin-dependent protein catabolic process; C:proteasome core complex, alpha-subunit complex	EC:3.4.25	Acting on peptide bonds (peptidases)
echinococcus_granulosus_prjeb121	EgrG_000119000	pathogen_EgG_scaffold_0009	7	C:GO:0000502; F:GO:0004386; F:GO:0005524; C:GO:0005737; F:GO:0008233; F:GO:0036402; P:GO:1901800	C:proteasome complex; F:helicase activity; F:ATP binding; C:cytoplasm; F:peptidase activity; F:proteasome-activating ATPase activity; P:positive regulation of proteasomal protein catabolic process	EC:3.6.1.3; EC:3.6.1.15	Adenosinetriphosphatase; Nucleoside-triphosphate phosphatase
echinococcus_granulosus_prjeb121	EgrG_000440700	pathogen_EgG_scaffold_0004	6	C:GO:0000502; F:GO:0005524; C:GO:0005737; F:GO:0008233; F:GO:0036402; P:GO:1901800	C:proteasome complex; F:ATP binding; C:cytoplasm; F:peptidase activity; F:proteasome-activating ATPase activity; P:positive regulation of proteasomal protein catabolic process	EC:3.6.1.3; EC:3.6.1.15	Adenosinetriphosphatase; Nucleoside-triphosphate phosphatase
echinococcus_granulosus_prjeb121	EgrG_000982600	pathogen_EgG_scaffold_0002	2	C:GO:0000502; P:GO:0070682	C:proteasome complex; P:proteasome regulatory particle assembly
echinococcus_granulosus_prjeb121	EgrG_000982500	pathogen_EgG_scaffold_0002	2	C:GO:0000502; P:GO:0070682	C:proteasome complex; P:proteasome regulatory particle assembly
echinococcus_granulosus_prjeb121	EgrG_000736900	pathogen_EgG_scaffold_0025	1	C:GO:0000502	C:proteasome complex
echinococcus_granulosus_prjeb121	EgrG_000421800	pathogen_EgG_scaffold_0004	1	C:GO:0000502	C:proteasome complex
echinococcus_granulosus_prjeb121	EgrG_000687300	pathogen_EgG_scaffold_0013	1	C:GO:0005838	C:proteasome regulatory particle
echinococcus_granulosus_prjeb121	EgrG_000795500	pathogen_EgG_scaffold_0001	2	C:GO:0005838; P:GO:0006508	C:proteasome regulatory particle; P:proteolysis
echinococcus_granulosus_prjeb121	EgrG_000223550	pathogen_EgG_scaffold_0005	5	C:GO:0000502; P:GO:0006325; F:GO:0030234; P:GO:0042176; P:GO:0050790	C:proteasome complex; P:chromatin organization; F:enzyme regulator activity; P:regulation of protein catabolic process; P:regulation of catalytic activity
echinococcus_granulosus_prjeb121	EgrG_000795700	pathogen_EgG_scaffold_0001	1	C:GO:0000502	C:proteasome complex
echinococcus_granulosus_prjeb121	EgrG_000223500	pathogen_EgG_scaffold_0005	6	C:GO:0000781; F:GO:0004402; C:GO:0005634; P:GO:0006348; P:GO:0016573; F:GO:0042393	C:chromosome, telomeric region; F:histone acetyltransferase activity; C:nucleus; P:chromatin silencing at telomere; P:histone acetylation; F:histone binding	EC:2.3.1.5; EC:2.3.1.48	Arylamine N-acetyltransferase; Histone acetyltransferase
echinococcus_granulosus_prjeb121	EgrG_000395500	pathogen_EgG_scaffold_0035	4	C:GO:0000502; F:GO:0030234; P:GO:0042176; P:GO:0050790	C:proteasome complex; F:enzyme regulator activity; P:regulation of protein catabolic process; P:regulation of catalytic activity
echinococcus_granulosus_prjeb121	EgrG_000540100	pathogen_EgG_scaffold_0007	1	C:GO:0005763	C:mitochondrial small ribosomal subunit
echinococcus_granulosus_prjeb121	EgrG_000546300	pathogen_EgG_scaffold_0007	4	F:GO:0003735; C:GO:0005739; C:GO:0005840; P:GO:0032543	F:structural constituent of ribosome; C:mitochondrion; C:ribosome; P:mitochondrial translation
echinococcus_granulosus_prjeb121	EgrG_000556300	pathogen_EgG_scaffold_0007	3	F:GO:0003735; C:GO:0005739; C:GO:0005840	F:structural constituent of ribosome; C:mitochondrion; C:ribosome
echinococcus_granulosus_prjeb121	EgrG_000644900	pathogen_EgG_scaffold_0003	3	F:GO:0003735; C:GO:0005840; P:GO:0006412	F:structural constituent of ribosome; C:ribosome; P:translation
echinococcus_granulosus_prjeb121	EgrG_000107200	pathogen_EgG_scaffold_0009	5	P:GO:0006567; F:GO:0008890; P:GO:0009058; F:GO:0016874; F:GO:0030170	P:threonine catabolic process; F:glycine C-acetyltransferase activity; P:biosynthetic process; F:ligase activity; F:pyridoxal phosphate binding	EC:2.3.1.29	Glycine C-acetyltransferase
echinococcus_granulosus_prjeb121	EgrG_000905300	pathogen_EgG_scaffold_0001	4	P:GO:0006744; C:GO:0031314; P:GO:0032259; F:GO:0043333	P:ubiquinone biosynthetic process; C:extrinsic component of mitochondrial inner membrane; P:methylation; F:2-octaprenyl-6-methoxy-1,4-benzoquinone methylase activity	EC:2.1.1.201	2-methoxy-6-polyprenyl-1,4-benzoquinol methylase
echinococcus_granulosus_prjeb121	EgrG_001121200	pathogen_EgG_scaffold_0006	4	F:GO:0005506; F:GO:0016706; F:GO:0031418; P:GO:0055114	F:iron ion binding; F:2-oxoglutarate-dependent dioxygenase activity; F:L-ascorbic acid binding; P:oxidation-reduction process	EC:1.14.11	Acting on paired donors, with incorporation or reduction of molecular oxygen. The oxygen incorporated need not be derived from O(2)
echinococcus_granulosus_prjeb121	EgrG_000429700	pathogen_EgG_scaffold_0004	3	F:GO:0004591; P:GO:0006099; F:GO:0030976	F:oxoglutarate dehydrogenase (succinyl-transferring) activity; P:tricarboxylic acid cycle; F:thiamine pyrophosphate binding	EC:1.2.4.2	Oxoglutarate dehydrogenase (succinyl-transferring)
echinococcus_granulosus_prjeb121	EgrG_000670100	pathogen_EgG_scaffold_0003	1	P:GO:0046854	P:phosphatidylinositol phosphorylation
echinococcus_granulosus_prjeb121	EgrG_000861000	pathogen_EgG_scaffold_0001	10	F:GO:0003735; C:GO:0005739; P:GO:0006412; P:GO:0006913; P:GO:0015031; C:GO:0015934; F:GO:0017056; C:GO:0031080; C:GO:0031965; P:GO:0051028	F:structural constituent of ribosome; C:mitochondrion; P:translation; P:nucleocytoplasmic transport; P:protein transport; C:large ribosomal subunit; F:structural constituent of nuclear pore; C:nuclear pore outer ring; C:nuclear membrane; P:mRNA transport
echinococcus_granulosus_prjeb121	EgrG_000978100	pathogen_EgG_scaffold_0002	4	F:GO:0003735; C:GO:0005840; P:GO:0006412; F:GO:0019843	F:structural constituent of ribosome; C:ribosome; P:translation; F:rRNA binding
echinococcus_granulosus_prjeb121	EgrG_000432000	pathogen_EgG_scaffold_0004	3	F:GO:0003735; C:GO:0005840; P:GO:0006412	F:structural constituent of ribosome; C:ribosome; P:translation
echinococcus_granulosus_prjeb121	EgrG_000970050	pathogen_EgG_scaffold_0002	3	F:GO:0003735; C:GO:0005840; P:GO:0006412	F:structural constituent of ribosome; C:ribosome; P:translation
echinococcus_granulosus_prjeb121	EgrG_000251700	pathogen_EgG_scaffold_0005	1	C:GO:0005761	C:mitochondrial ribosome
echinococcus_granulosus_prjeb121	EgrG_000924800	pathogen_EgG_scaffold_0018	3	F:GO:0003735; C:GO:0005762; P:GO:0032543	F:structural constituent of ribosome; C:mitochondrial large ribosomal subunit; P:mitochondrial translation
echinococcus_granulosus_prjeb121	EgrG_000196700	pathogen_EgG_scaffold_0018	3	F:GO:0003735; C:GO:0005762; P:GO:0032543	F:structural constituent of ribosome; C:mitochondrial large ribosomal subunit; P:mitochondrial translation
echinococcus_granulosus_prjeb121	EgrG_000060000	pathogen_EgG_scaffold_0010	1	C:GO:0005840	C:ribosome
echinococcus_granulosus_prjeb121	EgrG_000546200	pathogen_EgG_scaffold_0007	3	F:GO:0003735; C:GO:0005840; P:GO:0006412	F:structural constituent of ribosome; C:ribosome; P:translation
echinococcus_granulosus_prjeb121	EgrG_001079300	pathogen_EgG_scaffold_0002	1	C:GO:0005762	C:mitochondrial large ribosomal subunit
echinococcus_granulosus_prjeb121	EgrG_001069700	pathogen_EgG_scaffold_0002	7	C:GO:0005789; P:GO:0006633; C:GO:0016021; F:GO:0102158; F:GO:0102343; F:GO:0102344; F:GO:0102345	C:endoplasmic reticulum membrane; P:fatty acid biosynthetic process; C:integral component of membrane; F:very-long-chain 3-hydroxyacyl-CoA dehydratase activity; F:3-hydroxy-arachidoyl-CoA dehydratase activity; F:3-hydroxy-behenoyl-CoA dehydratase activity; F:3-hydroxy-lignoceroyl-CoA dehydratase activity	EC:4.2.1.134	Very-long-chain (3R)-3-hydroxyacyl-CoA dehydratase
echinococcus_granulosus_prjeb121	EgrG_000674800	pathogen_EgG_scaffold_0003	4	F:GO:0003865; P:GO:0006488; C:GO:0016021; P:GO:0055114	F:3-oxo-5-alpha-steroid 4-dehydrogenase activity; P:dolichol-linked oligosaccharide biosynthetic process; C:integral component of membrane; P:oxidation-reduction process	EC:1.3.99.5	3-oxo-5-alpha-steroid 4-dehydrogenase (acceptor)
echinococcus_granulosus_prjeb121	EgrG_000839600		4	F:GO:0003824; C:GO:0016020; C:GO:0016021; F:GO:0016740	F:catalytic activity; C:membrane; C:integral component of membrane; F:transferase activity
echinococcus_granulosus_prjeb121	EgrG_000924000	pathogen_EgG_scaffold_0018	5	P:GO:0000103; F:GO:0004020; F:GO:0004781; F:GO:0005524; P:GO:0016310	P:sulfate assimilation; F:adenylylsulfate kinase activity; F:sulfate adenylyltransferase (ATP) activity; F:ATP binding; P:phosphorylation	EC:2.7.7.4; EC:2.7.1.25	Sulfate adenylyltransferase; Adenylyl-sulfate kinase
echinococcus_granulosus_prjeb121	EgrG_000583900	pathogen_EgG_scaffold_0003	3	F:GO:0003735; C:GO:0005840; P:GO:0006412	F:structural constituent of ribosome; C:ribosome; P:translation
echinococcus_granulosus_prjeb121	EgrG_000694380	pathogen_EgG_scaffold_0013	5	F:GO:0003735; F:GO:0003824; P:GO:0006412; C:GO:0015935; C:GO:0016021	F:structural constituent of ribosome; F:catalytic activity; P:translation; C:small ribosomal subunit; C:integral component of membrane
echinococcus_granulosus_prjeb121	EgrG_000925000	pathogen_EgG_scaffold_0018	4	F:GO:0000166; F:GO:0003735; C:GO:0005840; P:GO:0006412	F:nucleotide binding; F:structural constituent of ribosome; C:ribosome; P:translation
echinococcus_granulosus_prjeb121	EgrG_000877900	pathogen_EgG_scaffold_0001	3	F:GO:0003735; C:GO:0005840; P:GO:0006412	F:structural constituent of ribosome; C:ribosome; P:translation
echinococcus_granulosus_prjeb121	EgrG_000110800	pathogen_EgG_scaffold_0009	3	P:GO:0006084; F:GO:0016740; F:GO:0016787	P:acetyl-CoA metabolic process; F:transferase activity; F:hydrolase activity
echinococcus_granulosus_prjeb121	EgrG_001078600	pathogen_EgG_scaffold_0002	2	P:GO:0016311; F:GO:0016791	P:dephosphorylation; F:phosphatase activity
echinococcus_granulosus_prjeb121	EgrG_000708800	pathogen_EgG_scaffold_0013	3	F:GO:0004674; F:GO:0005524; P:GO:0006468	F:protein serine/threonine kinase activity; F:ATP binding; P:protein phosphorylation	EC:2.7.11	Transferring phosphorus-containing groups
echinococcus_granulosus_prjeb121	EgrG_000526000	pathogen_EgG_scaffold_0007	3	F:GO:0016301; P:GO:0016310; P:GO:0050790	F:kinase activity; P:phosphorylation; P:regulation of catalytic activity
echinococcus_granulosus_prjeb121	EgrG_002004300	pathogen_EgG_scaffold_0046	2	F:GO:0016301; P:GO:0016310	F:kinase activity; P:phosphorylation
echinococcus_granulosus_prjeb121	EgrG_001094400	pathogen_EgG_scaffold_0014	2	F:GO:0016787; F:GO:0046872	F:hydrolase activity; F:metal ion binding
echinococcus_granulosus_prjeb121	EgrG_000043600	pathogen_EgG_scaffold_0020	1	C:GO:0005840	C:ribosome
echinococcus_granulosus_prjeb121	EgrG_000228400	pathogen_EgG_scaffold_0005	4	P:GO:0000956; F:GO:0003676; F:GO:0008409; P:GO:0090305	P:nuclear-transcribed mRNA catabolic process; F:nucleic acid binding; F:5'-3' exonuclease activity; P:nucleic acid phosphodiester bond hydrolysis
echinococcus_granulosus_prjeb121	EgrG_000423500	pathogen_EgG_scaffold_0004	2	C:GO:0005929; P:GO:0035735	C:cilium; P:intraciliary transport involved in cilium assembly
echinococcus_granulosus_prjeb121	EgrG_001195100	pathogen_EgG_scaffold_0012	3	F:GO:0003735; C:GO:0005840; P:GO:0006414	F:structural constituent of ribosome; C:ribosome; P:translational elongation
echinococcus_granulosus_prjeb121	EgrG_000177600	pathogen_EgG_scaffold_0008	3	F:GO:0003735; C:GO:0005840; P:GO:0006412	F:structural constituent of ribosome; C:ribosome; P:translation
echinococcus_granulosus_prjeb121	EgrG_000177700	pathogen_EgG_scaffold_0008	4	F:GO:0003735; C:GO:0005840; P:GO:0006412; F:GO:0016787	F:structural constituent of ribosome; C:ribosome; P:translation; F:hydrolase activity
echinococcus_granulosus_prjeb121	EgrG_000179400	pathogen_EgG_scaffold_0008	3	F:GO:0003735; P:GO:0006412; C:GO:0015934	F:structural constituent of ribosome; P:translation; C:large ribosomal subunit
echinococcus_granulosus_prjeb121	EgrG_001047000	pathogen_EgG_scaffold_0002	3	F:GO:0003735; C:GO:0005840; P:GO:0006412	F:structural constituent of ribosome; C:ribosome; P:translation
echinococcus_granulosus_prjeb121	EgrG_000322250	pathogen_EgG_scaffold_0044	4	F:GO:0003735; F:GO:0005509; C:GO:0005840; P:GO:0006412	F:structural constituent of ribosome; F:calcium ion binding; C:ribosome; P:translation
echinococcus_granulosus_prjeb121	EgrG_000446300	pathogen_EgG_scaffold_0004	3	F:GO:0003735; C:GO:0005840; P:GO:0006412	F:structural constituent of ribosome; C:ribosome; P:translation
echinococcus_granulosus_prjeb121	EgrG_001087700	pathogen_EgG_scaffold_0014	1	C:GO:0005840	C:ribosome
echinococcus_granulosus_prjeb121	EgrG_001122900	pathogen_EgG_scaffold_0006	1	C:GO:0005840	C:ribosome
echinococcus_granulosus_prjeb121	EgrG_000078000	pathogen_EgG_scaffold_0010	4	F:GO:0003723; F:GO:0003735; P:GO:0006412; C:GO:0015934	F:RNA binding; F:structural constituent of ribosome; P:translation; C:large ribosomal subunit
echinococcus_granulosus_prjeb121	EgrG_000776500	pathogen_EgG_scaffold_0001	4	F:GO:0003723; F:GO:0003735; P:GO:0006412; C:GO:0015934	F:RNA binding; F:structural constituent of ribosome; P:translation; C:large ribosomal subunit
echinococcus_granulosus_prjeb121	EgrG_000921300	pathogen_EgG_scaffold_0036	3	F:GO:0003735; C:GO:0005840; P:GO:0006412	F:structural constituent of ribosome; C:ribosome; P:translation
echinococcus_granulosus_prjeb121	EgrG_000888200	pathogen_EgG_scaffold_0001	3	F:GO:0003735; C:GO:0005840; P:GO:0006412	F:structural constituent of ribosome; C:ribosome; P:translation
echinococcus_granulosus_prjeb121	EgrG_000556100	pathogen_EgG_scaffold_0007	3	F:GO:0003735; C:GO:0005840; P:GO:0006412	F:structural constituent of ribosome; C:ribosome; P:translation
echinococcus_granulosus_prjeb121	EgrG_000488100	pathogen_EgG_scaffold_0004	3	F:GO:0003735; C:GO:0005840; P:GO:0006412	F:structural constituent of ribosome; C:ribosome; P:translation
echinococcus_granulosus_prjeb121	EgrG_000638700	pathogen_EgG_scaffold_0003	5	F:GO:0003873; F:GO:0005524; P:GO:0006000; P:GO:0006003; P:GO:0046835	F:6-phosphofructo-2-kinase activity; F:ATP binding; P:fructose metabolic process; P:fructose 2,6-bisphosphate metabolic process; P:carbohydrate phosphorylation	EC:2.7.1.105	6-phosphofructo-2-kinase
echinococcus_granulosus_prjeb121	EgrG_001128600	pathogen_EgG_scaffold_0006	6	F:GO:0003872; F:GO:0005524; C:GO:0005737; P:GO:0006002; F:GO:0046872; P:GO:0061615	F:6-phosphofructokinase activity; F:ATP binding; C:cytoplasm; P:fructose 6-phosphate metabolic process; F:metal ion binding; P:glycolytic process through fructose-6-phosphate	EC:2.7.1.11	6-phosphofructokinase
echinococcus_granulosus_prjeb121	EgrG_000846400	pathogen_EgG_scaffold_0001	9	F:GO:0003777; F:GO:0004616; F:GO:0005524; P:GO:0006098; P:GO:0007018; F:GO:0008017; P:GO:0019521; F:GO:0050661; P:GO:0055114	F:microtubule motor activity; F:phosphogluconate dehydrogenase (decarboxylating) activity; F:ATP binding; P:pentose-phosphate shunt; P:microtubule-based movement; F:microtubule binding; P:D-gluconate metabolic process; F:NADP binding; P:oxidation-reduction process	EC:1.1.1.44; EC:3.6.1.15	Phosphogluconate dehydrogenase (NADP(+)-dependent, decarboxylating); Nucleoside-triphosphate phosphatase
echinococcus_granulosus_prjeb121	EgrG_000445200	pathogen_EgG_scaffold_0004	3	P:GO:0005975; P:GO:0006098; F:GO:0017057	P:carbohydrate metabolic process; P:pentose-phosphate shunt; F:6-phosphogluconolactonase activity	EC:3.1.1.31; EC:3.1.1.1	6-phosphogluconolactonase; Carboxylesterase
echinococcus_granulosus_prjeb121	EgrG_000622400	pathogen_EgG_scaffold_0003
echinococcus_granulosus_prjeb121	EgrG_000794600	pathogen_EgG_scaffold_0001
echinococcus_granulosus_prjeb121	EgrG_000340800	pathogen_EgG_scaffold_0011
echinococcus_granulosus_prjeb121	EgrG_000445400	pathogen_EgG_scaffold_0004	1	F:GO:0016787	F:hydrolase activity
echinococcus_granulosus_prjeb121	EgrG_000958300	pathogen_EgG_scaffold_0002	1	F:GO:0016787	F:hydrolase activity
echinococcus_granulosus_prjeb121	EgrG_000708700	pathogen_EgG_scaffold_0013	1	F:GO:0003824	F:catalytic activity
echinococcus_granulosus_prjeb121	EgrG_000996500	pathogen_EgG_scaffold_0002	1	P:GO:0008154	P:actin polymerization or depolymerization
echinococcus_granulosus_prjeb121	EgrG_000550200	pathogen_EgG_scaffold_0007	2	P:GO:0007051; F:GO:0008289	P:spindle organization; F:lipid binding
echinococcus_granulosus_prjeb121	EgrG_000732400	pathogen_EgG_scaffold_0037	1	F:GO:0004104	F:cholinesterase activity	EC:3.1.1.8; EC:3.1.1.1	Cholinesterase; Carboxylesterase
echinococcus_granulosus_prjeb121	EgrG_000916400	pathogen_EgG_scaffold_0026	7	F:GO:0004888; C:GO:0016021; F:GO:0022848; C:GO:0030054; P:GO:0034220; C:GO:0045211; P:GO:0060079	F:transmembrane signaling receptor activity; C:integral component of membrane; F:acetylcholine-gated cation-selective channel activity; C:cell junction; P:ion transmembrane transport; C:postsynaptic membrane; P:excitatory postsynaptic potential
echinococcus_granulosus_prjeb121	EgrG_000719050	pathogen_EgG_scaffold_0016	7	F:GO:0004888; C:GO:0016021; F:GO:0022848; C:GO:0030054; P:GO:0034220; C:GO:0045211; P:GO:0060079	F:transmembrane signaling receptor activity; C:integral component of membrane; F:acetylcholine-gated cation-selective channel activity; C:cell junction; P:ion transmembrane transport; C:postsynaptic membrane; P:excitatory postsynaptic potential
echinococcus_granulosus_prjeb121	EgrG_000976900	pathogen_EgG_scaffold_0002	1	F:GO:0016747	F:transferase activity, transferring acyl groups other than amino-acyl groups
echinococcus_granulosus_prjeb121	EgrG_000592700	pathogen_EgG_scaffold_0003	4	F:GO:0003989; F:GO:0005524; P:GO:0006633; F:GO:0046872	F:acetyl-CoA carboxylase activity; F:ATP binding; P:fatty acid biosynthetic process; F:metal ion binding	EC:6.4.1.2	Acetyl-CoA carboxylase
echinococcus_granulosus_prjeb121	EgrG_001088400	pathogen_EgG_scaffold_0014	3	P:GO:0006084; F:GO:0016740; F:GO:0016787	P:acetyl-CoA metabolic process; F:transferase activity; F:hydrolase activity
echinococcus_granulosus_prjeb121	EgrG_000817300	pathogen_EgG_scaffold_0001	4	F:GO:0003987; F:GO:0005524; F:GO:0016208; P:GO:0019427	F:acetate-CoA ligase activity; F:ATP binding; F:AMP binding; P:acetyl-CoA biosynthetic process from acetate	EC:6.2.1.1	Acetate--CoA ligase
echinococcus_granulosus_prjeb121	EgrG_001109500	pathogen_EgG_scaffold_0006	3	C:GO:0005634; C:GO:0016021; F:GO:0016787	C:nucleus; C:integral component of membrane; F:hydrolase activity
echinococcus_granulosus_prjeb121	EgrG_000158240	pathogen_EgG_scaffold_0008	5	F:GO:0003994; C:GO:0005739; P:GO:0006099; F:GO:0046872; F:GO:0051539	F:aconitate hydratase activity; C:mitochondrion; P:tricarboxylic acid cycle; F:metal ion binding; F:4 iron, 4 sulfur cluster binding	EC:4.2.1.3	Aconitate hydratase
echinococcus_granulosus_prjeb121	EgrG_000292600	pathogen_EgG_scaffold_0039	1	P:GO:0007015	P:actin filament organization
echinococcus_granulosus_prjeb121	EgrG_000227000	pathogen_EgG_scaffold_0005
echinococcus_granulosus_prjeb121	EgrG_001191400	pathogen_EgG_scaffold_0012	2	P:GO:0043044; C:GO:0071564	P:ATP-dependent chromatin remodeling; C:npBAF complex
echinococcus_granulosus_prjeb121	EgrG_000174500	pathogen_EgG_scaffold_0008
echinococcus_granulosus_prjeb121	EgrG_000983700	pathogen_EgG_scaffold_0002	3	F:GO:0003779; P:GO:0007010; F:GO:0046872	F:actin binding; P:cytoskeleton organization; F:metal ion binding
echinococcus_granulosus_prjeb121	EgrG_000888100	pathogen_EgG_scaffold_0001	4	C:GO:0016021; F:GO:0016301; P:GO:0016310; F:GO:0046872	C:integral component of membrane; F:kinase activity; P:phosphorylation; F:metal ion binding
echinococcus_granulosus_prjeb121	EgrG_000713050	pathogen_EgG_scaffold_0016	3	F:GO:0003779; P:GO:0007010; F:GO:0046872	F:actin binding; P:cytoskeleton organization; F:metal ion binding
echinococcus_granulosus_prjeb121	EgrG_000190300	pathogen_EgG_scaffold_0008	2	F:GO:0005524; C:GO:0016021	F:ATP binding; C:integral component of membrane
echinococcus_granulosus_prjeb121	EgrG_000528800	pathogen_EgG_scaffold_0007	4	F:GO:0003676; F:GO:0003779; C:GO:0015629; P:GO:0030042	F:nucleic acid binding; F:actin binding; C:actin cytoskeleton; P:actin filament depolymerization
echinococcus_granulosus_prjeb121	EgrG_000903600	pathogen_EgG_scaffold_0001
echinococcus_granulosus_prjeb121	EgrG_000882500	pathogen_EgG_scaffold_0001	2	F:GO:0051015; P:GO:0051693	F:actin filament binding; P:actin filament capping
echinococcus_granulosus_prjeb121	EgrG_000994400	pathogen_EgG_scaffold_0002	1	F:GO:0005515	F:protein binding
echinococcus_granulosus_prjeb121	EgrG_000764100	pathogen_EgG_scaffold_0001	2	C:GO:0005634; P:GO:0006338	C:nucleus; P:chromatin remodeling
echinococcus_granulosus_prjeb121	EgrG_000359700	pathogen_EgG_scaffold_0011	4	F:GO:0003779; C:GO:0005737; C:GO:0005885; P:GO:0034314	F:actin binding; C:cytoplasm; C:Arp2/3 protein complex; P:Arp2/3 complex-mediated actin nucleation
echinococcus_granulosus_prjeb121	EgrG_000456000	pathogen_EgG_scaffold_0004	4	F:GO:0003779; C:GO:0005737; C:GO:0005885; P:GO:0034314	F:actin binding; C:cytoplasm; C:Arp2/3 protein complex; P:Arp2/3 complex-mediated actin nucleation
echinococcus_granulosus_prjeb121	EgrG_000616500	pathogen_EgG_scaffold_0003	4	F:GO:0003779; C:GO:0005737; C:GO:0005885; P:GO:0034314	F:actin binding; C:cytoplasm; C:Arp2/3 protein complex; P:Arp2/3 complex-mediated actin nucleation
echinococcus_granulosus_prjeb121	EgrG_000801400	pathogen_EgG_scaffold_0001	3	F:GO:0005524; C:GO:0005885; P:GO:0034314	F:ATP binding; C:Arp2/3 protein complex; P:Arp2/3 complex-mediated actin nucleation
echinococcus_granulosus_prjeb121	EgrG_000557900	pathogen_EgG_scaffold_0007	5	F:GO:0004713; F:GO:0005524; F:GO:0016491; P:GO:0018108; P:GO:0055114	F:protein tyrosine kinase activity; F:ATP binding; F:oxidoreductase activity; P:peptidyl-tyrosine phosphorylation; P:oxidation-reduction process	EC:2.7.10	Transferring phosphorus-containing groups
echinococcus_granulosus_prjeb121	EgrG_000142800	pathogen_EgG_scaffold_0021	3	C:GO:0005634; P:GO:0006355; F:GO:0008270	C:nucleus; P:regulation of transcription, DNA-templated; F:zinc ion binding
echinococcus_granulosus_prjeb121	EgrG_000706300	pathogen_EgG_scaffold_0013
echinococcus_granulosus_prjeb121	EgrG_000241900	pathogen_EgG_scaffold_0005	4	F:GO:0001671; P:GO:0032781; F:GO:0051087; F:GO:0051879	F:ATPase activator activity; P:positive regulation of ATPase activity; F:chaperone binding; F:Hsp90 protein binding
echinococcus_granulosus_prjeb121	EgrG_000963500	pathogen_EgG_scaffold_0002	3	F:GO:0005096; P:GO:0007165; P:GO:0043547	F:GTPase activator activity; P:signal transduction; P:positive regulation of GTPase activity
echinococcus_granulosus_prjeb121	EgrG_000800500	pathogen_EgG_scaffold_0001	5	F:GO:0004675; F:GO:0005524; P:GO:0006468; P:GO:0007178; C:GO:0016021	F:transmembrane receptor protein serine/threonine kinase activity; F:ATP binding; P:protein phosphorylation; P:transmembrane receptor protein serine/threonine kinase signaling pathway; C:integral component of membrane	EC:2.7.11	Transferring phosphorus-containing groups
echinococcus_granulosus_prjeb121	EgrG_000843300	pathogen_EgG_scaffold_0001	2	P:GO:0006508; F:GO:0008236	P:proteolysis; F:serine-type peptidase activity
echinococcus_granulosus_prjeb121	EgrG_000127700	pathogen_EgG_scaffold_0009	1	F:GO:0000062	F:fatty-acyl-CoA binding
echinococcus_granulosus_prjeb121	EgrG_000798700	pathogen_EgG_scaffold_0001	1	F:GO:0000062	F:fatty-acyl-CoA binding
echinococcus_granulosus_prjeb121	EgrG_000315300	pathogen_EgG_scaffold_0052	3	F:GO:0016627; F:GO:0050660; P:GO:0055114	F:oxidoreductase activity, acting on the CH-CH group of donors; F:flavin adenine dinucleotide binding; P:oxidation-reduction process
echinococcus_granulosus_prjeb121	EgrG_000315200	pathogen_EgG_scaffold_0052	3	F:GO:0016627; F:GO:0050660; P:GO:0055114	F:oxidoreductase activity, acting on the CH-CH group of donors; F:flavin adenine dinucleotide binding; P:oxidation-reduction process
echinococcus_granulosus_prjeb121	EgrG_001066200	pathogen_EgG_scaffold_0002	2	F:GO:0003951; P:GO:0016310	F:NAD+ kinase activity; P:phosphorylation	EC:2.7.1.23	NAD(+) kinase
echinococcus_granulosus_prjeb121	EgrG_000225000	pathogen_EgG_scaffold_0005	1	F:GO:0003998	F:acylphosphatase activity	EC:3.6.1.7	Acylphosphatase
echinococcus_granulosus_prjeb121	EgrG_000465300	pathogen_EgG_scaffold_0004	3	F:GO:0003676; F:GO:0008270; F:GO:0016787	F:nucleic acid binding; F:zinc ion binding; F:hydrolase activity
echinococcus_granulosus_prjeb121	EgrG_000053900	pathogen_EgG_scaffold_0010	1	F:GO:0016787	F:hydrolase activity
echinococcus_granulosus_prjeb121	EgrG_000892700	pathogen_EgG_scaffold_0001	4	F:GO:0004222; P:GO:0006508; P:GO:0007229; C:GO:0016021	F:metalloendopeptidase activity; P:proteolysis; P:integrin-mediated signaling pathway; C:integral component of membrane	EC:3.4.24	Acting on peptide bonds (peptidases)
echinococcus_granulosus_prjeb121	EgrG_000892800	pathogen_EgG_scaffold_0001	3	F:GO:0004222; P:GO:0006508; C:GO:0016021	F:metalloendopeptidase activity; P:proteolysis; C:integral component of membrane	EC:3.4.24	Acting on peptide bonds (peptidases)
echinococcus_granulosus_prjeb121	EgrG_000969100	pathogen_EgG_scaffold_0002
echinococcus_granulosus_prjeb121	EgrG_001024300	pathogen_EgG_scaffold_0002	1	F:GO:0003824	F:catalytic activity
echinococcus_granulosus_prjeb121	EgrG_000830600	pathogen_EgG_scaffold_0001
echinococcus_granulosus_prjeb121	EgrG_000069100	pathogen_EgG_scaffold_0010	6	F:GO:0003999; C:GO:0005737; P:GO:0006168; P:GO:0009116; F:GO:0016301; P:GO:0016310	F:adenine phosphoribosyltransferase activity; C:cytoplasm; P:adenine salvage; P:nucleoside metabolic process; F:kinase activity; P:phosphorylation	EC:2.4.2.7	Adenine phosphoribosyltransferase
echinococcus_granulosus_prjeb121	EgrG_000482200	pathogen_EgG_scaffold_0004	2	C:GO:0016021; P:GO:0055085	C:integral component of membrane; P:transmembrane transport
echinococcus_granulosus_prjeb121	EgrG_000229400	pathogen_EgG_scaffold_0005	2	C:GO:0016021; P:GO:0055085	C:integral component of membrane; P:transmembrane transport
echinococcus_granulosus_prjeb121	EgrG_000819700	pathogen_EgG_scaffold_0001	2	C:GO:0016021; F:GO:0016740	C:integral component of membrane; F:transferase activity
echinococcus_granulosus_prjeb121	EgrG_000448100	pathogen_EgG_scaffold_0004	1	C:GO:0016021	C:integral component of membrane
echinococcus_granulosus_prjeb121	EgrG_000317700	pathogen_EgG_scaffold_0027	4	P:GO:0009190; C:GO:0016021; F:GO:0016849; P:GO:0035556	P:cyclic nucleotide biosynthetic process; C:integral component of membrane; F:phosphorus-oxygen lyase activity; P:intracellular signal transduction
echinococcus_granulosus_prjeb121	EgrG_001004700	pathogen_EgG_scaffold_0002	6	C:GO:0005741; P:GO:0009190; C:GO:0016021; F:GO:0016849; P:GO:0035556; P:GO:0055085	C:mitochondrial outer membrane; P:cyclic nucleotide biosynthetic process; C:integral component of membrane; F:phosphorus-oxygen lyase activity; P:intracellular signal transduction; P:transmembrane transport
echinococcus_granulosus_prjeb121	EgrG_000114000	pathogen_EgG_scaffold_0009	4	F:GO:0005524; P:GO:0006139; P:GO:0016310; F:GO:0019205	F:ATP binding; P:nucleobase-containing compound metabolic process; P:phosphorylation; F:nucleobase-containing compound kinase activity
echinococcus_granulosus_prjeb121	EgrG_000707300	pathogen_EgG_scaffold_0013	5	F:GO:0004017; F:GO:0004127; F:GO:0005524; P:GO:0016310; P:GO:0046940	F:adenylate kinase activity; F:cytidylate kinase activity; F:ATP binding; P:phosphorylation; P:nucleoside monophosphate phosphorylation	EC:2.7.4.4; EC:2.7.4.3; EC:2.7.4.14	Nucleoside-phosphate kinase; Adenylate kinase; UMP/CMP kinase
echinococcus_granulosus_prjeb121	EgrG_000873200	pathogen_EgG_scaffold_0001	4	F:GO:0005524; P:GO:0006139; P:GO:0016310; F:GO:0019205	F:ATP binding; P:nucleobase-containing compound metabolic process; P:phosphorylation; F:nucleobase-containing compound kinase activity
echinococcus_granulosus_prjeb121	EgrG_001056900	pathogen_EgG_scaffold_0002	5	F:GO:0000287; F:GO:0004019; F:GO:0005525; C:GO:0005737; P:GO:0044208	F:magnesium ion binding; F:adenylosuccinate synthase activity; F:GTP binding; C:cytoplasm; P:'de novo' AMP biosynthetic process	EC:6.3.4.4	Adenylosuccinate synthase
echinococcus_granulosus_prjeb121	EgrG_000136500	pathogen_EgG_scaffold_0021	2	F:GO:0003779; P:GO:0007010	F:actin binding; P:cytoskeleton organization
echinococcus_granulosus_prjeb121	EgrG_000897100	pathogen_EgG_scaffold_0001	3	P:GO:0000902; F:GO:0003779; P:GO:0007010	P:cell morphogenesis; F:actin binding; P:cytoskeleton organization
echinococcus_granulosus_prjeb121	EgrG_000253400	pathogen_EgG_scaffold_0005	4	F:GO:0005524; F:GO:0008641; C:GO:0016021; F:GO:0016779	F:ATP binding; F:ubiquitin-like modifier activating enzyme activity; C:integral component of membrane; F:nucleotidyltransferase activity
echinococcus_granulosus_prjeb121	EgrG_000869800	pathogen_EgG_scaffold_0001	1	C:GO:0016021	C:integral component of membrane
echinococcus_granulosus_prjeb121	EgrG_001023750	pathogen_EgG_scaffold_0002	1	C:GO:0016021	C:integral component of membrane
echinococcus_granulosus_prjeb121	EgrG_001046600	pathogen_EgG_scaffold_0002	5	F:GO:0004222; P:GO:0006508; P:GO:0007229; F:GO:0008270; C:GO:0016021	F:metalloendopeptidase activity; P:proteolysis; P:integrin-mediated signaling pathway; F:zinc ion binding; C:integral component of membrane	EC:3.4.24	Acting on peptide bonds (peptidases)
echinococcus_granulosus_prjeb121	EgrG_000304300	pathogen_EgG_scaffold_0034	2	C:GO:0005739; F:GO:0047631	C:mitochondrion; F:ADP-ribose diphosphatase activity	EC:3.6.1.13	ADP-ribose diphosphatase
echinococcus_granulosus_prjeb121	EgrG_000254700	pathogen_EgG_scaffold_0005
echinococcus_granulosus_prjeb121	EgrG_001177700	pathogen_EgG_scaffold_0012	3	F:GO:0005524; P:GO:0007269; C:GO:0008021	F:ATP binding; P:neurotransmitter secretion; C:synaptic vesicle
echinococcus_granulosus_prjeb121	EgrG_000459100	pathogen_EgG_scaffold_0004	3	F:GO:0005525; C:GO:0005634; F:GO:0046982	F:GTP binding; C:nucleus; F:protein heterodimerization activity
echinococcus_granulosus_prjeb121	EgrG_000041700	pathogen_EgG_scaffold_0020
echinococcus_granulosus_prjeb121	EgrG_000924500	pathogen_EgG_scaffold_0018	3	C:GO:0005623; P:GO:0006886; P:GO:0016192	C:cell; P:intracellular protein transport; P:vesicle-mediated transport
echinococcus_granulosus_prjeb121	EgrG_000605500	pathogen_EgG_scaffold_0003	3	F:GO:0005096; P:GO:0043547; F:GO:0046872	F:GTPase activator activity; P:positive regulation of GTPase activity; F:metal ion binding
echinococcus_granulosus_prjeb121	EgrG_000054800	pathogen_EgG_scaffold_0010	3	F:GO:0005096; P:GO:0043547; F:GO:0046872	F:GTPase activator activity; P:positive regulation of GTPase activity; F:metal ion binding
echinococcus_granulosus_prjeb121	EgrG_000623400	pathogen_EgG_scaffold_0003	7	F:GO:0003700; C:GO:0005634; C:GO:0005911; P:GO:0006355; P:GO:0007165; F:GO:0008270; F:GO:0043565	F:DNA-binding transcription factor activity; C:nucleus; C:cell-cell junction; P:regulation of transcription, DNA-templated; P:signal transduction; F:zinc ion binding; F:sequence-specific DNA binding
echinococcus_granulosus_prjeb121	EgrG_000616300	pathogen_EgG_scaffold_0003	5	F:GO:0004222; F:GO:0005524; P:GO:0006508; F:GO:0008270; C:GO:0016021	F:metalloendopeptidase activity; F:ATP binding; P:proteolysis; F:zinc ion binding; C:integral component of membrane	EC:3.4.24	Acting on peptide bonds (peptidases)
echinococcus_granulosus_prjeb121	EgrG_000726200	pathogen_EgG_scaffold_0024	1	F:GO:0005488	F:binding
echinococcus_granulosus_prjeb121	EgrG_000129500	pathogen_EgG_scaffold_0009	2	F:GO:0016301; P:GO:0016310	F:kinase activity; P:phosphorylation
echinococcus_granulosus_prjeb121	EgrG_000727850	pathogen_EgG_scaffold_0024	5	C:GO:0000178; F:GO:0003723; P:GO:0006396; F:GO:0016301; P:GO:0016310	C:exosome (RNase complex); F:RNA binding; P:RNA processing; F:kinase activity; P:phosphorylation
echinococcus_granulosus_prjeb121	EgrG_000317500	pathogen_EgG_scaffold_0027	3	F:GO:0004021; P:GO:0009058; F:GO:0030170	F:L-alanine:2-oxoglutarate aminotransferase activity; P:biosynthetic process; F:pyridoxal phosphate binding	EC:2.6.1.12; EC:2.6.1.2	Alanine--oxo-acid transaminase; Alanine transaminase
echinococcus_granulosus_prjeb121	EgrG_000475400	pathogen_EgG_scaffold_0004	5	F:GO:0003676; P:GO:0006259; F:GO:0008483; P:GO:0034645; F:GO:0036094	F:nucleic acid binding; P:DNA metabolic process; F:transaminase activity; P:cellular macromolecule biosynthetic process; F:small molecule binding
echinococcus_granulosus_prjeb121	EgrG_000437500	pathogen_EgG_scaffold_0004	6	F:GO:0000049; F:GO:0004813; F:GO:0005524; C:GO:0005737; P:GO:0006419; F:GO:0008270	F:tRNA binding; F:alanine-tRNA ligase activity; F:ATP binding; C:cytoplasm; P:alanyl-tRNA aminoacylation; F:zinc ion binding	EC:6.1.1.7	Alanine--tRNA ligase
echinococcus_granulosus_prjeb121	EgrG_000440600	pathogen_EgG_scaffold_0004	5	F:GO:0003676; F:GO:0004813; F:GO:0005524; C:GO:0005737; P:GO:0006419	F:nucleic acid binding; F:alanine-tRNA ligase activity; F:ATP binding; C:cytoplasm; P:alanyl-tRNA aminoacylation	EC:6.1.1.7	Alanine--tRNA ligase
echinococcus_granulosus_prjeb121	EgrG_000389100	pathogen_EgG_scaffold_0032	1	F:GO:0016491	F:oxidoreductase activity
echinococcus_granulosus_prjeb121	EgrG_000583800	pathogen_EgG_scaffold_0003	4	P:GO:0006081; F:GO:0016491; F:GO:0016620; P:GO:0055114	P:cellular aldehyde metabolic process; F:oxidoreductase activity; F:oxidoreductase activity, acting on the aldehyde or oxo group of donors, NAD or NADP as acceptor; P:oxidation-reduction process
echinococcus_granulosus_prjeb121	EgrG_000110500	pathogen_EgG_scaffold_0009	2	F:GO:0016491; P:GO:0055114	F:oxidoreductase activity; P:oxidation-reduction process
echinococcus_granulosus_prjeb121	EgrG_001163200	pathogen_EgG_scaffold_0012	2	F:GO:0016491; P:GO:0055114	F:oxidoreductase activity; P:oxidation-reduction process
echinococcus_granulosus_prjeb121	EgrG_000156400	pathogen_EgG_scaffold_0008	2	F:GO:0016491; P:GO:0055114	F:oxidoreductase activity; P:oxidation-reduction process
echinococcus_granulosus_prjeb121	EgrG_000787800	pathogen_EgG_scaffold_0001	2	F:GO:0016491; P:GO:0055114	F:oxidoreductase activity; P:oxidation-reduction process
echinococcus_granulosus_prjeb121	EgrG_000523800	pathogen_EgG_scaffold_0007	2	F:GO:0016491; P:GO:0055114	F:oxidoreductase activity; P:oxidation-reduction process
echinococcus_granulosus_prjeb121	EgrG_000558000	pathogen_EgG_scaffold_0007	5	F:GO:0004713; F:GO:0005524; F:GO:0016491; P:GO:0018108; P:GO:0055114	F:protein tyrosine kinase activity; F:ATP binding; F:oxidoreductase activity; P:peptidyl-tyrosine phosphorylation; P:oxidation-reduction process	EC:2.7.10	Transferring phosphorus-containing groups
echinococcus_granulosus_prjeb121	EgrG_000517300	pathogen_EgG_scaffold_0007	2	F:GO:0016491; P:GO:0055114	F:oxidoreductase activity; P:oxidation-reduction process
echinococcus_granulosus_prjeb121	EgrG_000040350	pathogen_EgG_scaffold_0020	1	C:GO:0016020	C:membrane
echinococcus_granulosus_prjeb121	EgrG_001038800	pathogen_EgG_scaffold_0002	3	C:GO:0016021; F:GO:0016757; P:GO:0070085	C:integral component of membrane; F:transferase activity, transferring glycosyl groups; P:glycosylation
echinococcus_granulosus_prjeb121	EgrG_000798500	pathogen_EgG_scaffold_0001	4	C:GO:0005795; F:GO:0008455; P:GO:0009312; C:GO:0016021	C:Golgi stack; F:alpha-1,6-mannosylglycoprotein 2-beta-N-acetylglucosaminyltransferase activity; P:oligosaccharide biosynthetic process; C:integral component of membrane	EC:2.4.1.143	Alpha-1,6-mannosyl-glycoprotein 2-beta-N-acetylglucosaminyltransferase
echinococcus_granulosus_prjeb121	EgrG_000219700	pathogen_EgG_scaffold_0005	1	F:GO:0005525	F:GTP binding
echinococcus_granulosus_prjeb121	EgrG_000856100	pathogen_EgG_scaffold_0001	1	F:GO:0005488	F:binding
echinococcus_granulosus_prjeb121	EgrG_001096300	pathogen_EgG_scaffold_0014	2	F:GO:0003779; F:GO:0005509	F:actin binding; F:calcium ion binding
echinococcus_granulosus_prjeb121	EgrG_000104300	pathogen_EgG_scaffold_0009	2	F:GO:0003824; P:GO:0009116	F:catalytic activity; P:nucleoside metabolic process
echinococcus_granulosus_prjeb121	EgrG_000688800	pathogen_EgG_scaffold_0013	1	F:GO:0003824	F:catalytic activity
echinococcus_granulosus_prjeb121	EgrG_002002600	pathogen_EgG_scaffold_0007	4	F:GO:0004559; P:GO:0006013; F:GO:0030246; F:GO:0046872	F:alpha-mannosidase activity; P:mannose metabolic process; F:carbohydrate binding; F:metal ion binding	EC:3.2.1.24	Alpha-mannosidase
echinococcus_granulosus_prjeb121	EgrG_000758000	pathogen_EgG_scaffold_0001
echinococcus_granulosus_prjeb121	EgrG_000575800	pathogen_EgG_scaffold_0017
echinococcus_granulosus_prjeb121	EgrG_000762900	pathogen_EgG_scaffold_0001
echinococcus_granulosus_prjeb121	EgrG_001106000	pathogen_EgG_scaffold_0006
echinococcus_granulosus_prjeb121	EgrG_000857600	pathogen_EgG_scaffold_0001	3	F:GO:0005272; C:GO:0016021; P:GO:0035725	F:sodium channel activity; C:integral component of membrane; P:sodium ion transmembrane transport
echinococcus_granulosus_prjeb121	EgrG_000914200	pathogen_EgG_scaffold_0026	3	C:GO:0016021; F:GO:0022857; P:GO:0055085	C:integral component of membrane; F:transmembrane transporter activity; P:transmembrane transport
echinococcus_granulosus_prjeb121	EgrG_001100200	pathogen_EgG_scaffold_0014	3	F:GO:0000049; F:GO:0004812; C:GO:0016021	F:tRNA binding; F:aminoacyl-tRNA ligase activity; C:integral component of membrane
echinococcus_granulosus_prjeb121	EgrG_001063900	pathogen_EgG_scaffold_0002	2	P:GO:0006508; F:GO:0008233	P:proteolysis; F:peptidase activity
echinococcus_granulosus_prjeb121	EgrG_000066600	pathogen_EgG_scaffold_0010	1	C:GO:0005634	C:nucleus
echinococcus_granulosus_prjeb121	EgrG_000392900	pathogen_EgG_scaffold_0035	3	F:GO:0003876; P:GO:0032264; F:GO:0046872	F:AMP deaminase activity; P:IMP salvage; F:metal ion binding	EC:3.5.4.17; EC:3.5.4.6	Adenosine-phosphate deaminase; AMP deaminase
echinococcus_granulosus_prjeb121	EgrG_000423400	pathogen_EgG_scaffold_0004	2	F:GO:0016301; P:GO:0016310	F:kinase activity; P:phosphorylation
echinococcus_granulosus_prjeb121	EgrG_000095200	pathogen_EgG_scaffold_0045
echinococcus_granulosus_prjeb121	EgrG_000790600	pathogen_EgG_scaffold_0001
echinococcus_granulosus_prjeb121	EgrG_001022700	pathogen_EgG_scaffold_0002	3	F:GO:0003677; F:GO:0008270; F:GO:0046872	F:DNA binding; F:zinc ion binding; F:metal ion binding
echinococcus_granulosus_prjeb121	EgrG_000195600	pathogen_EgG_scaffold_0009	4	C:GO:0005680; P:GO:0007049; P:GO:0031145; P:GO:0051301	C:anaphase-promoting complex; P:cell cycle; P:anaphase-promoting complex-dependent catabolic process; P:cell division
echinococcus_granulosus_prjeb121	EgrG_000759300	pathogen_EgG_scaffold_0001	3	C:GO:0032991; C:GO:0043231; C:GO:0044446	C:protein-containing complex; C:intracellular membrane-bounded organelle; C:intracellular organelle part
echinococcus_granulosus_prjeb121	EgrG_000705500	pathogen_EgG_scaffold_0013
echinococcus_granulosus_prjeb121	EgrG_000705600	pathogen_EgG_scaffold_0013	1	C:GO:0016021	C:integral component of membrane
echinococcus_granulosus_prjeb121	EgrG_001165500	pathogen_EgG_scaffold_0012	1	F:GO:0004067	F:asparaginase activity	EC:3.5.1.1	Asparaginase
echinococcus_granulosus_prjeb121	EgrG_001107000	pathogen_EgG_scaffold_0006	2	P:GO:0007165; C:GO:0016021	P:signal transduction; C:integral component of membrane
echinococcus_granulosus_prjeb121	EgrG_000467200	pathogen_EgG_scaffold_0004	1	P:GO:0007165	P:signal transduction
echinococcus_granulosus_prjeb121	EgrG_000904300	pathogen_EgG_scaffold_0001	3	P:GO:0007084; P:GO:0035307; F:GO:0051721	P:mitotic nuclear envelope reassembly; P:positive regulation of protein dephosphorylation; F:protein phosphatase 2A binding
echinococcus_granulosus_prjeb121	EgrG_000508000	pathogen_EgG_scaffold_0004	1	F:GO:0003723	F:RNA binding
echinococcus_granulosus_prjeb121	EgrG_000117000	pathogen_EgG_scaffold_0009	1	F:GO:0005515	F:protein binding
echinococcus_granulosus_prjeb121	EgrG_000363900	pathogen_EgG_scaffold_0011	1	P:GO:0007165	P:signal transduction
echinococcus_granulosus_prjeb121	EgrG_000102100	pathogen_EgG_scaffold_0009	1	F:GO:0046872	F:metal ion binding
echinococcus_granulosus_prjeb121	EgrG_000265000	pathogen_EgG_scaffold_0023	1	F:GO:0003676	F:nucleic acid binding
echinococcus_granulosus_prjeb121	EgrG_001115100	pathogen_EgG_scaffold_0006
echinococcus_granulosus_prjeb121	EgrG_000108100	pathogen_EgG_scaffold_0009	4	F:GO:0004842; C:GO:0005739; C:GO:0005829; P:GO:0016567	F:ubiquitin-protein transferase activity; C:mitochondrion; C:cytosol; P:protein ubiquitination
echinococcus_granulosus_prjeb121	EgrG_000206700	pathogen_EgG_scaffold_0005
echinococcus_granulosus_prjeb121	EgrG_0001037400	pathogen_EgG_scaffold_0002
echinococcus_granulosus_prjeb121	EgrG_000245900	pathogen_EgG_scaffold_0005	1	F:GO:0005515	F:protein binding
echinococcus_granulosus_prjeb121	EgrG_000074400	pathogen_EgG_scaffold_0010
echinococcus_granulosus_prjeb121	EgrG_000489300	pathogen_EgG_scaffold_0004	2	C:GO:0016020; C:GO:0016021	C:membrane; C:integral component of membrane
echinococcus_granulosus_prjeb121	EgrG_001037300	pathogen_EgG_scaffold_0002	1	F:GO:0035091	F:phosphatidylinositol binding
echinococcus_granulosus_prjeb121	EgrG_000673600	pathogen_EgG_scaffold_0003
echinococcus_granulosus_prjeb121	EgrG_001129600	pathogen_EgG_scaffold_0006	1	F:GO:0005515	F:protein binding
echinococcus_granulosus_prjeb121	EgrG_001099500	pathogen_EgG_scaffold_0014	1	F:GO:0005515	F:protein binding
echinococcus_granulosus_prjeb121	EgrG_000486000	pathogen_EgG_scaffold_0004
echinococcus_granulosus_prjeb121	EgrG_000041300	pathogen_EgG_scaffold_0020	2	F:GO:0005509; F:GO:0005544	F:calcium ion binding; F:calcium-dependent phospholipid binding
echinococcus_granulosus_prjeb121	EgrG_000193700	pathogen_EgG_scaffold_0009	3	F:GO:0005509; F:GO:0005544; F:GO:0016817	F:calcium ion binding; F:calcium-dependent phospholipid binding; F:hydrolase activity, acting on acid anhydrides
echinococcus_granulosus_prjeb121	EgrG_000041200	pathogen_EgG_scaffold_0020	2	F:GO:0005509; F:GO:0005544	F:calcium ion binding; F:calcium-dependent phospholipid binding
echinococcus_granulosus_prjeb121	EgrG_000925300	pathogen_EgG_scaffold_0018	2	F:GO:0005509; F:GO:0005544	F:calcium ion binding; F:calcium-dependent phospholipid binding
echinococcus_granulosus_prjeb121	EgrG_001169900	pathogen_EgG_scaffold_0012	2	F:GO:0005509; F:GO:0005544	F:calcium ion binding; F:calcium-dependent phospholipid binding
echinococcus_granulosus_prjeb121	EgrG_000244000	pathogen_EgG_scaffold_0005	2	F:GO:0005509; F:GO:0005544	F:calcium ion binding; F:calcium-dependent phospholipid binding
echinococcus_granulosus_prjeb121	EgrG_000243600	pathogen_EgG_scaffold_0005	2	F:GO:0005509; F:GO:0005544	F:calcium ion binding; F:calcium-dependent phospholipid binding
echinococcus_granulosus_prjeb121	EgrG_000243700	pathogen_EgG_scaffold_0005	2	F:GO:0005509; F:GO:0005544	F:calcium ion binding; F:calcium-dependent phospholipid binding
echinococcus_granulosus_prjeb121	EgrG_000330300	pathogen_EgG_scaffold_0031	2	F:GO:0005509; F:GO:0005544	F:calcium ion binding; F:calcium-dependent phospholipid binding
echinococcus_granulosus_prjeb121	EgrG_000237700	pathogen_EgG_scaffold_0005	1	F:GO:0043167	F:ion binding
echinococcus_granulosus_prjeb121	EgrG_000175600	pathogen_EgG_scaffold_0008	4	C:GO:0016021; F:GO:0022857; F:GO:0046983; P:GO:0055085	C:integral component of membrane; F:transmembrane transporter activity; F:protein dimerization activity; P:transmembrane transport
echinococcus_granulosus_prjeb121	EgrG_000989800	pathogen_EgG_scaffold_0002	1	C:GO:0016021	C:integral component of membrane
echinococcus_granulosus_prjeb121	EgrG_000447700	pathogen_EgG_scaffold_0004	3	C:GO:0005576; P:GO:0010466; F:GO:0030414	C:extracellular region; P:negative regulation of peptidase activity; F:peptidase inhibitor activity
echinococcus_granulosus_prjeb121	EgrG_001090800	pathogen_EgG_scaffold_0014	3	C:GO:0016021; F:GO:0016301; P:GO:0016310	C:integral component of membrane; F:kinase activity; P:phosphorylation
echinococcus_granulosus_prjeb121	EgrG_000799600	pathogen_EgG_scaffold_0001	1	C:GO:0017053	C:transcriptional repressor complex
echinococcus_granulosus_prjeb121	EgrG_000240100	pathogen_EgG_scaffold_0005	4	P:GO:0006886; P:GO:0016192; C:GO:0030131; F:GO:0030276	P:intracellular protein transport; P:vesicle-mediated transport; C:clathrin adaptor complex; F:clathrin binding
echinococcus_granulosus_prjeb121	EgrG_000669200	pathogen_EgG_scaffold_0003	3	P:GO:0006886; P:GO:0016192; C:GO:0030121	P:intracellular protein transport; P:vesicle-mediated transport; C:AP-1 adaptor complex
echinococcus_granulosus_prjeb121	EgrG_000044900	pathogen_EgG_scaffold_0020	3	P:GO:0006886; P:GO:0016192; C:GO:0030131	P:intracellular protein transport; P:vesicle-mediated transport; C:clathrin adaptor complex
echinococcus_granulosus_prjeb121	EgrG_000165700	pathogen_EgG_scaffold_0008	4	F:GO:0004672; F:GO:0005524; P:GO:0006468; C:GO:0016021	F:protein kinase activity; F:ATP binding; P:protein phosphorylation; C:integral component of membrane
echinococcus_granulosus_prjeb121	EgrG_001050200	pathogen_EgG_scaffold_0002	4	P:GO:0006886; C:GO:0030122; F:GO:0035615; P:GO:0072583	P:intracellular protein transport; C:AP-2 adaptor complex; F:clathrin adaptor activity; P:clathrin-dependent endocytosis
echinococcus_granulosus_prjeb121	EgrG_000440900	pathogen_EgG_scaffold_0004	5	F:GO:0003676; P:GO:0006886; P:GO:0015074; P:GO:0016192; C:GO:0030131	F:nucleic acid binding; P:intracellular protein transport; P:DNA integration; P:vesicle-mediated transport; C:clathrin adaptor complex
echinococcus_granulosus_prjeb121	EgrG_000341200	pathogen_EgG_scaffold_0011	4	P:GO:0006886; C:GO:0016021; P:GO:0016192; C:GO:0030123	P:intracellular protein transport; C:integral component of membrane; P:vesicle-mediated transport; C:AP-3 adaptor complex
echinococcus_granulosus_prjeb121	EgrG_000083800	pathogen_EgG_scaffold_0015	4	C:GO:0005794; P:GO:0006886; P:GO:0016192; C:GO:0030123	C:Golgi apparatus; P:intracellular protein transport; P:vesicle-mediated transport; C:AP-3 adaptor complex
echinococcus_granulosus_prjeb121	EgrG_000610600	pathogen_EgG_scaffold_0003	3	P:GO:0006886; P:GO:0016192; C:GO:0030131	P:intracellular protein transport; P:vesicle-mediated transport; C:clathrin adaptor complex
echinococcus_granulosus_prjeb121	EgrG_000479100	pathogen_EgG_scaffold_0004
echinococcus_granulosus_prjeb121	EgrG_001113700	pathogen_EgG_scaffold_0006	3	F:GO:0008565; P:GO:0015031; C:GO:0030123	F:protein transporter activity; P:protein transport; C:AP-3 adaptor complex
echinococcus_granulosus_prjeb121	EgrG_001173750	pathogen_EgG_scaffold_0012	3	P:GO:0006886; P:GO:0016192; C:GO:0030117	P:intracellular protein transport; P:vesicle-mediated transport; C:membrane coat
echinococcus_granulosus_prjeb121	EgrG_000870700	pathogen_EgG_scaffold_0001	1	F:GO:0003723	F:RNA binding
echinococcus_granulosus_prjeb121	EgrG_000735300	pathogen_EgG_scaffold_0025	1	F:GO:0003723	F:RNA binding
echinococcus_granulosus_prjeb121	EgrG_000736000	pathogen_EgG_scaffold_0025	7	C:GO:0001726; F:GO:0005200; C:GO:0005856; C:GO:0005925; P:GO:0007016; P:GO:0007155; F:GO:0051015	C:ruffle; F:structural constituent of cytoskeleton; C:cytoskeleton; C:focal adhesion; P:cytoskeletal anchoring at plasma membrane; P:cell adhesion; F:actin filament binding
echinococcus_granulosus_prjeb121	EgrG_000788700	pathogen_EgG_scaffold_0001
echinococcus_granulosus_prjeb121	EgrG_000231900	pathogen_EgG_scaffold_0005	4	P:GO:0006508; F:GO:0008233; P:GO:0042981; F:GO:0043531	P:proteolysis; F:peptidase activity; P:regulation of apoptotic process; F:ADP binding
echinococcus_granulosus_prjeb121	EgrG_000124900	pathogen_EgG_scaffold_0009	3	F:GO:0015267; C:GO:0016021; P:GO:0055085	F:channel activity; C:integral component of membrane; P:transmembrane transport
echinococcus_granulosus_prjeb121	EgrG_000326000	pathogen_EgG_scaffold_0014	1	F:GO:0005525	F:GTP binding
echinococcus_granulosus_prjeb121	EgrG_000192300	pathogen_EgG_scaffold_0009	1	F:GO:0019904	F:protein domain specific binding
echinococcus_granulosus_prjeb121	EgrG_001104300	pathogen_EgG_scaffold_0043	3	F:GO:0005096; P:GO:0043547; F:GO:0046872	F:GTPase activator activity; P:positive regulation of GTPase activity; F:metal ion binding
echinococcus_granulosus_prjeb121	EgrG_001200200	pathogen_EgG_scaffold_0012	4	F:GO:0005096; C:GO:0016021; P:GO:0043547; F:GO:0046872	F:GTPase activator activity; C:integral component of membrane; P:positive regulation of GTPase activity; F:metal ion binding
echinococcus_granulosus_prjeb121	EgrG_000250900	pathogen_EgG_scaffold_0005
echinococcus_granulosus_prjeb121	EgrG_001092500	pathogen_EgG_scaffold_0014	1	F:GO:0003723	F:RNA binding
echinococcus_granulosus_prjeb121	EgrG_000446400	pathogen_EgG_scaffold_0004	2	F:GO:0003723; C:GO:0016021	F:RNA binding; C:integral component of membrane
echinococcus_granulosus_prjeb121	EgrG_000733050	pathogen_EgG_scaffold_0037	2	F:GO:0004057; P:GO:0016598	F:arginyltransferase activity; P:protein arginylation	EC:2.3.2.8	Arginyltransferase
echinococcus_granulosus_prjeb121	EgrG_000939000	pathogen_EgG_scaffold_0002	3	C:GO:0005634; P:GO:0006355; F:GO:0043565	C:nucleus; P:regulation of transcription, DNA-templated; F:sequence-specific DNA binding
echinococcus_granulosus_prjeb121	EgrG_000805000	pathogen_EgG_scaffold_0001	1	C:GO:0016021	C:integral component of membrane
echinococcus_granulosus_prjeb121	EgrG_000839200	pathogen_EgG_scaffold_0001
echinococcus_granulosus_prjeb121	EgrG_000470400	pathogen_EgG_scaffold_0004
echinococcus_granulosus_prjeb121	EgrG_000992600	pathogen_EgG_scaffold_0002	3	C:GO:0005813; C:GO:0036064; P:GO:0044782	C:centrosome; C:ciliary basal body; P:cilium organization
echinococcus_granulosus_prjeb121	EgrG_000222600	pathogen_EgG_scaffold_0005	4	C:GO:0005623; P:GO:0006606; F:GO:0016301; P:GO:0016310	C:cell; P:protein import into nucleus; F:kinase activity; P:phosphorylation
echinococcus_granulosus_prjeb121	EgrG_000416900	pathogen_EgG_scaffold_0019	3	C:GO:0005623; P:GO:0006606; F:GO:0008536	C:cell; P:protein import into nucleus; F:Ran GTPase binding
echinococcus_granulosus_prjeb121	EgrG_001173700	pathogen_EgG_scaffold_0012	3	P:GO:0006520; F:GO:0016831; F:GO:0030170	P:cellular amino acid metabolic process; F:carboxy-lyase activity; F:pyridoxal phosphate binding
echinococcus_granulosus_prjeb121	EgrG_000202000	pathogen_EgG_scaffold_0005	1	F:GO:0005515	F:protein binding
echinococcus_granulosus_prjeb121	EgrG_001014600	pathogen_EgG_scaffold_0002	1	F:GO:0046983	F:protein dimerization activity
echinococcus_granulosus_prjeb121	EgrG_000805200	pathogen_EgG_scaffold_0001	6	F:GO:0003700; C:GO:0005634; C:GO:0005667; C:GO:0005737; P:GO:0006355; F:GO:0046983	F:DNA-binding transcription factor activity; C:nucleus; C:transcription factor complex; C:cytoplasm; P:regulation of transcription, DNA-templated; F:protein dimerization activity
echinococcus_granulosus_prjeb121	EgrG_000796600	pathogen_EgG_scaffold_0001	2	F:GO:0004067; C:GO:0016021	F:asparaginase activity; C:integral component of membrane	EC:3.5.1.1	Asparaginase
echinococcus_granulosus_prjeb121	EgrG_000668900	pathogen_EgG_scaffold_0003	2	F:GO:0004066; P:GO:0006529	F:asparagine synthase (glutamine-hydrolyzing) activity; P:asparagine biosynthetic process	EC:6.3.5.4	Asparagine synthase (glutamine-hydrolyzing)
echinococcus_granulosus_prjeb121	EgrG_000889700	pathogen_EgG_scaffold_0001	4	F:GO:0004812; F:GO:0005524; P:GO:0006418; C:GO:0016021	F:aminoacyl-tRNA ligase activity; F:ATP binding; P:tRNA aminoacylation for protein translation; C:integral component of membrane
echinococcus_granulosus_prjeb121	EgrG_000778900	pathogen_EgG_scaffold_0001	2	P:GO:0008152; F:GO:0008483	P:metabolic process; F:transaminase activity
echinococcus_granulosus_prjeb121	EgrG_000110600	pathogen_EgG_scaffold_0009	3	F:GO:0016740; F:GO:0097159; F:GO:1901363	F:transferase activity; F:organic cyclic compound binding; F:heterocyclic compound binding
echinococcus_granulosus_prjeb121	EgrG_001083400	pathogen_EgG_scaffold_0002	5	F:GO:0003677; F:GO:0004177; P:GO:0006508; F:GO:0008270; C:GO:0016021	F:DNA binding; F:aminopeptidase activity; P:proteolysis; F:zinc ion binding; C:integral component of membrane	EC:3.4.11	Acting on peptide bonds (peptidases)
echinococcus_granulosus_prjeb121	EgrG_000777100	pathogen_EgG_scaffold_0001	3	F:GO:0000166; F:GO:0004812; P:GO:0006418	F:nucleotide binding; F:aminoacyl-tRNA ligase activity; P:tRNA aminoacylation for protein translation
echinococcus_granulosus_prjeb121	EgrG_001195900	pathogen_EgG_scaffold_0012	3	F:GO:0004222; P:GO:0006508; F:GO:0008270	F:metalloendopeptidase activity; P:proteolysis; F:zinc ion binding	EC:3.4.24	Acting on peptide bonds (peptidases)
echinococcus_granulosus_prjeb121	EgrG_000707700	pathogen_EgG_scaffold_0013	3	F:GO:0003924; F:GO:0005525; C:GO:0016021	F:GTPase activity; F:GTP binding; C:integral component of membrane	EC:3.6.1.15	Nucleoside-triphosphate phosphatase
echinococcus_granulosus_prjeb121	EgrG_000610400	pathogen_EgG_scaffold_0003	6	F:GO:0003676; C:GO:0005743; P:GO:0015074; C:GO:0016021; F:GO:0022857; P:GO:0055085	F:nucleic acid binding; C:mitochondrial inner membrane; P:DNA integration; C:integral component of membrane; F:transmembrane transporter activity; P:transmembrane transport
echinococcus_granulosus_prjeb121	EgrG_000242000	pathogen_EgG_scaffold_0005	3	F:GO:0005524; C:GO:0005739; P:GO:0007005	F:ATP binding; C:mitochondrion; P:mitochondrion organization
echinococcus_granulosus_prjeb121	EgrG_000076600	pathogen_EgG_scaffold_0010	6	F:GO:0005524; C:GO:0005777; C:GO:0016021; F:GO:0016887; C:GO:0030054; C:GO:0045211	F:ATP binding; C:peroxisome; C:integral component of membrane; F:ATPase activity; C:cell junction; C:postsynaptic membrane	EC:3.6.1.3; EC:3.6.1.15	Adenosinetriphosphatase; Nucleoside-triphosphate phosphatase
echinococcus_granulosus_prjeb121	EgrG_001172000	pathogen_EgG_scaffold_0012	5	P:GO:0015991; C:GO:0016021; C:GO:0033180; F:GO:0046933; F:GO:0046961	P:ATP hydrolysis coupled proton transport; C:integral component of membrane; C:proton-transporting V-type ATPase, V1 domain; F:proton-transporting ATP synthase activity, rotational mechanism; F:proton-transporting ATPase activity, rotational mechanism	EC:3.6.1.3; EC:3.6.1.15	Adenosinetriphosphatase; Nucleoside-triphosphate phosphatase
echinococcus_granulosus_prjeb121	EgrG_000189800	pathogen_EgG_scaffold_0008	3	C:GO:0005739; P:GO:0032780; F:GO:0042030	C:mitochondrion; P:negative regulation of ATPase activity; F:ATPase inhibitor activity
echinococcus_granulosus_prjeb121	EgrG_000928300	pathogen_EgG_scaffold_0018	4	F:GO:0005524; C:GO:0016021; F:GO:0042626; P:GO:0055085	F:ATP binding; C:integral component of membrane; F:ATPase activity, coupled to transmembrane movement of substances; P:transmembrane transport	EC:3.6.1.3; EC:3.6.1.15	Adenosinetriphosphatase; Nucleoside-triphosphate phosphatase
echinococcus_granulosus_prjeb121	EgrG_000314200	pathogen_EgG_scaffold_0052	4	F:GO:0005524; C:GO:0016021; F:GO:0042626; P:GO:0055085	F:ATP binding; C:integral component of membrane; F:ATPase activity, coupled to transmembrane movement of substances; P:transmembrane transport	EC:3.6.1.3; EC:3.6.1.15	Adenosinetriphosphatase; Nucleoside-triphosphate phosphatase
echinococcus_granulosus_prjeb121	EgrG_001052900	pathogen_EgG_scaffold_0002	2	F:GO:0005524; F:GO:0016887	F:ATP binding; F:ATPase activity	EC:3.6.1.3; EC:3.6.1.15	Adenosinetriphosphatase; Nucleoside-triphosphate phosphatase
echinococcus_granulosus_prjeb121	EgrG_001101800	pathogen_EgG_scaffold_0014	2	F:GO:0005524; F:GO:0016887	F:ATP binding; F:ATPase activity	EC:3.6.1.3; EC:3.6.1.15	Adenosinetriphosphatase; Nucleoside-triphosphate phosphatase
echinococcus_granulosus_prjeb121	EgrG_000523700	pathogen_EgG_scaffold_0007	2	F:GO:0005524; F:GO:0016887	F:ATP binding; F:ATPase activity	EC:3.6.1.3; EC:3.6.1.15	Adenosinetriphosphatase; Nucleoside-triphosphate phosphatase
echinococcus_granulosus_prjeb121	EgrG_001167900	pathogen_EgG_scaffold_0012	3	F:GO:0005524; C:GO:0016021; F:GO:0016887	F:ATP binding; C:integral component of membrane; F:ATPase activity	EC:3.6.1.3; EC:3.6.1.15	Adenosinetriphosphatase; Nucleoside-triphosphate phosphatase
echinococcus_granulosus_prjeb121	EgrG_000976200	pathogen_EgG_scaffold_0002	3	F:GO:0005524; C:GO:0016021; F:GO:0016887	F:ATP binding; C:integral component of membrane; F:ATPase activity	EC:3.6.1.3; EC:3.6.1.15	Adenosinetriphosphatase; Nucleoside-triphosphate phosphatase
echinococcus_granulosus_prjeb121	EgrG_000449200	pathogen_EgG_scaffold_0004	4	F:GO:0005524; P:GO:0006812; C:GO:0016020; P:GO:0055085	F:ATP binding; P:cation transport; C:membrane; P:transmembrane transport
echinococcus_granulosus_prjeb121	EgrG_001010800	pathogen_EgG_scaffold_0002	5	F:GO:0005524; P:GO:0006457; P:GO:0006508; F:GO:0008233; F:GO:0051082	F:ATP binding; P:protein folding; P:proteolysis; F:peptidase activity; F:unfolded protein binding
echinococcus_granulosus_prjeb121	EgrG_000193600	pathogen_EgG_scaffold_0009	9	P:GO:0000723; F:GO:0003684; F:GO:0004386; F:GO:0005509; F:GO:0005544; P:GO:0006303; P:GO:0006310; F:GO:0042162; C:GO:0043564	P:telomere maintenance; F:damaged DNA binding; F:helicase activity; F:calcium ion binding; F:calcium-dependent phospholipid binding; P:double-strand break repair via nonhomologous end joining; P:DNA recombination; F:telomeric DNA binding; C:Ku70:Ku80 complex	EC:3.6.1.15	Nucleoside-triphosphate phosphatase
echinococcus_granulosus_prjeb121	EgrG_000792600	pathogen_EgG_scaffold_0001	5	F:GO:0000166; F:GO:0004386; P:GO:0006259; P:GO:0006974; P:GO:0051276	F:nucleotide binding; F:helicase activity; P:DNA metabolic process; P:cellular response to DNA damage stimulus; P:chromosome organization	EC:3.6.1.15	Nucleoside-triphosphate phosphatase
echinococcus_granulosus_prjeb121	EgrG_000859600	pathogen_EgG_scaffold_0001	4	F:GO:0003676; F:GO:0005524; P:GO:0006310; F:GO:0008026	F:nucleic acid binding; F:ATP binding; P:DNA recombination; F:ATP-dependent helicase activity	EC:3.6.1.3; EC:3.6.1.15	Adenosinetriphosphatase; Nucleoside-triphosphate phosphatase
echinococcus_granulosus_prjeb121	EgrG_001072500	pathogen_EgG_scaffold_0046	5	F:GO:0003676; F:GO:0005524; C:GO:0005634; P:GO:0006310; F:GO:0008026	F:nucleic acid binding; F:ATP binding; C:nucleus; P:DNA recombination; F:ATP-dependent helicase activity	EC:3.6.1.3; EC:3.6.1.15	Adenosinetriphosphatase; Nucleoside-triphosphate phosphatase
echinococcus_granulosus_prjeb121	EgrG_000941800	pathogen_EgG_scaffold_0002	4	F:GO:0003676; F:GO:0004386; F:GO:0005524; F:GO:0008270	F:nucleic acid binding; F:helicase activity; F:ATP binding; F:zinc ion binding	EC:3.6.1.15	Nucleoside-triphosphate phosphatase
echinococcus_granulosus_prjeb121	EgrG_001058400	pathogen_EgG_scaffold_0002	3	F:GO:0000166; F:GO:0003676; F:GO:0016787	F:nucleotide binding; F:nucleic acid binding; F:hydrolase activity
echinococcus_granulosus_prjeb121	EgrG_000545600	pathogen_EgG_scaffold_0007	4	F:GO:0003676; F:GO:0004386; F:GO:0005524; C:GO:0016021	F:nucleic acid binding; F:helicase activity; F:ATP binding; C:integral component of membrane	EC:3.6.1.15	Nucleoside-triphosphate phosphatase
echinococcus_granulosus_prjeb121	EgrG_000789550	pathogen_EgG_scaffold_0001	6	F:GO:0003676; F:GO:0004386; F:GO:0005524; P:GO:0016571; C:GO:0035098; P:GO:0045892	F:nucleic acid binding; F:helicase activity; F:ATP binding; P:histone methylation; C:ESC/E(Z) complex; P:negative regulation of transcription, DNA-templated	EC:3.6.1.15	Nucleoside-triphosphate phosphatase
echinococcus_granulosus_prjeb121	EgrG_000086400	pathogen_EgG_scaffold_0015	3	F:GO:0003676; F:GO:0004386; F:GO:0005524	F:nucleic acid binding; F:helicase activity; F:ATP binding	EC:3.6.1.15	Nucleoside-triphosphate phosphatase
echinococcus_granulosus_prjeb121	EgrG_000793400	pathogen_EgG_scaffold_0001	4	F:GO:0003676; F:GO:0004386; F:GO:0005524; C:GO:0016021	F:nucleic acid binding; F:helicase activity; F:ATP binding; C:integral component of membrane	EC:3.6.1.15	Nucleoside-triphosphate phosphatase
echinococcus_granulosus_prjeb121	EgrG_000976500	pathogen_EgG_scaffold_0002	3	F:GO:0003676; F:GO:0004386; F:GO:0005524	F:nucleic acid binding; F:helicase activity; F:ATP binding	EC:3.6.1.15	Nucleoside-triphosphate phosphatase
echinococcus_granulosus_prjeb121	EgrG_001058000	pathogen_EgG_scaffold_0002	3	F:GO:0003676; F:GO:0004386; F:GO:0005524	F:nucleic acid binding; F:helicase activity; F:ATP binding	EC:3.6.1.15	Nucleoside-triphosphate phosphatase
echinococcus_granulosus_prjeb121	EgrG_000900600	pathogen_EgG_scaffold_0001	3	F:GO:0003676; F:GO:0004386; F:GO:0005524	F:nucleic acid binding; F:helicase activity; F:ATP binding	EC:3.6.1.15	Nucleoside-triphosphate phosphatase
echinococcus_granulosus_prjeb121	EgrG_000843100	pathogen_EgG_scaffold_0001	6	F:GO:0003676; F:GO:0004386; F:GO:0005524; C:GO:0005789; P:GO:0006506; C:GO:0016021	F:nucleic acid binding; F:helicase activity; F:ATP binding; C:endoplasmic reticulum membrane; P:GPI anchor biosynthetic process; C:integral component of membrane	EC:3.6.1.15	Nucleoside-triphosphate phosphatase
echinococcus_granulosus_prjeb121	EgrG_000122300	pathogen_EgG_scaffold_0009	4	F:GO:0003723; F:GO:0004004; F:GO:0005524; C:GO:0005730	F:RNA binding; F:ATP-dependent RNA helicase activity; F:ATP binding; C:nucleolus	EC:3.6.1.3; EC:3.6.1.15	Adenosinetriphosphatase; Nucleoside-triphosphate phosphatase
echinococcus_granulosus_prjeb121	EgrG_000346000	pathogen_EgG_scaffold_0011	3	F:GO:0003723; F:GO:0004386; F:GO:0005524	F:RNA binding; F:helicase activity; F:ATP binding	EC:3.6.1.15	Nucleoside-triphosphate phosphatase
echinococcus_granulosus_prjeb121	EgrG_000892900	pathogen_EgG_scaffold_0001	2	F:GO:0004386; F:GO:0005524	F:helicase activity; F:ATP binding	EC:3.6.1.15	Nucleoside-triphosphate phosphatase
echinococcus_granulosus_prjeb121	EgrG_000228800	pathogen_EgG_scaffold_0005	3	F:GO:0003676; F:GO:0004386; F:GO:0005524	F:nucleic acid binding; F:helicase activity; F:ATP binding	EC:3.6.1.15	Nucleoside-triphosphate phosphatase
echinococcus_granulosus_prjeb121	EgrG_001028200	pathogen_EgG_scaffold_0002	2	F:GO:0000166; F:GO:0016787	F:nucleotide binding; F:hydrolase activity
echinococcus_granulosus_prjeb121	EgrG_000115600	pathogen_EgG_scaffold_0009	6	P:GO:0015986; F:GO:0016301; P:GO:0016310; C:GO:0045261; F:GO:0046933; P:GO:0099132	P:ATP synthesis coupled proton transport; F:kinase activity; P:phosphorylation; C:proton-transporting ATP synthase complex, catalytic core F(1); F:proton-transporting ATP synthase activity, rotational mechanism; P:ATP hydrolysis coupled cation transmembrane transport	EC:3.6.1.3; EC:3.6.1.15	Adenosinetriphosphatase; Nucleoside-triphosphate phosphatase
echinococcus_granulosus_prjeb121	EgrG_000189000	pathogen_EgG_scaffold_0008	1	P:GO:0043461	P:proton-transporting ATP synthase complex assembly
echinococcus_granulosus_prjeb121	EgrG_001151500	pathogen_EgG_scaffold_0006	3	C:GO:0000276; F:GO:0015078; P:GO:0015986	C:mitochondrial proton-transporting ATP synthase complex, coupling factor F(o); F:proton transmembrane transporter activity; P:ATP synthesis coupled proton transport
echinococcus_granulosus_prjeb121	EgrG_000752000	pathogen_EgG_scaffold_0001	5	F:GO:0005524; P:GO:0015986; C:GO:0045261; F:GO:0046933; P:GO:0099132	F:ATP binding; P:ATP synthesis coupled proton transport; C:proton-transporting ATP synthase complex, catalytic core F(1); F:proton-transporting ATP synthase activity, rotational mechanism; P:ATP hydrolysis coupled cation transmembrane transport	EC:3.6.1.3; EC:3.6.1.15	Adenosinetriphosphatase; Nucleoside-triphosphate phosphatase
echinococcus_granulosus_prjeb121	EgrG_000707400	pathogen_EgG_scaffold_0013	2	C:GO:0005743; P:GO:0006811	C:mitochondrial inner membrane; P:ion transport
echinococcus_granulosus_prjeb121	EgrG_000656000	pathogen_EgG_scaffold_0003	4	P:GO:0015986; C:GO:0045261; F:GO:0046933; P:GO:0099132	P:ATP synthesis coupled proton transport; C:proton-transporting ATP synthase complex, catalytic core F(1); F:proton-transporting ATP synthase activity, rotational mechanism; P:ATP hydrolysis coupled cation transmembrane transport	EC:3.6.1.3; EC:3.6.1.15	Adenosinetriphosphatase; Nucleoside-triphosphate phosphatase
echinococcus_granulosus_prjeb121	EgrG_000125000	pathogen_EgG_scaffold_0009	3	C:GO:0000276; F:GO:0015078; P:GO:0015986	C:mitochondrial proton-transporting ATP synthase complex, coupling factor F(o); F:proton transmembrane transporter activity; P:ATP synthesis coupled proton transport
echinococcus_granulosus_prjeb121	EgrG_001166700	pathogen_EgG_scaffold_0012
echinococcus_granulosus_prjeb121	EgrG_000928050	pathogen_EgG_scaffold_0018	7	F:GO:0004383; F:GO:0004672; F:GO:0005524; P:GO:0006182; P:GO:0006468; C:GO:0016021; P:GO:0035556	F:guanylate cyclase activity; F:protein kinase activity; F:ATP binding; P:cGMP biosynthetic process; P:protein phosphorylation; C:integral component of membrane; P:intracellular signal transduction	EC:4.6.1.2	Guanylate cyclase
echinococcus_granulosus_prjeb121	EgrG_000964700	pathogen_EgG_scaffold_0002	4	F:GO:0000977; F:GO:0001228; C:GO:0005634; P:GO:0045944	F:RNA polymerase II regulatory region sequence-specific DNA binding; F:DNA-binding transcription activator activity, RNA polymerase II-specific; C:nucleus; P:positive regulation of transcription by RNA polymerase II
echinococcus_granulosus_prjeb121	EgrG_001157200	pathogen_EgG_scaffold_0029	2	F:GO:0003677; P:GO:0006338	F:DNA binding; P:chromatin remodeling
echinococcus_granulosus_prjeb121	EgrG_000502000	pathogen_EgG_scaffold_0004	3	F:GO:0003677; C:GO:0005634; C:GO:0016020	F:DNA binding; C:nucleus; C:membrane
echinococcus_granulosus_prjeb121	EgrG_001174800	pathogen_EgG_scaffold_0012	2	F:GO:0004843; P:GO:0016579	F:thiol-dependent ubiquitin-specific protease activity; P:protein deubiquitination	EC:3.4.19.12	Ubiquitinyl hydrolase 1
echinococcus_granulosus_prjeb121	EgrG_000827700	pathogen_EgG_scaffold_0001	1	P:GO:0006914	P:autophagy
echinococcus_granulosus_prjeb121	EgrG_000063100	pathogen_EgG_scaffold_0010	30	P:GO:0000422; P:GO:0001974; P:GO:0002739; F:GO:0005515; C:GO:0005776; C:GO:0005829; C:GO:0005930; P:GO:0009267; P:GO:0009620; P:GO:0019883; P:GO:0031397; C:GO:0034045; P:GO:0035973; P:GO:0039689; P:GO:0042311; P:GO:0042493; P:GO:0043066; C:GO:0044233; P:GO:0045060; P:GO:0048840; P:GO:0050765; P:GO:0051279; P:GO:0055015; P:GO:0060047; P:GO:0061739; P:GO:0070257; P:GO:0071500; P:GO:1902017; P:GO:20…	P:autophagy of mitochondrion; P:blood vessel remodeling; P:regulation of cytokine secretion involved in immune response; F:protein binding; C:autophagosome; C:cytosol; C:axoneme; P:cellular response to starvation; P:response to fungus; P:antigen processing and presentation of endogenous antigen; P:negative regulation of protein ubiquitination; C:phagophore assembly site membrane; P:aggrephagy; P:…
echinococcus_granulosus_prjeb121	EgrG_001124400	pathogen_EgG_scaffold_0006	2	P:GO:0000045; P:GO:0000422	P:autophagosome assembly; P:autophagy of mitochondrion
echinococcus_granulosus_prjeb121	EgrG_000488800	pathogen_EgG_scaffold_0004	3	C:GO:0005737; P:GO:0006914; P:GO:0015031	C:cytoplasm; P:autophagy; P:protein transport
echinococcus_granulosus_prjeb121	EgrG_000624800	pathogen_EgG_scaffold_0003	1	P:GO:0016055	P:Wnt signaling pathway
echinococcus_granulosus_prjeb121	EgrG_000093900	pathogen_EgG_scaffold_0045	1	C:GO:0005856	C:cytoskeleton
echinococcus_granulosus_prjeb121	EgrG_000194700	pathogen_EgG_scaffold_0009	1	C:GO:0016021	C:integral component of membrane
echinococcus_granulosus_prjeb121	EgrG_000575900	pathogen_EgG_scaffold_0017	1	F:GO:0051287	F:NAD binding
echinococcus_granulosus_prjeb121	EgrG_000701800	pathogen_EgG_scaffold_0013
echinococcus_granulosus_prjeb121	EgrG_000196200	pathogen_EgG_scaffold_0009	7	F:GO:0003735; F:GO:0004713; F:GO:0005524; C:GO:0005840; P:GO:0006412; C:GO:0016021; P:GO:0018108	F:structural constituent of ribosome; F:protein tyrosine kinase activity; F:ATP binding; C:ribosome; P:translation; C:integral component of membrane; P:peptidyl-tyrosine phosphorylation	EC:2.7.10	Transferring phosphorus-containing groups
echinococcus_granulosus_prjeb121	EgrG_001030300	pathogen_EgG_scaffold_0002	2	F:GO:0003700; P:GO:0006355	F:DNA-binding transcription factor activity; P:regulation of transcription, DNA-templated
echinococcus_granulosus_prjeb121	EgrG_000453400	pathogen_EgG_scaffold_0004
echinococcus_granulosus_prjeb121	EgrG_000155200	pathogen_EgG_scaffold_0008	2	C:GO:0005765; C:GO:0016021	C:lysosomal membrane; C:integral component of membrane
echinococcus_granulosus_prjeb121	EgrG_001071100	pathogen_EgG_scaffold_0002	1	C:GO:0016021	C:integral component of membrane
echinococcus_granulosus_prjeb121	EgrG_000353300	pathogen_EgG_scaffold_0011	3	C:GO:0005783; P:GO:0006886; C:GO:0016021	C:endoplasmic reticulum; P:intracellular protein transport; C:integral component of membrane
echinococcus_granulosus_prjeb121	EgrG_000084300	pathogen_EgG_scaffold_0015	2	C:GO:0016021; P:GO:0043065	C:integral component of membrane; P:positive regulation of apoptotic process
echinococcus_granulosus_prjeb121	EgrG_001197000	pathogen_EgG_scaffold_0012	1	C:GO:0016020	C:membrane
echinococcus_granulosus_prjeb121	EgrG_000507800	pathogen_EgG_scaffold_0004	1	C:GO:0016021	C:integral component of membrane
echinococcus_granulosus_prjeb121	EgrG_001141800	pathogen_EgG_scaffold_0006	4	F:GO:0005254; C:GO:0005886; C:GO:0034707; P:GO:1902476	F:chloride channel activity; C:plasma membrane; C:chloride channel complex; P:chloride transmembrane transport
echinococcus_granulosus_prjeb121	EgrG_000491600	pathogen_EgG_scaffold_0004	8	F:GO:0004222; F:GO:0005254; C:GO:0005759; C:GO:0005886; P:GO:0006627; C:GO:0034707; F:GO:0046872; P:GO:1902476	F:metalloendopeptidase activity; F:chloride channel activity; C:mitochondrial matrix; C:plasma membrane; P:protein processing involved in protein targeting to mitochondrion; C:chloride channel complex; F:metal ion binding; P:chloride transmembrane transport	EC:3.4.24	Acting on peptide bonds (peptidases)
echinococcus_granulosus_prjeb121	EgrG_000412000	pathogen_EgG_scaffold_0019	2	F:GO:0008375; C:GO:0016021	F:acetylglucosaminyltransferase activity; C:integral component of membrane
echinococcus_granulosus_prjeb121	EgrG_001069500	pathogen_EgG_scaffold_0002	2	F:GO:0008375; C:GO:0016021	F:acetylglucosaminyltransferase activity; C:integral component of membrane
echinococcus_granulosus_prjeb121	EgrG_000235400	pathogen_EgG_scaffold_0005	5	C:GO:0000139; P:GO:0006486; F:GO:0015018; C:GO:0016021; F:GO:0046872	C:Golgi membrane; P:protein glycosylation; F:galactosylgalactosylxylosylprotein 3-beta-glucuronosyltransferase activity; C:integral component of membrane; F:metal ion binding	EC:2.4.1.17; EC:2.4.1.135	Glucuronosyltransferase; Galactosylgalactosylxylosylprotein 3-beta-glucuronosyltransferase
echinococcus_granulosus_prjeb121	EgrG_000827800	pathogen_EgG_scaffold_0001	3	F:GO:0003723; P:GO:0005975; F:GO:0016757	F:RNA binding; P:carbohydrate metabolic process; F:transferase activity, transferring glycosyl groups
echinococcus_granulosus_prjeb121	EgrG_000182900	pathogen_EgG_scaffold_0008	5	F:GO:0005452; P:GO:0005975; P:GO:0015698; C:GO:0016021; F:GO:0016757	F:inorganic anion exchanger activity; P:carbohydrate metabolic process; P:inorganic anion transport; C:integral component of membrane; F:transferase activity, transferring glycosyl groups
echinococcus_granulosus_prjeb121	EgrG_000706500	pathogen_EgG_scaffold_0013	3	F:GO:0005198; C:GO:0016010; P:GO:0050808	F:structural molecule activity; C:dystrophin-associated glycoprotein complex; P:synapse organization
echinococcus_granulosus_prjeb121	EgrG_000225500	pathogen_EgG_scaffold_0005	4	F:GO:0004703; F:GO:0005524; P:GO:0006468; P:GO:0007165	F:G protein-coupled receptor kinase activity; F:ATP binding; P:protein phosphorylation; P:signal transduction	EC:2.7.11; EC:2.7.11.16	Transferring phosphorus-containing groups; [G-protein-coupled receptor] kinase
echinococcus_granulosus_prjeb121	EgrG_000975100	pathogen_EgG_scaffold_0002	1	C:GO:0016021	C:integral component of membrane
echinococcus_granulosus_prjeb121	EgrG_000855900	pathogen_EgG_scaffold_0001	1	P:GO:0007165	P:signal transduction
echinococcus_granulosus_prjeb121	EgrG_000201100	pathogen_EgG_scaffold_0005	1	P:GO:0007165	P:signal transduction
echinococcus_granulosus_prjeb121	EgrG_000926800	pathogen_EgG_scaffold_0018
echinococcus_granulosus_prjeb121	EgrG_000741700	pathogen_EgG_scaffold_0001	3	F:GO:0004565; P:GO:0005975; C:GO:0016021	F:beta-galactosidase activity; P:carbohydrate metabolic process; C:integral component of membrane	EC:3.2.1.23	Beta-galactosidase
echinococcus_granulosus_prjeb121	EgrG_000901900	pathogen_EgG_scaffold_0001	3	F:GO:0004563; P:GO:0005975; F:GO:0102148	F:beta-N-acetylhexosaminidase activity; P:carbohydrate metabolic process; F:N-acetyl-beta-D-galactosaminidase activity	EC:3.2.1.52	Beta-N-acetylhexosaminidase
echinococcus_granulosus_prjeb121	EgrG_000582300	pathogen_EgG_scaffold_0003	3	F:GO:0004563; P:GO:0005975; C:GO:0016021	F:beta-N-acetylhexosaminidase activity; P:carbohydrate metabolic process; C:integral component of membrane	EC:3.2.1.52	Beta-N-acetylhexosaminidase
echinococcus_granulosus_prjeb121	EgrG_001111100	pathogen_EgG_scaffold_0006
echinococcus_granulosus_prjeb121	EgrG_000698400	pathogen_EgG_scaffold_0013
echinococcus_granulosus_prjeb121	EgrG_000346100	pathogen_EgG_scaffold_0011	1	C:GO:0016021	C:integral component of membrane
echinococcus_granulosus_prjeb121	EgrG_000482700	pathogen_EgG_scaffold_0004	1	P:GO:0006807	P:nitrogen compound metabolic process
echinococcus_granulosus_prjeb121	EgrG_000451950	pathogen_EgG_scaffold_0004	4	F:GO:0003677; F:GO:0046983; C:GO:0071339; C:GO:0090575	F:DNA binding; F:protein dimerization activity; C:MLL1 complex; C:RNA polymerase II transcription factor complex
echinococcus_granulosus_prjeb121	EgrG_000102700	pathogen_EgG_scaffold_0009
echinococcus_granulosus_prjeb121	EgrG_000575100	pathogen_EgG_scaffold_0017	4	F:GO:0004140; F:GO:0005524; P:GO:0015937; P:GO:0016310	F:dephospho-CoA kinase activity; F:ATP binding; P:coenzyme A biosynthetic process; P:phosphorylation	EC:2.7.1.24	Dephospho-CoA kinase
echinococcus_granulosus_prjeb121	EgrG_000194500	pathogen_EgG_scaffold_0009
echinococcus_granulosus_prjeb121	EgrG_000166600	pathogen_EgG_scaffold_0008
echinococcus_granulosus_prjeb121	EgrG_000063620	pathogen_EgG_scaffold_0010	1	C:GO:0031083	C:BLOC-1 complex
echinococcus_granulosus_prjeb121	EgrG_000321550	pathogen_EgG_scaffold_0044	4	F:GO:0004742; C:GO:0005759; P:GO:0006090; C:GO:0045254	F:dihydrolipoyllysine-residue acetyltransferase activity; C:mitochondrial matrix; P:pyruvate metabolic process; C:pyruvate dehydrogenase complex	EC:2.3.1.38; EC:2.3.1.12	[Acyl-carrier-protein] S-acetyltransferase; Dihydrolipoyllysine-residue acetyltransferase
echinococcus_granulosus_prjeb121	EgrG_000685000	pathogen_EgG_scaffold_0013	1	F:GO:0016874	F:ligase activity
echinococcus_granulosus_prjeb121	EgrG_000254300	pathogen_EgG_scaffold_0005	2	P:GO:0015031; C:GO:0030173	P:protein transport; C:integral component of Golgi membrane
echinococcus_granulosus_prjeb121	EgrG_001047300	pathogen_EgG_scaffold_0002	8	F:GO:0003676; F:GO:0005524; C:GO:0005634; P:GO:0006260; P:GO:0006281; P:GO:0006310; P:GO:0032508; F:GO:0043140	F:nucleic acid binding; F:ATP binding; C:nucleus; P:DNA replication; P:DNA repair; P:DNA recombination; P:DNA duplex unwinding; F:ATP-dependent 3'-5' DNA helicase activity	EC:3.6.1.3; EC:3.6.1.15	Adenosinetriphosphatase; Nucleoside-triphosphate phosphatase
echinococcus_granulosus_prjeb121	EgrG_000264700	pathogen_EgG_scaffold_0023	1	C:GO:0016021	C:integral component of membrane
echinococcus_granulosus_prjeb121	EgrG_000393200	pathogen_EgG_scaffold_0035	1	F:GO:0008270	F:zinc ion binding
echinococcus_granulosus_prjeb121	EgrG_000584900	pathogen_EgG_scaffold_0003
echinococcus_granulosus_prjeb121	EgrG_001147000	pathogen_EgG_scaffold_0006
echinococcus_granulosus_prjeb121	EgrG_000429000	pathogen_EgG_scaffold_0004
echinococcus_granulosus_prjeb121	EgrG_000708200	pathogen_EgG_scaffold_0013	6	F:GO:0003735; F:GO:0005086; C:GO:0005840; P:GO:0006412; F:GO:0019843; P:GO:0032012	F:structural constituent of ribosome; F:ARF guanyl-nucleotide exchange factor activity; C:ribosome; P:translation; F:rRNA binding; P:regulation of ARF protein signal transduction
echinococcus_granulosus_prjeb121	EgrG_000524700	pathogen_EgG_scaffold_0007
echinococcus_granulosus_prjeb121	EgrG_000937200	pathogen_EgG_scaffold_0038	1	C:GO:0016021	C:integral component of membrane
echinococcus_granulosus_prjeb121	EgrG_000235300	pathogen_EgG_scaffold_0005	1	F:GO:0003682	F:chromatin binding
echinococcus_granulosus_prjeb121	EgrG_000895000	pathogen_EgG_scaffold_0001	3	F:GO:0003677; C:GO:0005634; F:GO:0046872	F:DNA binding; C:nucleus; F:metal ion binding
echinococcus_granulosus_prjeb121	EgrG_000532100	pathogen_EgG_scaffold_0007	1	C:GO:0005634	C:nucleus
echinococcus_granulosus_prjeb121	EgrG_000195550	pathogen_EgG_scaffold_0009	1	F:GO:0005515	F:protein binding
echinococcus_granulosus_prjeb121	EgrG_000126500	pathogen_EgG_scaffold_0009	3	C:GO:0000812; F:GO:0003677; C:GO:0035267	C:Swr1 complex; F:DNA binding; C:NuA4 histone acetyltransferase complex
echinococcus_granulosus_prjeb121	EgrG_000943000	pathogen_EgG_scaffold_0002	1	F:GO:0003723	F:RNA binding
echinococcus_granulosus_prjeb121	EgrG_000420700	pathogen_EgG_scaffold_0013	1	C:GO:0016021	C:integral component of membrane
echinococcus_granulosus_prjeb121	EgrG_000765900	pathogen_EgG_scaffold_0001	1	F:GO:0005515	F:protein binding
echinococcus_granulosus_prjeb121	EgrG_000786000	pathogen_EgG_scaffold_0001
echinococcus_granulosus_prjeb121	EgrG_001167200	pathogen_EgG_scaffold_0012
echinococcus_granulosus_prjeb121	EgrG_000183400	pathogen_EgG_scaffold_0008
echinococcus_granulosus_prjeb121	EgrG_001081150	pathogen_EgG_scaffold_0002	5	C:GO:0005622; P:GO:0007268; F:GO:0019992; P:GO:0035556; F:GO:0046872	C:intracellular; P:chemical synaptic transmission; F:diacylglycerol binding; P:intracellular signal transduction; F:metal ion binding
echinococcus_granulosus_prjeb121	EgrG_000945500	pathogen_EgG_scaffold_0002	2	F:GO:0005544; P:GO:0006887	F:calcium-dependent phospholipid binding; P:exocytosis
echinococcus_granulosus_prjeb121	EgrG_000799100	pathogen_EgG_scaffold_0001	2	C:GO:0016020; C:GO:0016021	C:membrane; C:integral component of membrane
echinococcus_granulosus_prjeb121	EgrG_000320160	pathogen_EgG_scaffold_0044	5	F:GO:0000213; F:GO:0003676; P:GO:0006388; C:GO:0019867; P:GO:0090502	F:tRNA-intron endonuclease activity; F:nucleic acid binding; P:tRNA splicing, via endonucleolytic cleavage and ligation; C:outer membrane; P:RNA phosphodiester bond hydrolysis, endonucleolytic	EC:3.1.27.9; EC:3.1.31; EC:3.1.27	Acting on ester bonds; Acting on ester bonds; Acting on ester bonds
echinococcus_granulosus_prjeb121	EgrG_000470800	pathogen_EgG_scaffold_0004
echinococcus_granulosus_prjeb121	EgrG_001056800	pathogen_EgG_scaffold_0002	1	C:GO:0016021	C:integral component of membrane
echinococcus_granulosus_prjeb121	EgrG_000439500	pathogen_EgG_scaffold_0004	3	F:GO:0004930; P:GO:0007186; C:GO:0016020	F:G protein-coupled receptor activity; P:G protein-coupled receptor signaling pathway; C:membrane
echinococcus_granulosus_prjeb121	EgrG_000790100	pathogen_EgG_scaffold_0001	5	F:GO:0005388; F:GO:0005524; C:GO:0016021; P:GO:0070588; P:GO:0099132	F:calcium-transporting ATPase activity; F:ATP binding; C:integral component of membrane; P:calcium ion transmembrane transport; P:ATP hydrolysis coupled cation transmembrane transport	EC:3.6.1.3; EC:3.6.3.8; EC:3.6.1.15	Adenosinetriphosphatase; Calcium-transporting ATPase; Nucleoside-triphosphate phosphatase
echinococcus_granulosus_prjeb121	EgrG_000535900	pathogen_EgG_scaffold_0007	3	F:GO:0004222; C:GO:0030176; P:GO:0071586	F:metalloendopeptidase activity; C:integral component of endoplasmic reticulum membrane; P:CAAX-box protein processing	EC:3.4.24	Acting on peptide bonds (peptidases)
echinococcus_granulosus_prjeb121	EgrG_000500000	pathogen_EgG_scaffold_0004	4	F:GO:0004930; P:GO:0007166; P:GO:0007186; C:GO:0016021	F:G protein-coupled receptor activity; P:cell surface receptor signaling pathway; P:G protein-coupled receptor signaling pathway; C:integral component of membrane
echinococcus_granulosus_prjeb121	EgrG_001135200	pathogen_EgG_scaffold_0006	1	F:GO:0005509	F:calcium ion binding
echinococcus_granulosus_prjeb121	EgrG_000463600	pathogen_EgG_scaffold_0004	1	F:GO:0005509	F:calcium ion binding
echinococcus_granulosus_prjeb121	EgrG_000601200	pathogen_EgG_scaffold_0003	2	F:GO:0004721; P:GO:0006470	F:phosphoprotein phosphatase activity; P:protein dephosphorylation	EC:3.1.3.16	Protein-serine/threonine phosphatase
echinococcus_granulosus_prjeb121	EgrG_001065650	pathogen_EgG_scaffold_0002	1	P:GO:0006336	P:DNA replication-independent nucleosome assembly
echinococcus_granulosus_prjeb121	EgrG_000363800	pathogen_EgG_scaffold_0011	1	F:GO:0008081	F:phosphoric diester hydrolase activity
echinococcus_granulosus_prjeb121	EgrG_001199300	pathogen_EgG_scaffold_0012	3	F:GO:0004672; F:GO:0005524; P:GO:0006468	F:protein kinase activity; F:ATP binding; P:protein phosphorylation
echinococcus_granulosus_prjeb121	EgrG_000595500	pathogen_EgG_scaffold_0003	4	F:GO:0004683; F:GO:0005516; F:GO:0005524; P:GO:0006468	F:calmodulin-dependent protein kinase activity; F:calmodulin binding; F:ATP binding; P:protein phosphorylation	EC:2.7.11; EC:2.7.11.17	Transferring phosphorus-containing groups; Calcium/calmodulin-dependent protein kinase
echinococcus_granulosus_prjeb121	EgrG_000809000	pathogen_EgG_scaffold_0001	3	F:GO:0004674; F:GO:0005524; P:GO:0006468	F:protein serine/threonine kinase activity; F:ATP binding; P:protein phosphorylation	EC:2.7.11	Transferring phosphorus-containing groups
echinococcus_granulosus_prjeb121	EgrG_000135700	pathogen_EgG_scaffold_0021	8	F:GO:0004674; F:GO:0005249; F:GO:0005524; P:GO:0006468; C:GO:0008076; P:GO:0034765; F:GO:0060072; P:GO:0071805	F:protein serine/threonine kinase activity; F:voltage-gated potassium channel activity; F:ATP binding; P:protein phosphorylation; C:voltage-gated potassium channel complex; P:regulation of ion transmembrane transport; F:large conductance calcium-activated potassium channel activity; P:potassium ion transmembrane transport	EC:2.7.11	Transferring phosphorus-containing groups
echinococcus_granulosus_prjeb121	EgrG_000583100	pathogen_EgG_scaffold_0003	3	C:GO:0016021; F:GO:0060072; P:GO:0071805	C:integral component of membrane; F:large conductance calcium-activated potassium channel activity; P:potassium ion transmembrane transport
echinococcus_granulosus_prjeb121	EgrG_000459800	pathogen_EgG_scaffold_0004	1	F:GO:0005509	F:calcium ion binding
echinococcus_granulosus_prjeb121	EgrG_000460100	pathogen_EgG_scaffold_0004	1	F:GO:0005509	F:calcium ion binding
echinococcus_granulosus_prjeb121	EgrG_000344500	pathogen_EgG_scaffold_0011	2	F:GO:0005509; C:GO:0016021	F:calcium ion binding; C:integral component of membrane
echinococcus_granulosus_prjeb121	EgrG_001045600	pathogen_EgG_scaffold_0002	4	F:GO:0005509; P:GO:0006464; C:GO:0016021; P:GO:0055085	F:calcium ion binding; P:cellular protein modification process; C:integral component of membrane; P:transmembrane transport
echinococcus_granulosus_prjeb121	EgrG_000409700	pathogen_EgG_scaffold_0019	5	C:GO:0000813; F:GO:0005509; C:GO:0016021; F:GO:0022857; P:GO:0055085	C:ESCRT I complex; F:calcium ion binding; C:integral component of membrane; F:transmembrane transporter activity; P:transmembrane transport
echinococcus_granulosus_prjeb121	EgrG_000447500	pathogen_EgG_scaffold_0004	1	F:GO:0005509	F:calcium ion binding
echinococcus_granulosus_prjeb121	EgrG_000722600	pathogen_EgG_scaffold_0016	2	F:GO:0005509; F:GO:0005525	F:calcium ion binding; F:GTP binding
echinococcus_granulosus_prjeb121	EgrG_000500300	pathogen_EgG_scaffold_0004	1	F:GO:0005509	F:calcium ion binding
echinococcus_granulosus_prjeb121	EgrG_000460000	pathogen_EgG_scaffold_0004	1	F:GO:0005509	F:calcium ion binding
echinococcus_granulosus_prjeb121	EgrG_000955900	pathogen_EgG_scaffold_0002	3	F:GO:0004114; P:GO:0007165; F:GO:0046872	F:3',5'-cyclic-nucleotide phosphodiesterase activity; P:signal transduction; F:metal ion binding	EC:3.1.4.17	3',5'-cyclic-nucleotide phosphodiesterase
echinococcus_granulosus_prjeb121	EgrG_000216500	pathogen_EgG_scaffold_0005	3	P:GO:0016079; C:GO:0098793; P:GO:1990504	P:synaptic vesicle exocytosis; C:presynapse; P:dense core granule exocytosis
echinococcus_granulosus_prjeb121	EgrG_000813100	pathogen_EgG_scaffold_0001	3	P:GO:0016079; C:GO:0098793; P:GO:1990504	P:synaptic vesicle exocytosis; C:presynapse; P:dense core granule exocytosis
echinococcus_granulosus_prjeb121	EgrG_000492900	pathogen_EgG_scaffold_0004	2	P:GO:0016042; F:GO:0016787	P:lipid catabolic process; F:hydrolase activity
echinococcus_granulosus_prjeb121	EgrG_001014000	pathogen_EgG_scaffold_0002	3	C:GO:0016021; F:GO:0016491; P:GO:0055114	C:integral component of membrane; F:oxidoreductase activity; P:oxidation-reduction process
echinococcus_granulosus_prjeb121	EgrG_001008200	pathogen_EgG_scaffold_0002	6	F:GO:0005388; F:GO:0005524; C:GO:0016021; C:GO:0033017; P:GO:0070588; P:GO:0099132	F:calcium-transporting ATPase activity; F:ATP binding; C:integral component of membrane; C:sarcoplasmic reticulum membrane; P:calcium ion transmembrane transport; P:ATP hydrolysis coupled cation transmembrane transport	EC:3.6.1.3; EC:3.6.3.8; EC:3.6.1.15	Adenosinetriphosphatase; Calcium-transporting ATPase; Nucleoside-triphosphate phosphatase
echinococcus_granulosus_prjeb121	EgrG_000584100	pathogen_EgG_scaffold_0003	5	F:GO:0005388; F:GO:0005524; C:GO:0016021; P:GO:0070588; P:GO:0099132	F:calcium-transporting ATPase activity; F:ATP binding; C:integral component of membrane; P:calcium ion transmembrane transport; P:ATP hydrolysis coupled cation transmembrane transport	EC:3.6.1.3; EC:3.6.3.8; EC:3.6.1.15	Adenosinetriphosphatase; Calcium-transporting ATPase; Nucleoside-triphosphate phosphatase
echinococcus_granulosus_prjeb121	EgrG_000584000	pathogen_EgG_scaffold_0003	3	F:GO:0005524; C:GO:0016021; F:GO:0016787	F:ATP binding; C:integral component of membrane; F:hydrolase activity
echinococcus_granulosus_prjeb121	EgrG_000505200	pathogen_EgG_scaffold_0004	3	F:GO:0005509; P:GO:0006851; C:GO:0016021	F:calcium ion binding; P:mitochondrial calcium ion transmembrane transport; C:integral component of membrane
echinococcus_granulosus_prjeb121	EgrG_000671900	pathogen_EgG_scaffold_0003	2	F:GO:0005509; C:GO:0016021	F:calcium ion binding; C:integral component of membrane
echinococcus_granulosus_prjeb121	EgrG_000624500	pathogen_EgG_scaffold_0003	1	F:GO:0005509	F:calcium ion binding
echinococcus_granulosus_prjeb121	EgrG_001025300	pathogen_EgG_scaffold_0002	5	F:GO:0004852; F:GO:0005516; C:GO:0005874; F:GO:0008017; P:GO:0033014	F:uroporphyrinogen-III synthase activity; F:calmodulin binding; C:microtubule; F:microtubule binding; P:tetrapyrrole biosynthetic process	EC:4.2.1.75	Uroporphyrinogen-III synthase
echinococcus_granulosus_prjeb121	EgrG_000532700	pathogen_EgG_scaffold_0007	3	F:GO:0005509; C:GO:0016020; C:GO:0016021	F:calcium ion binding; C:membrane; C:integral component of membrane
echinococcus_granulosus_prjeb121	EgrG_000875100	pathogen_EgG_scaffold_0001	5	F:GO:0005509; C:GO:0005783; P:GO:0006457; C:GO:0016021; F:GO:0051082	F:calcium ion binding; C:endoplasmic reticulum; P:protein folding; C:integral component of membrane; F:unfolded protein binding
echinococcus_granulosus_prjeb121	EgrG_000719700	pathogen_EgG_scaffold_0016	1	F:GO:0008234	F:cysteine-type peptidase activity
echinococcus_granulosus_prjeb121	EgrG_001000650	pathogen_EgG_scaffold_0002	5	F:GO:0004198; C:GO:0005622; P:GO:0006508; P:GO:0006810; F:GO:0046872	F:calcium-dependent cysteine-type endopeptidase activity; C:intracellular; P:proteolysis; P:transport; F:metal ion binding	EC:3.4.22	Acting on peptide bonds (peptidases)
echinococcus_granulosus_prjeb121	EgrG_000638800	pathogen_EgG_scaffold_0003
echinococcus_granulosus_prjeb121	EgrG_000911200	pathogen_EgG_scaffold_0001	4	F:GO:0004198; F:GO:0005509; P:GO:0006508; P:GO:0051493	F:calcium-dependent cysteine-type endopeptidase activity; F:calcium ion binding; P:proteolysis; P:regulation of cytoskeleton organization	EC:3.4.22	Acting on peptide bonds (peptidases)
echinococcus_granulosus_prjeb121	EgrG_000253150	pathogen_EgG_scaffold_0005	2	F:GO:0004198; P:GO:0006508	F:calcium-dependent cysteine-type endopeptidase activity; P:proteolysis	EC:3.4.22	Acting on peptide bonds (peptidases)
echinococcus_granulosus_prjeb121	EgrG_000836600	pathogen_EgG_scaffold_0001
echinococcus_granulosus_prjeb121	EgrG_000380900	pathogen_EgG_scaffold_0022
echinococcus_granulosus_prjeb121	EgrG_001004900	pathogen_EgG_scaffold_0002
echinococcus_granulosus_prjeb121	EgrG_000245300	pathogen_EgG_scaffold_0005	2	F:GO:0005509; C:GO:0016021	F:calcium ion binding; C:integral component of membrane
echinococcus_granulosus_prjeb121	EgrG_000488400	pathogen_EgG_scaffold_0004	3	F:GO:0004114; P:GO:0007165; F:GO:0046872	F:3',5'-cyclic-nucleotide phosphodiesterase activity; P:signal transduction; F:metal ion binding	EC:3.1.4.17	3',5'-cyclic-nucleotide phosphodiesterase
echinococcus_granulosus_prjeb121	EgrG_000267800	pathogen_EgG_scaffold_0015	3	F:GO:0004674; F:GO:0005524; P:GO:0006468	F:protein serine/threonine kinase activity; F:ATP binding; P:protein phosphorylation	EC:2.7.11	Transferring phosphorus-containing groups
echinococcus_granulosus_prjeb121	EgrG_000239900	pathogen_EgG_scaffold_0005	5	F:GO:0004674; F:GO:0004828; F:GO:0005524; P:GO:0006434; P:GO:0006468	F:protein serine/threonine kinase activity; F:serine-tRNA ligase activity; F:ATP binding; P:seryl-tRNA aminoacylation; P:protein phosphorylation	EC:2.7.11; EC:6.1.1.11	Transferring phosphorus-containing groups; Serine--tRNA ligase
echinococcus_granulosus_prjeb121	EgrG_001019000	pathogen_EgG_scaffold_0002	2	F:GO:0016301; P:GO:0016310	F:kinase activity; P:phosphorylation
echinococcus_granulosus_prjeb121	EgrG_000669700	pathogen_EgG_scaffold_0003	3	F:GO:0004674; F:GO:0005524; P:GO:0006468	F:protein serine/threonine kinase activity; F:ATP binding; P:protein phosphorylation	EC:2.7.11	Transferring phosphorus-containing groups
echinococcus_granulosus_prjeb121	EgrG_000724900	pathogen_EgG_scaffold_0024	2	F:GO:0016301; P:GO:0016310	F:kinase activity; P:phosphorylation
echinococcus_granulosus_prjeb121	EgrG_000873100	pathogen_EgG_scaffold_0001	5	F:GO:0004864; C:GO:0005737; P:GO:0007049; P:GO:0032515; P:GO:0051301	F:protein phosphatase inhibitor activity; C:cytoplasm; P:cell cycle; P:negative regulation of phosphoprotein phosphatase activity; P:cell division
echinococcus_granulosus_prjeb121	EgrG_000643700	pathogen_EgG_scaffold_0003	3	F:GO:0004114; P:GO:0007165; F:GO:0046872	F:3',5'-cyclic-nucleotide phosphodiesterase activity; P:signal transduction; F:metal ion binding	EC:3.1.4.17	3',5'-cyclic-nucleotide phosphodiesterase
echinococcus_granulosus_prjeb121	EgrG_000162200	pathogen_EgG_scaffold_0008	3	F:GO:0004114; P:GO:0007165; F:GO:0046872	F:3',5'-cyclic-nucleotide phosphodiesterase activity; P:signal transduction; F:metal ion binding	EC:3.1.4.17	3',5'-cyclic-nucleotide phosphodiesterase
echinococcus_granulosus_prjeb121	EgrG_000981500	pathogen_EgG_scaffold_0002
echinococcus_granulosus_prjeb121	EgrG_000804800	pathogen_EgG_scaffold_0001
echinococcus_granulosus_prjeb121	EgrG_000804700	pathogen_EgG_scaffold_0001
echinococcus_granulosus_prjeb121	EgrG_000744100	pathogen_EgG_scaffold_0001	7	C:GO:0000439; F:GO:0003676; F:GO:0004483; P:GO:0006289; P:GO:0006355; P:GO:0006370; P:GO:0080009	C:transcription factor TFIIH core complex; F:nucleic acid binding; F:mRNA (nucleoside-2'-O-)-methyltransferase activity; P:nucleotide-excision repair; P:regulation of transcription, DNA-templated; P:7-methylguanosine mRNA capping; P:mRNA methylation	EC:2.1.1.57	Methyltransferase cap1
echinococcus_granulosus_prjeb121	EgrG_000434000	pathogen_EgG_scaffold_0004	10	F:GO:0000166; F:GO:0003743; F:GO:0005524; P:GO:0006413; F:GO:0016301; P:GO:0016310; F:GO:0016829; P:GO:0046496; F:GO:0047453; F:GO:0052855	F:nucleotide binding; F:translation initiation factor activity; F:ATP binding; P:translational initiation; F:kinase activity; P:phosphorylation; F:lyase activity; P:nicotinamide nucleotide metabolic process; F:ATP-dependent NAD(P)H-hydrate dehydratase activity; F:ADP-dependent NAD(P)H-hydrate dehydratase activity
echinococcus_granulosus_prjeb121	EgrG_000904400	pathogen_EgG_scaffold_0001	2	F:GO:0004089; F:GO:0008270	F:carbonate dehydratase activity; F:zinc ion binding	EC:4.2.1.1	Carbonic anhydrase
echinococcus_granulosus_prjeb121	EgrG_000162700	pathogen_EgG_scaffold_0008	2	F:GO:0004089; F:GO:0008270	F:carbonate dehydratase activity; F:zinc ion binding	EC:4.2.1.1	Carbonic anhydrase
echinococcus_granulosus_prjeb121	EgrG_000535400	pathogen_EgG_scaffold_0007	1	F:GO:0046872	F:metal ion binding
echinococcus_granulosus_prjeb121	EgrG_000115200	pathogen_EgG_scaffold_0009
echinococcus_granulosus_prjeb121	EgrG_000113500	pathogen_EgG_scaffold_0009
echinococcus_granulosus_prjeb121	EgrG_000115300	pathogen_EgG_scaffold_0009
echinococcus_granulosus_prjeb121	EgrG_000872600	pathogen_EgG_scaffold_0001	3	F:GO:0004930; P:GO:0007186; C:GO:0016021	F:G protein-coupled receptor activity; P:G protein-coupled receptor signaling pathway; C:integral component of membrane
echinococcus_granulosus_prjeb121	EgrG_000775100	pathogen_EgG_scaffold_0001
echinococcus_granulosus_prjeb121	EgrG_000721500	pathogen_EgG_scaffold_0016	1	F:GO:0016740	F:transferase activity
echinococcus_granulosus_prjeb121	EgrG_001061200	pathogen_EgG_scaffold_0002	1	F:GO:0016740	F:transferase activity
echinococcus_granulosus_prjeb121	EgrG_001133300	pathogen_EgG_scaffold_0006	3	F:GO:0008168; F:GO:0016740; P:GO:0032259	F:methyltransferase activity; F:transferase activity; P:methylation
echinococcus_granulosus_prjeb121	EgrG_000195800	pathogen_EgG_scaffold_0009	1	P:GO:0000902	P:cell morphogenesis
echinococcus_granulosus_prjeb121	EgrG_000225200	pathogen_EgG_scaffold_0005	1	C:GO:0016021	C:integral component of membrane
echinococcus_granulosus_prjeb121	EgrG_000637900	pathogen_EgG_scaffold_0003	3	F:GO:0004674; F:GO:0005524; P:GO:0006468	F:protein serine/threonine kinase activity; F:ATP binding; P:protein phosphorylation	EC:2.7.11	Transferring phosphorus-containing groups
echinococcus_granulosus_prjeb121	EgrG_000345900	pathogen_EgG_scaffold_0011	4	F:GO:0004674; F:GO:0005524; P:GO:0006468; C:GO:0016021	F:protein serine/threonine kinase activity; F:ATP binding; P:protein phosphorylation; C:integral component of membrane	EC:2.7.11	Transferring phosphorus-containing groups
echinococcus_granulosus_prjeb121	EgrG_000820700	pathogen_EgG_scaffold_0001	3	F:GO:0004674; F:GO:0005524; P:GO:0006468	F:protein serine/threonine kinase activity; F:ATP binding; P:protein phosphorylation	EC:2.7.11	Transferring phosphorus-containing groups
echinococcus_granulosus_prjeb121	EgrG_000924900	pathogen_EgG_scaffold_0018	4	C:GO:0005956; F:GO:0016301; F:GO:0019887; P:GO:0045859	C:protein kinase CK2 complex; F:kinase activity; F:protein kinase regulator activity; P:regulation of protein kinase activity
echinococcus_granulosus_prjeb121	EgrG_000462900	pathogen_EgG_scaffold_0004	2	F:GO:0004197; P:GO:0006508	F:cysteine-type endopeptidase activity; P:proteolysis	EC:3.4.22	Acting on peptide bonds (peptidases)
echinococcus_granulosus_prjeb121	EgrG_000417900	pathogen_EgG_scaffold_0019	3	F:GO:0004197; P:GO:0006508; P:GO:0006915	F:cysteine-type endopeptidase activity; P:proteolysis; P:apoptotic process	EC:3.4.22	Acting on peptide bonds (peptidases)
echinococcus_granulosus_prjeb121	EgrG_000837400	pathogen_EgG_scaffold_0001	3	P:GO:0007155; F:GO:0045296; F:GO:0051015	P:cell adhesion; F:cadherin binding; F:actin filament binding
echinococcus_granulosus_prjeb121	EgrG_000837500	pathogen_EgG_scaffold_0001	4	P:GO:0007155; C:GO:0016021; F:GO:0045296; F:GO:0051015	P:cell adhesion; C:integral component of membrane; F:cadherin binding; F:actin filament binding
echinococcus_granulosus_prjeb121	EgrG_000771600	pathogen_EgG_scaffold_0001
echinococcus_granulosus_prjeb121	EgrG_000790300	pathogen_EgG_scaffold_0001	3	F:GO:0004197; P:GO:0006508; P:GO:0050790	F:cysteine-type endopeptidase activity; P:proteolysis; P:regulation of catalytic activity	EC:3.4.22	Acting on peptide bonds (peptidases)
echinococcus_granulosus_prjeb121	EgrG_000970500	pathogen_EgG_scaffold_0002	2	F:GO:0004190; P:GO:0006508	F:aspartic-type endopeptidase activity; P:proteolysis	EC:3.4.23	Acting on peptide bonds (peptidases)
echinococcus_granulosus_prjeb121	EgrG_000967900	pathogen_EgG_scaffold_0002	3	P:GO:0006508; F:GO:0008234; C:GO:0016021	P:proteolysis; F:cysteine-type peptidase activity; C:integral component of membrane
echinococcus_granulosus_prjeb121	EgrG_000477200	pathogen_EgG_scaffold_0004	3	P:GO:0006508; F:GO:0008234; C:GO:0016020	P:proteolysis; F:cysteine-type peptidase activity; C:membrane
echinococcus_granulosus_prjeb121	EgrG_000685300	pathogen_EgG_scaffold_0013	5	F:GO:0005215; P:GO:0006811; C:GO:0016020; C:GO:0016021; P:GO:0055085	F:transporter activity; P:ion transport; C:membrane; C:integral component of membrane; P:transmembrane transport
echinococcus_granulosus_prjeb121	EgrG_001002800	pathogen_EgG_scaffold_0002	2	C:GO:0043232; P:GO:0098534	C:intracellular non-membrane-bounded organelle; P:centriole assembly
echinococcus_granulosus_prjeb121	EgrG_001011500	pathogen_EgG_scaffold_0002	4	C:GO:0016020; C:GO:0016021; F:GO:0022857; P:GO:0055085	C:membrane; C:integral component of membrane; F:transmembrane transporter activity; P:transmembrane transport
echinococcus_granulosus_prjeb121	EgrG_000892300	pathogen_EgG_scaffold_0001	8	F:GO:0000287; F:GO:0004721; F:GO:0005524; P:GO:0006470; P:GO:0006812; C:GO:0016021; F:GO:0016887; F:GO:0030145	F:magnesium ion binding; F:phosphoprotein phosphatase activity; F:ATP binding; P:protein dephosphorylation; P:cation transport; C:integral component of membrane; F:ATPase activity; F:manganese ion binding	EC:3.1.3.16; EC:3.6.1.3; EC:3.6.1.15	Protein-serine/threonine phosphatase; Adenosinetriphosphatase; Nucleoside-triphosphate phosphatase
echinococcus_granulosus_prjeb121	EgrG_000675400	pathogen_EgG_scaffold_0003	5	F:GO:0005524; P:GO:0006812; C:GO:0016021; F:GO:0016887; F:GO:0046872	F:ATP binding; P:cation transport; C:integral component of membrane; F:ATPase activity; F:metal ion binding	EC:3.6.1.3; EC:3.6.1.15	Adenosinetriphosphatase; Nucleoside-triphosphate phosphatase
echinococcus_granulosus_prjeb121	EgrG_000572300	pathogen_EgG_scaffold_0017	3	F:GO:0000166; C:GO:0016020; F:GO:0016787	F:nucleotide binding; C:membrane; F:hydrolase activity
echinococcus_granulosus_prjeb121	EgrG_000966800	pathogen_EgG_scaffold_0002	2	C:GO:0016021; P:GO:0042254	C:integral component of membrane; P:ribosome biogenesis
echinococcus_granulosus_prjeb121	EgrG_000627800	pathogen_EgG_scaffold_0003	2	F:GO:0016301; P:GO:0016310	F:kinase activity; P:phosphorylation
echinococcus_granulosus_prjeb121	EgrG_000966700	pathogen_EgG_scaffold_0002	1	P:GO:0042254	P:ribosome biogenesis
echinococcus_granulosus_prjeb121	EgrG_000871800	pathogen_EgG_scaffold_0001	1	C:GO:0030014	C:CCR4-NOT complex
echinococcus_granulosus_prjeb121	EgrG_000611400	pathogen_EgG_scaffold_0003	3	F:GO:0004519; F:GO:0004527; P:GO:0090305	F:endonuclease activity; F:exonuclease activity; P:nucleic acid phosphodiester bond hydrolysis
echinococcus_granulosus_prjeb121	EgrG_001019200	pathogen_EgG_scaffold_0002	1	C:GO:0016021	C:integral component of membrane
echinococcus_granulosus_prjeb121	EgrG_000637200	pathogen_EgG_scaffold_0003	1	C:GO:0016021	C:integral component of membrane
echinococcus_granulosus_prjeb121	EgrG_000957800	pathogen_EgG_scaffold_0002	1	C:GO:0016021	C:integral component of membrane
echinococcus_granulosus_prjeb121	EgrG_000989900	pathogen_EgG_scaffold_0002	1	C:GO:0016021	C:integral component of membrane
echinococcus_granulosus_prjeb121	EgrG_001065000	pathogen_EgG_scaffold_0002	1	C:GO:0016021	C:integral component of membrane
echinococcus_granulosus_prjeb121	EgrG_000833400	pathogen_EgG_scaffold_0001	1	C:GO:0016021	C:integral component of membrane
echinococcus_granulosus_prjeb121	EgrG_001174600	pathogen_EgG_scaffold_0012	1	C:GO:0016021	C:integral component of membrane
echinococcus_granulosus_prjeb121	EgrG_000920400	pathogen_EgG_scaffold_0036	2	F:GO:0019901; P:GO:0051301	F:protein kinase binding; P:cell division
echinococcus_granulosus_prjeb121	EgrG_001106100	pathogen_EgG_scaffold_0006	5	F:GO:0005525; C:GO:0005622; P:GO:0006506; P:GO:0007264; C:GO:0016021	F:GTP binding; C:intracellular; P:GPI anchor biosynthetic process; P:small GTPase mediated signal transduction; C:integral component of membrane
echinococcus_granulosus_prjeb121	EgrG_000661400	pathogen_EgG_scaffold_0003	1	P:GO:0051726	P:regulation of cell cycle
echinococcus_granulosus_prjeb121	EgrG_000095000	pathogen_EgG_scaffold_0045	6	P:GO:0006400; C:GO:0016021; F:GO:0016740; C:GO:0030008; P:GO:0048193; F:GO:0051539	P:tRNA modification; C:integral component of membrane; F:transferase activity; C:TRAPP complex; P:Golgi vesicle transport; F:4 iron, 4 sulfur cluster binding
echinococcus_granulosus_prjeb121	EgrG_000463000	pathogen_EgG_scaffold_0004	3	P:GO:0006400; F:GO:0016740; F:GO:0051539	P:tRNA modification; F:transferase activity; F:4 iron, 4 sulfur cluster binding
echinococcus_granulosus_prjeb121	EgrG_000961400	pathogen_EgG_scaffold_0002
echinococcus_granulosus_prjeb121	EgrG_000624900	pathogen_EgG_scaffold_0003	4	F:GO:0005524; C:GO:0005739; F:GO:0008444; P:GO:0032049	F:ATP binding; C:mitochondrion; F:CDP-diacylglycerol-glycerol-3-phosphate 3-phosphatidyltransferase activity; P:cardiolipin biosynthetic process	EC:2.7.8.5	CDP-diacylglycerol--glycerol-3-phosphate 1-phosphatidyltransferase
echinococcus_granulosus_prjeb121	EgrG_000100900	pathogen_EgG_scaffold_0009	4	F:GO:0003881; C:GO:0005794; P:GO:0008654; C:GO:0016021	F:CDP-diacylglycerol-inositol 3-phosphatidyltransferase activity; C:Golgi apparatus; P:phospholipid biosynthetic process; C:integral component of membrane	EC:2.7.8.11	CDP-diacylglycerol--inositol 3-phosphatidyltransferase
echinococcus_granulosus_prjeb121	EgrG_000644850	pathogen_EgG_scaffold_0003
echinococcus_granulosus_prjeb121	EgrG_000967100	pathogen_EgG_scaffold_0002	1	C:GO:0016021	C:integral component of membrane
echinococcus_granulosus_prjeb121	EgrG_001055600	pathogen_EgG_scaffold_0002	1	C:GO:0016021	C:integral component of membrane
echinococcus_granulosus_prjeb121	EgrG_000838400	pathogen_EgG_scaffold_0001	2	P:GO:0000077; C:GO:0030896	P:DNA damage checkpoint; C:checkpoint clamp complex
echinococcus_granulosus_prjeb121	EgrG_000800700	pathogen_EgG_scaffold_0001	1	C:GO:0016021	C:integral component of membrane
echinococcus_granulosus_prjeb121	EgrG_000963700	pathogen_EgG_scaffold_0002
echinococcus_granulosus_prjeb121	EgrG_000966200	pathogen_EgG_scaffold_0002	2	P:GO:0006402; C:GO:0030014	P:mRNA catabolic process; C:CCR4-NOT complex
echinococcus_granulosus_prjeb121	EgrG_000830100	pathogen_EgG_scaffold_0001	3	C:GO:0005634; P:GO:0006270; P:GO:0051301	C:nucleus; P:DNA replication initiation; P:cell division
echinococcus_granulosus_prjeb121	EgrG_000787200	pathogen_EgG_scaffold_0001	2	P:GO:0006270; P:GO:0051301	P:DNA replication initiation; P:cell division
echinococcus_granulosus_prjeb121	EgrG_000131800	pathogen_EgG_scaffold_0040	4	F:GO:0010997; P:GO:0051301; F:GO:0097027; P:GO:1904668	F:anaphase-promoting complex binding; P:cell division; F:ubiquitin-protein transferase activator activity; P:positive regulation of ubiquitin protein ligase activity
echinococcus_granulosus_prjeb121	EgrG_001071000	pathogen_EgG_scaffold_0002	1	P:GO:0051301	P:cell division
echinococcus_granulosus_prjeb121	EgrG_000697000	pathogen_EgG_scaffold_0013	6	F:GO:0004672; F:GO:0005524; C:GO:0005680; P:GO:0006468; P:GO:0030071; P:GO:0051301	F:protein kinase activity; F:ATP binding; C:anaphase-promoting complex; P:protein phosphorylation; P:regulation of mitotic metaphase/anaphase transition; P:cell division
echinococcus_granulosus_prjeb121	EgrG_001088500	pathogen_EgG_scaffold_0014	4	F:GO:0000166; F:GO:0004674; C:GO:0005675; P:GO:0016310	F:nucleotide binding; F:protein serine/threonine kinase activity; C:transcription factor TFIIH holo complex; P:phosphorylation	EC:2.7.11	Transferring phosphorus-containing groups
echinococcus_granulosus_prjeb121	EgrG_001194400	pathogen_EgG_scaffold_0012	3	F:GO:0003677; F:GO:0004672; P:GO:0016310	F:DNA binding; F:protein kinase activity; P:phosphorylation
echinococcus_granulosus_prjeb121	EgrG_000988700	pathogen_EgG_scaffold_0002
echinococcus_granulosus_prjeb121	EgrG_000743900	pathogen_EgG_scaffold_0001	1	P:GO:0009987	P:cellular process
echinococcus_granulosus_prjeb121	EgrG_000843000	pathogen_EgG_scaffold_0001	1	F:GO:0005509	F:calcium ion binding
echinococcus_granulosus_prjeb121	EgrG_001089100	pathogen_EgG_scaffold_0014	1	F:GO:0005509	F:calcium ion binding
echinococcus_granulosus_prjeb121	EgrG_001105300	pathogen_EgG_scaffold_0039	2	C:GO:0016020; C:GO:0043229	C:membrane; C:intracellular organelle
echinococcus_granulosus_prjeb121	EgrG_000800000	pathogen_EgG_scaffold_0001
echinococcus_granulosus_prjeb121	EgrG_000498700	pathogen_EgG_scaffold_0004	2	F:GO:0046982; C:GO:0071821	F:protein heterodimerization activity; C:FANCM-MHF complex
echinococcus_granulosus_prjeb121	EgrG_000236000	pathogen_EgG_scaffold_0005
echinococcus_granulosus_prjeb121	EgrG_001179400	pathogen_EgG_scaffold_0012
echinococcus_granulosus_prjeb121	EgrG_001103900	pathogen_EgG_scaffold_0043	1	C:GO:0016021	C:integral component of membrane
echinococcus_granulosus_prjeb121	EgrG_000164800	pathogen_EgG_scaffold_0008	6	C:GO:0005813; C:GO:0005815; C:GO:0005829; C:GO:0032991; P:GO:1901673; P:GO:1902018	C:centrosome; C:microtubule organizing center; C:cytosol; C:protein-containing complex; P:regulation of mitotic spindle assembly; P:negative regulation of cilium assembly
echinococcus_granulosus_prjeb121	EgrG_000989500	pathogen_EgG_scaffold_0002
echinococcus_granulosus_prjeb121	EgrG_000636700	pathogen_EgG_scaffold_0003	3	C:GO:0005814; P:GO:0007099; P:GO:0032465	C:centriole; P:centriole replication; P:regulation of cytokinesis
echinococcus_granulosus_prjeb121	EgrG_000540400	pathogen_EgG_scaffold_0007	2	P:GO:0000278; P:GO:0051301	P:mitotic cell cycle; P:cell division
echinococcus_granulosus_prjeb121	EgrG_000905100	pathogen_EgG_scaffold_0001	1	P:GO:0007098	P:centrosome cycle
echinococcus_granulosus_prjeb121	EgrG_000876500	pathogen_EgG_scaffold_0001	2	C:GO:0016021; F:GO:0016757	C:integral component of membrane; F:transferase activity, transferring glycosyl groups
echinococcus_granulosus_prjeb121	EgrG_000868200	pathogen_EgG_scaffold_0001	9	F:GO:0003777; F:GO:0003951; F:GO:0005524; P:GO:0007018; F:GO:0015116; C:GO:0016021; P:GO:0016310; C:GO:0030286; P:GO:1902358	F:microtubule motor activity; F:NAD+ kinase activity; F:ATP binding; P:microtubule-based movement; F:sulfate transmembrane transporter activity; C:integral component of membrane; P:phosphorylation; C:dynein complex; P:sulfate transmembrane transport	EC:2.7.1.23; EC:3.6.1.15	NAD(+) kinase; Nucleoside-triphosphate phosphatase
echinococcus_granulosus_prjeb121	EgrG_000158500	pathogen_EgG_scaffold_0008	3	F:GO:0004692; F:GO:0005524; P:GO:0006468	F:cGMP-dependent protein kinase activity; F:ATP binding; P:protein phosphorylation	EC:2.7.11; EC:2.7.11.12	Transferring phosphorus-containing groups; cGMP-dependent protein kinase
echinococcus_granulosus_prjeb121	EgrG_001133200	pathogen_EgG_scaffold_0006	2	P:GO:0007034; F:GO:0016740	P:vacuolar transport; F:transferase activity
echinococcus_granulosus_prjeb121	EgrG_001063800	pathogen_EgG_scaffold_0002	2	C:GO:0005622; P:GO:0007034	C:intracellular; P:vacuolar transport
echinococcus_granulosus_prjeb121	EgrG_000952900	pathogen_EgG_scaffold_0002	3	P:GO:0000077; C:GO:0005730; C:GO:0030896	P:DNA damage checkpoint; C:nucleolus; C:checkpoint clamp complex
echinococcus_granulosus_prjeb121	EgrG_000952800	pathogen_EgG_scaffold_0002	3	P:GO:0000077; P:GO:0006281; C:GO:0030896	P:DNA damage checkpoint; P:DNA repair; C:checkpoint clamp complex
echinococcus_granulosus_prjeb121	EgrG_000117800	pathogen_EgG_scaffold_0009
echinococcus_granulosus_prjeb121	EgrG_000194200	pathogen_EgG_scaffold_0009	3	F:GO:0000030; C:GO:0016021; P:GO:0097502	F:mannosyltransferase activity; C:integral component of membrane; P:mannosylation
echinococcus_granulosus_prjeb121	EgrG_000251900	pathogen_EgG_scaffold_0005	7	F:GO:0004142; F:GO:0004307; C:GO:0005789; C:GO:0005794; P:GO:0006646; P:GO:0006657; C:GO:0016021	F:diacylglycerol cholinephosphotransferase activity; F:ethanolaminephosphotransferase activity; C:endoplasmic reticulum membrane; C:Golgi apparatus; P:phosphatidylethanolamine biosynthetic process; P:CDP-choline pathway; C:integral component of membrane	EC:2.7.8.1; EC:2.7.8.2	Ethanolaminephosphotransferase; Diacylglycerol cholinephosphotransferase
echinococcus_granulosus_prjeb121	EgrG_001007100	pathogen_EgG_scaffold_0002	2	F:GO:0016301; P:GO:0016310	F:kinase activity; P:phosphorylation
echinococcus_granulosus_prjeb121	EgrG_000706800	pathogen_EgG_scaffold_0013	3	C:GO:0016021; F:GO:0016746; P:GO:0055085	C:integral component of membrane; F:transferase activity, transferring acyl groups; P:transmembrane transport
echinococcus_granulosus_prjeb121	EgrG_000871200	pathogen_EgG_scaffold_0001	2	P:GO:0009058; F:GO:0016779	P:biosynthetic process; F:nucleotidyltransferase activity
echinococcus_granulosus_prjeb121	EgrG_000203700	pathogen_EgG_scaffold_0005	1	C:GO:0016021	C:integral component of membrane
echinococcus_granulosus_prjeb121	EgrG_000765100	pathogen_EgG_scaffold_0001	2	C:GO:0016021; P:GO:0019915	C:integral component of membrane; P:lipid storage
echinococcus_granulosus_prjeb121	EgrG_000609400	pathogen_EgG_scaffold_0003
echinococcus_granulosus_prjeb121	EgrG_000461100	pathogen_EgG_scaffold_0004	1	F:GO:0005515	F:protein binding
echinococcus_granulosus_prjeb121	EgrG_001020600	pathogen_EgG_scaffold_0002	1	C:GO:0016020	C:membrane
echinococcus_granulosus_prjeb121	EgrG_001065100	pathogen_EgG_scaffold_0002	5	P:GO:0006476; F:GO:0008270; C:GO:0016020; F:GO:0016811; F:GO:0070403	P:protein deacetylation; F:zinc ion binding; C:membrane; F:hydrolase activity, acting on carbon-nitrogen (but not peptide) bonds, in linear amides; F:NAD+ binding
echinococcus_granulosus_prjeb121	EgrG_000830000	pathogen_EgG_scaffold_0001	3	C:GO:0005719; C:GO:0016020; P:GO:0045892	C:nuclear euchromatin; C:membrane; P:negative regulation of transcription, DNA-templated
echinococcus_granulosus_prjeb121	EgrG_000492600	pathogen_EgG_scaffold_0004	2	C:GO:0005719; P:GO:0045892	C:nuclear euchromatin; P:negative regulation of transcription, DNA-templated
echinococcus_granulosus_prjeb121	EgrG_000199100	pathogen_EgG_scaffold_0005	5	F:GO:0003677; F:GO:0004386; F:GO:0005524; C:GO:0005634; F:GO:0046872	F:DNA binding; F:helicase activity; F:ATP binding; C:nucleus; F:metal ion binding	EC:3.6.1.15	Nucleoside-triphosphate phosphatase
echinococcus_granulosus_prjeb121	EgrG_000473700	pathogen_EgG_scaffold_0004	3	F:GO:0003677; F:GO:0004386; F:GO:0005524	F:DNA binding; F:helicase activity; F:ATP binding	EC:3.6.1.15	Nucleoside-triphosphate phosphatase
echinococcus_granulosus_prjeb121	EgrG_000760900	pathogen_EgG_scaffold_0001	2	F:GO:0005524; C:GO:0005634	F:ATP binding; C:nucleus
echinococcus_granulosus_prjeb121	EgrG_000784000	pathogen_EgG_scaffold_0001	1	F:GO:0005524	F:ATP binding
echinococcus_granulosus_prjeb121	EgrG_000056800	pathogen_EgG_scaffold_0010	1	C:GO:0031514	C:motile cilium
echinococcus_granulosus_prjeb121	EgrG_001028500	pathogen_EgG_scaffold_0002	2	P:GO:0006101; F:GO:0046912	P:citrate metabolic process; F:transferase activity, transferring acyl groups, acyl groups converted into alkyl on transfer
echinococcus_granulosus_prjeb121	EgrG_000812200	pathogen_EgG_scaffold_0001	6	P:GO:0007154; P:GO:0007275; F:GO:0015293; C:GO:0016020; C:GO:0016021; P:GO:0055085	P:cell communication; P:multicellular organism development; F:symporter activity; C:membrane; C:integral component of membrane; P:transmembrane transport
echinococcus_granulosus_prjeb121	EgrG_000169300	pathogen_EgG_scaffold_0008	4	F:GO:0005545; C:GO:0030136; F:GO:0030276; P:GO:0048268	F:1-phosphatidylinositol binding; C:clathrin-coated vesicle; F:clathrin binding; P:clathrin coat assembly
echinococcus_granulosus_prjeb121	EgrG_000122200	pathogen_EgG_scaffold_0009	8	F:GO:0005198; P:GO:0006886; P:GO:0016192; C:GO:0030130; C:GO:0030132; F:GO:0032051; P:GO:0048268; C:GO:0071439	F:structural molecule activity; P:intracellular protein transport; P:vesicle-mediated transport; C:clathrin coat of trans-Golgi network vesicle; C:clathrin coat of coated pit; F:clathrin light chain binding; P:clathrin coat assembly; C:clathrin complex
echinococcus_granulosus_prjeb121	EgrG_000113400	pathogen_EgG_scaffold_0009
echinococcus_granulosus_prjeb121	EgrG_000925600	pathogen_EgG_scaffold_0018	5	F:GO:0005198; P:GO:0006886; P:GO:0016192; C:GO:0030130; C:GO:0030132	F:structural molecule activity; P:intracellular protein transport; P:vesicle-mediated transport; C:clathrin coat of trans-Golgi network vesicle; C:clathrin coat of coated pit
echinococcus_granulosus_prjeb121	EgrG_000197300	pathogen_EgG_scaffold_0005	4	F:GO:0003723; C:GO:0005847; P:GO:0006378; P:GO:0006379	F:RNA binding; C:mRNA cleavage and polyadenylation specificity factor complex; P:mRNA polyadenylation; P:mRNA cleavage
echinococcus_granulosus_prjeb121	EgrG_001021200	pathogen_EgG_scaffold_0002
echinococcus_granulosus_prjeb121	EgrG_001163000	pathogen_EgG_scaffold_0012	2	F:GO:0003676; C:GO:0005634	F:nucleic acid binding; C:nucleus
echinococcus_granulosus_prjeb121	EgrG_000392300	pathogen_EgG_scaffold_0032	1	F:GO:0005515	F:protein binding
echinococcus_granulosus_prjeb121	EgrG_000442500	pathogen_EgG_scaffold_0004	1	P:GO:0006396	P:RNA processing
echinococcus_granulosus_prjeb121	EgrG_000053400	pathogen_EgG_scaffold_0010	6	C:GO:0005770; P:GO:0008333; C:GO:0016021; P:GO:0016197; F:GO:0017137; C:GO:0036020	C:late endosome; P:endosome to lysosome transport; C:integral component of membrane; P:endosomal transport; F:Rab GTPase binding; C:endolysosome membrane
echinococcus_granulosus_prjeb121	EgrG_000836900	pathogen_EgG_scaffold_0001	1	C:GO:0016021	C:integral component of membrane
echinococcus_granulosus_prjeb121	EgrG_000456700	pathogen_EgG_scaffold_0004	1	C:GO:0016021	C:integral component of membrane
echinococcus_granulosus_prjeb121	EgrG_000910700	pathogen_EgG_scaffold_0001	4	C:GO:0005828; C:GO:0005881; F:GO:0043515; F:GO:0051010	C:kinetochore microtubule; C:cytoplasmic microtubule; F:kinetochore binding; F:microtubule plus-end binding
echinococcus_granulosus_prjeb121	EgrG_000340900	pathogen_EgG_scaffold_0011
echinococcus_granulosus_prjeb121	EgrG_000796300	pathogen_EgG_scaffold_0001
echinococcus_granulosus_prjeb121	EgrG_000424800	pathogen_EgG_scaffold_0004	6	C:GO:0000139; F:GO:0005198; P:GO:0006886; P:GO:0016192; F:GO:0016874; C:GO:0030126	C:Golgi membrane; F:structural molecule activity; P:intracellular protein transport; P:vesicle-mediated transport; F:ligase activity; C:COPI vesicle coat
echinococcus_granulosus_prjeb121	EgrG_000262400	pathogen_EgG_scaffold_0023	4	F:GO:0005198; P:GO:0006886; P:GO:0016192; C:GO:0030117	F:structural molecule activity; P:intracellular protein transport; P:vesicle-mediated transport; C:membrane coat
echinococcus_granulosus_prjeb121	EgrG_000345100	pathogen_EgG_scaffold_0011	3	P:GO:0006890; P:GO:0015031; C:GO:0030126	P:retrograde vesicle-mediated transport, Golgi to endoplasmic reticulum; P:protein transport; C:COPI vesicle coat
echinococcus_granulosus_prjeb121	EgrG_000981700	pathogen_EgG_scaffold_0002	5	P:GO:0006810; C:GO:0016020; C:GO:0043227; C:GO:0043229; C:GO:0044444	P:transport; C:membrane; C:membrane-bounded organelle; C:intracellular organelle; C:cytoplasmic part
echinococcus_granulosus_prjeb121	EgrG_000129600	pathogen_EgG_scaffold_0009	5	C:GO:0000139; F:GO:0005198; P:GO:0006886; P:GO:0016192; C:GO:0030126	C:Golgi membrane; F:structural molecule activity; P:intracellular protein transport; P:vesicle-mediated transport; C:COPI vesicle coat
echinococcus_granulosus_prjeb121	EgrG_000613500	pathogen_EgG_scaffold_0003	1	F:GO:0008081	F:phosphoric diester hydrolase activity
echinococcus_granulosus_prjeb121	EgrG_000613600	pathogen_EgG_scaffold_0003	1	F:GO:0016787	F:hydrolase activity
echinococcus_granulosus_prjeb121	EgrG_000075700	pathogen_EgG_scaffold_0010	10	F:GO:0004497; C:GO:0005743; C:GO:0005874; P:GO:0006744; P:GO:0019222; F:GO:0019799; P:GO:0048666; P:GO:0055114; P:GO:0070507; P:GO:0071929	F:monooxygenase activity; C:mitochondrial inner membrane; C:microtubule; P:ubiquinone biosynthetic process; P:regulation of metabolic process; F:tubulin N-acetyltransferase activity; P:neuron development; P:oxidation-reduction process; P:regulation of microtubule cytoskeleton organization; P:alpha-tubulin acetylation	EC:2.3.1.108; EC:2.3.1.5	Alpha-tubulin N-acetyltransferase; Arylamine N-acetyltransferase
echinococcus_granulosus_prjeb121	EgrG_001048600	pathogen_EgG_scaffold_0002	3	C:GO:0000139; P:GO:0006506; C:GO:0016021	C:Golgi membrane; P:GPI anchor biosynthetic process; C:integral component of membrane
echinococcus_granulosus_prjeb121	EgrG_000480500	pathogen_EgG_scaffold_0004	3	F:GO:0003735; C:GO:0005840; P:GO:0006412	F:structural constituent of ribosome; C:ribosome; P:translation
echinococcus_granulosus_prjeb121	EgrG_000215100	pathogen_EgG_scaffold_0005
echinococcus_granulosus_prjeb121	EgrG_000393900	pathogen_EgG_scaffold_0035	1	C:GO:0016021	C:integral component of membrane
echinococcus_granulosus_prjeb121	EgrG_000045100	pathogen_EgG_scaffold_0020	4	C:GO:0005829; P:GO:0032456; P:GO:0042147; C:GO:1990745	C:cytosol; P:endocytic recycling; P:retrograde transport, endosome to Golgi; C:EARP complex
echinococcus_granulosus_prjeb121	EgrG_000466500	pathogen_EgG_scaffold_0004
echinococcus_granulosus_prjeb121	EgrG_000222100	pathogen_EgG_scaffold_0005	2	C:GO:0016020; P:GO:0070072	C:membrane; P:vacuolar proton-transporting V-type ATPase complex assembly
echinococcus_granulosus_prjeb121	EgrG_000101900	pathogen_EgG_scaffold_0009
echinococcus_granulosus_prjeb121	EgrG_000447600	pathogen_EgG_scaffold_0004
echinococcus_granulosus_prjeb121	EgrG_000040800	pathogen_EgG_scaffold_0020	1	C:GO:0016020	C:membrane
echinococcus_granulosus_prjeb121	EgrG_000325000	pathogen_EgG_scaffold_0014	1	C:GO:0031514	C:motile cilium
echinococcus_granulosus_prjeb121	EgrG_000441000	pathogen_EgG_scaffold_0004
echinococcus_granulosus_prjeb121	EgrG_000395000	pathogen_EgG_scaffold_0035
echinococcus_granulosus_prjeb121	EgrG_001019700	pathogen_EgG_scaffold_0002	1	F:GO:0003924	F:GTPase activity	EC:3.6.1.15	Nucleoside-triphosphate phosphatase
echinococcus_granulosus_prjeb121	EgrG_001009600	pathogen_EgG_scaffold_0002
echinococcus_granulosus_prjeb121	EgrG_000556500	pathogen_EgG_scaffold_0007
echinococcus_granulosus_prjeb121	EgrG_000646300	pathogen_EgG_scaffold_0003
echinococcus_granulosus_prjeb121	EgrG_000820400	pathogen_EgG_scaffold_0001
echinococcus_granulosus_prjeb121	EgrG_000820300	pathogen_EgG_scaffold_0001	3	F:GO:0015293; C:GO:0016021; P:GO:0055085	F:symporter activity; C:integral component of membrane; P:transmembrane transport
echinococcus_granulosus_prjeb121	EgrG_000479000	pathogen_EgG_scaffold_0004
echinococcus_granulosus_prjeb121	EgrG_000603500	pathogen_EgG_scaffold_0003	3	C:GO:0005739; C:GO:0016021; P:GO:0051560	C:mitochondrion; C:integral component of membrane; P:mitochondrial calcium ion homeostasis
echinococcus_granulosus_prjeb121	EgrG_000954700	pathogen_EgG_scaffold_0002
echinococcus_granulosus_prjeb121	EgrG_000676300	pathogen_EgG_scaffold_0003
echinococcus_granulosus_prjeb121	EgrG_000835800	pathogen_EgG_scaffold_0001	3	P:GO:0003341; C:GO:0005930; P:GO:0036159	P:cilium movement; C:axoneme; P:inner dynein arm assembly
echinococcus_granulosus_prjeb121	EgrG_000586300	pathogen_EgG_scaffold_0003	1	P:GO:0035082	P:axoneme assembly
echinococcus_granulosus_prjeb121	EgrG_001142100	pathogen_EgG_scaffold_0006
echinococcus_granulosus_prjeb121	EgrG_001052300	pathogen_EgG_scaffold_0002	2	C:GO:0005858; P:GO:0070286	C:axonemal dynein complex; P:axonemal dynein complex assembly
echinococcus_granulosus_prjeb121	EgrG_000779800	pathogen_EgG_scaffold_0001	1	P:GO:0008612	P:peptidyl-lysine modification to peptidyl-hypusine
echinococcus_granulosus_prjeb121	EgrG_001158200	pathogen_EgG_scaffold_0029
echinococcus_granulosus_prjeb121	EgrG_000995200	pathogen_EgG_scaffold_0002	4	F:GO:0005198; C:GO:0005581; P:GO:0007155; C:GO:0031012	F:structural molecule activity; C:collagen trimer; P:cell adhesion; C:extracellular matrix
echinococcus_granulosus_prjeb121	EgrG_000144350	pathogen_EgG_scaffold_0021	2	F:GO:0005201; C:GO:0005581	F:extracellular matrix structural constituent; C:collagen trimer
echinococcus_granulosus_prjeb121	EgrG_000144300	pathogen_EgG_scaffold_0021	3	F:GO:0005201; C:GO:0005581; C:GO:0016020	F:extracellular matrix structural constituent; C:collagen trimer; C:membrane
echinococcus_granulosus_prjeb121	EgrG_000144400	pathogen_EgG_scaffold_0021	2	F:GO:0005201; C:GO:0005581	F:extracellular matrix structural constituent; C:collagen trimer
echinococcus_granulosus_prjeb121	EgrG_000729300	pathogen_EgG_scaffold_0024	5	F:GO:0005198; C:GO:0005581; C:GO:0005604; P:GO:0007155; C:GO:0016021	F:structural molecule activity; C:collagen trimer; C:basement membrane; P:cell adhesion; C:integral component of membrane
echinococcus_granulosus_prjeb121	EgrG_000417600	pathogen_EgG_scaffold_0019	3	F:GO:0005201; C:GO:0005581; C:GO:0016021	F:extracellular matrix structural constituent; C:collagen trimer; C:integral component of membrane
echinococcus_granulosus_prjeb121	EgrG_000203400	pathogen_EgG_scaffold_0005	3	F:GO:0005201; C:GO:0005581; C:GO:0016021	F:extracellular matrix structural constituent; C:collagen trimer; C:integral component of membrane
echinococcus_granulosus_prjeb121	EgrG_000522600	pathogen_EgG_scaffold_0007	2	C:GO:0005581; F:GO:0008289	C:collagen trimer; F:lipid binding
echinococcus_granulosus_prjeb121	EgrG_000524200	pathogen_EgG_scaffold_0007	2	F:GO:0005201; C:GO:0005581	F:extracellular matrix structural constituent; C:collagen trimer
echinococcus_granulosus_prjeb121	EgrG_000970700	pathogen_EgG_scaffold_0002
echinococcus_granulosus_prjeb121	EgrG_000940000	pathogen_EgG_scaffold_0002	1	C:GO:0005759	C:mitochondrial matrix
echinococcus_granulosus_prjeb121	EgrG_000886500	pathogen_EgG_scaffold_0001	1	C:GO:0016021	C:integral component of membrane
echinococcus_granulosus_prjeb121	EgrG_000778000	pathogen_EgG_scaffold_0001	1	P:GO:0007049	P:cell cycle
echinococcus_granulosus_prjeb121	EgrG_000907700	pathogen_EgG_scaffold_0001	2	C:GO:0000796; P:GO:0007076	C:condensin complex; P:mitotic chromosome condensation
echinococcus_granulosus_prjeb121	EgrG_000449600	pathogen_EgG_scaffold_0004	2	C:GO:0000796; P:GO:0007076	C:condensin complex; P:mitotic chromosome condensation
echinococcus_granulosus_prjeb121	EgrG_000218500	pathogen_EgG_scaffold_0005	1	C:GO:0005576	C:extracellular region
echinococcus_granulosus_prjeb121	EgrG_000064300	pathogen_EgG_scaffold_0010	3	C:GO:0016020; C:GO:0043231; C:GO:0044446	C:membrane; C:intracellular membrane-bounded organelle; C:intracellular organelle part
echinococcus_granulosus_prjeb121	EgrG_000263210	pathogen_EgG_scaffold_0023	4	P:GO:0006886; F:GO:0008168; C:GO:0017119; P:GO:0032259	P:intracellular protein transport; F:methyltransferase activity; C:Golgi transport complex; P:methylation
echinococcus_granulosus_prjeb121	EgrG_000933300	pathogen_EgG_scaffold_0018	2	P:GO:0000338; C:GO:0008180	P:protein deneddylation; C:COP9 signalosome
echinococcus_granulosus_prjeb121	EgrG_000620900	pathogen_EgG_scaffold_0003	4	C:GO:0005737; C:GO:0008180; C:GO:0016020; C:GO:0016021	C:cytoplasm; C:COP9 signalosome; C:membrane; C:integral component of membrane
echinococcus_granulosus_prjeb121	EgrG_000688950	pathogen_EgG_scaffold_0013	2	C:GO:0005737; C:GO:0008180	C:cytoplasm; C:COP9 signalosome
echinococcus_granulosus_prjeb121	EgrG_000111400	pathogen_EgG_scaffold_0009
echinococcus_granulosus_prjeb121	EgrG_000209350	pathogen_EgG_scaffold_0005
echinococcus_granulosus_prjeb121	EgrG_000791500	pathogen_EgG_scaffold_0001
echinococcus_granulosus_prjeb121	EgrG_001195000	pathogen_EgG_scaffold_0012	6	F:GO:0005507; F:GO:0005524; C:GO:0016021; F:GO:0019829; P:GO:0030001; P:GO:0099132	F:copper ion binding; F:ATP binding; C:integral component of membrane; F:cation-transporting ATPase activity; P:metal ion transport; P:ATP hydrolysis coupled cation transmembrane transport	EC:3.6.1.3; EC:3.6.1.15	Adenosinetriphosphatase; Nucleoside-triphosphate phosphatase
echinococcus_granulosus_prjeb121	EgrG_000930300	pathogen_EgG_scaffold_0018	3	F:GO:0004109; P:GO:0006779; P:GO:0055114	F:coproporphyrinogen oxidase activity; P:porphyrin-containing compound biosynthetic process; P:oxidation-reduction process	EC:1.3.3.3	Coproporphyrinogen oxidase
echinococcus_granulosus_prjeb121	EgrG_000116300	pathogen_EgG_scaffold_0009	2	C:GO:0016021; P:GO:0016192	C:integral component of membrane; P:vesicle-mediated transport
echinococcus_granulosus_prjeb121	EgrG_000294400	pathogen_EgG_scaffold_0039	3	C:GO:0005737; P:GO:0120009; F:GO:0120013	C:cytoplasm; P:intermembrane lipid transfer; F:intermembrane lipid transfer activity
echinococcus_granulosus_prjeb121	EgrG_000380000	pathogen_EgG_scaffold_0022
echinococcus_granulosus_prjeb121	EgrG_001188300	pathogen_EgG_scaffold_0012	2	F:GO:0045322; C:GO:0048188	F:unmethylated CpG binding; C:Set1C/COMPASS complex
echinococcus_granulosus_prjeb121	EgrG_000770100	pathogen_EgG_scaffold_0001	3	F:GO:0008270; F:GO:0045322; C:GO:0048188	F:zinc ion binding; F:unmethylated CpG binding; C:Set1C/COMPASS complex
echinococcus_granulosus_prjeb121	EgrG_000086000	pathogen_EgG_scaffold_0015
echinococcus_granulosus_prjeb121	EgrG_000844800	pathogen_EgG_scaffold_0001	1	P:GO:0006396	P:RNA processing
echinococcus_granulosus_prjeb121	EgrG_001195800	pathogen_EgG_scaffold_0012	6	F:GO:0003677; F:GO:0004519; P:GO:0006368; P:GO:0016570; C:GO:0016593; P:GO:0090305	F:DNA binding; F:endonuclease activity; P:transcription elongation from RNA polymerase II promoter; P:histone modification; C:Cdc73/Paf1 complex; P:nucleic acid phosphodiester bond hydrolysis
echinococcus_granulosus_prjeb121	EgrG_000338500	pathogen_EgG_scaffold_0011	1	C:GO:0016021	C:integral component of membrane
echinococcus_granulosus_prjeb121	EgrG_000706400	pathogen_EgG_scaffold_0013
echinococcus_granulosus_prjeb121	EgrG_001165300	pathogen_EgG_scaffold_0012	1	F:GO:0003676	F:nucleic acid binding
echinococcus_granulosus_prjeb121	EgrG_001015050	pathogen_EgG_scaffold_0002	4	C:GO:0005730; P:GO:0016311; F:GO:0016791; P:GO:0042254	C:nucleolus; P:dephosphorylation; F:phosphatase activity; P:ribosome biogenesis
echinococcus_granulosus_prjeb121	EgrG_001061300	pathogen_EgG_scaffold_0002	2	P:GO:0016311; F:GO:0016791	P:dephosphorylation; F:phosphatase activity
echinococcus_granulosus_prjeb121	EgrG_000849200	pathogen_EgG_scaffold_0001	4	F:GO:0003883; F:GO:0005524; P:GO:0006541; P:GO:0044210	F:CTP synthase activity; F:ATP binding; P:glutamine metabolic process; P:'de novo' CTP biosynthetic process	EC:6.3.4.2	CTP synthase (glutamine hydrolyzing)
echinococcus_granulosus_prjeb121	EgrG_000321600	pathogen_EgG_scaffold_0044	1	F:GO:0030246	F:carbohydrate binding
echinococcus_granulosus_prjeb121	EgrG_000181600	pathogen_EgG_scaffold_0008
echinococcus_granulosus_prjeb121	EgrG_000362600	pathogen_EgG_scaffold_0011	1	F:GO:0003723	F:RNA binding
echinococcus_granulosus_prjeb121	EgrG_001185600	pathogen_EgG_scaffold_0012	2	P:GO:0006511; F:GO:0031625	P:ubiquitin-dependent protein catabolic process; F:ubiquitin protein ligase binding
echinococcus_granulosus_prjeb121	EgrG_000981400	pathogen_EgG_scaffold_0002	3	P:GO:0006511; C:GO:0031461; F:GO:0031625	P:ubiquitin-dependent protein catabolic process; C:cullin-RING ubiquitin ligase complex; F:ubiquitin protein ligase binding
echinococcus_granulosus_prjeb121	EgrG_000769800	pathogen_EgG_scaffold_0001	3	P:GO:0006511; C:GO:0031461; F:GO:0031625	P:ubiquitin-dependent protein catabolic process; C:cullin-RING ubiquitin ligase complex; F:ubiquitin protein ligase binding
echinococcus_granulosus_prjeb121	EgrG_000645200	pathogen_EgG_scaffold_0003	3	P:GO:0006511; C:GO:0031461; F:GO:0031625	P:ubiquitin-dependent protein catabolic process; C:cullin-RING ubiquitin ligase complex; F:ubiquitin protein ligase binding
echinococcus_granulosus_prjeb121	EgrG_000984300	pathogen_EgG_scaffold_0002
echinococcus_granulosus_prjeb121	EgrG_000904600	pathogen_EgG_scaffold_0001	3	F:GO:0003677; P:GO:0006891; C:GO:0030173	F:DNA binding; P:intra-Golgi vesicle-mediated transport; C:integral component of Golgi membrane
echinococcus_granulosus_prjeb121	EgrG_000805400	pathogen_EgG_scaffold_0001
echinococcus_granulosus_prjeb121	EgrG_001171700	pathogen_EgG_scaffold_0012
echinococcus_granulosus_prjeb121	EgrG_000116500	pathogen_EgG_scaffold_0009	2	F:GO:0003700; P:GO:0006355	F:DNA-binding transcription factor activity; P:regulation of transcription, DNA-templated
echinococcus_granulosus_prjeb121	EgrG_000301800	pathogen_EgG_scaffold_0034	3	F:GO:0003700; P:GO:0006355; C:GO:0016021	F:DNA-binding transcription factor activity; P:regulation of transcription, DNA-templated; C:integral component of membrane
echinococcus_granulosus_prjeb121	EgrG_000497100	pathogen_EgG_scaffold_0004	2	F:GO:0003700; P:GO:0006355	F:DNA-binding transcription factor activity; P:regulation of transcription, DNA-templated
echinococcus_granulosus_prjeb121	EgrG_001054500	pathogen_EgG_scaffold_0002	2	P:GO:0000079; F:GO:0019901	P:regulation of cyclin-dependent protein serine/threonine kinase activity; F:protein kinase binding
echinococcus_granulosus_prjeb121	EgrG_000659500	pathogen_EgG_scaffold_0003	3	F:GO:0004674; F:GO:0005524; P:GO:0006468	F:protein serine/threonine kinase activity; F:ATP binding; P:protein phosphorylation	EC:2.7.11	Transferring phosphorus-containing groups
echinococcus_granulosus_prjeb121	EgrG_001184700	pathogen_EgG_scaffold_0012	3	F:GO:0004674; F:GO:0005524; P:GO:0006468	F:protein serine/threonine kinase activity; F:ATP binding; P:protein phosphorylation	EC:2.7.11	Transferring phosphorus-containing groups
echinococcus_granulosus_prjeb121	EgrG_002031800	pathogen_EgG_scaffold_0012	2	F:GO:0016301; P:GO:0016310	F:kinase activity; P:phosphorylation
echinococcus_granulosus_prjeb121	EgrG_000724700	pathogen_EgG_scaffold_0024	7	F:GO:0000166; F:GO:0004672; F:GO:0004674; F:GO:0005524; P:GO:0006468; F:GO:0016301; P:GO:0016310	F:nucleotide binding; F:protein kinase activity; F:protein serine/threonine kinase activity; F:ATP binding; P:protein phosphorylation; F:kinase activity; P:phosphorylation
echinococcus_granulosus_prjeb121	EgrG_002031800		2	F:GO:0016301; P:GO:0016310	F:kinase activity; P:phosphorylation
echinococcus_granulosus_prjeb121	EgrG_000528250	pathogen_EgG_scaffold_0007	3	F:GO:0004672; F:GO:0005524; P:GO:0006468	F:protein kinase activity; F:ATP binding; P:protein phosphorylation
echinococcus_granulosus_prjeb121	EgrG_000782300	pathogen_EgG_scaffold_0001	4	F:GO:0004672; F:GO:0005524; P:GO:0006468; P:GO:0051301	F:protein kinase activity; F:ATP binding; P:protein phosphorylation; P:cell division
echinococcus_granulosus_prjeb121	EgrG_000582700	pathogen_EgG_scaffold_0003	3	F:GO:0000166; F:GO:0004672; P:GO:0016310	F:nucleotide binding; F:protein kinase activity; P:phosphorylation
echinococcus_granulosus_prjeb121	EgrG_001021000	pathogen_EgG_scaffold_0002	3	F:GO:0004672; F:GO:0005524; P:GO:0006468	F:protein kinase activity; F:ATP binding; P:protein phosphorylation
echinococcus_granulosus_prjeb121	EgrG_000804900	pathogen_EgG_scaffold_0001	5	F:GO:0005524; P:GO:0006468; F:GO:0008353; P:GO:0051301; C:GO:0070985	F:ATP binding; P:protein phosphorylation; F:RNA polymerase II CTD heptapeptide repeat kinase activity; P:cell division; C:transcription factor TFIIK complex	EC:2.7.11; EC:2.7.11.23	Transferring phosphorus-containing groups; [RNA-polymerase]-subunit kinase
echinococcus_granulosus_prjeb121	EgrG_000786500	pathogen_EgG_scaffold_0001	4	P:GO:0000079; F:GO:0016301; F:GO:0016538; P:GO:0051301	P:regulation of cyclin-dependent protein serine/threonine kinase activity; F:kinase activity; F:cyclin-dependent protein serine/threonine kinase regulator activity; P:cell division
echinococcus_granulosus_prjeb121	EgrG_000974400	pathogen_EgG_scaffold_0002
echinococcus_granulosus_prjeb121	EgrG_000783600	pathogen_EgG_scaffold_0001
echinococcus_granulosus_prjeb121	EgrG_000077000	pathogen_EgG_scaffold_0010	9	F:GO:0004672; F:GO:0005524; P:GO:0006468; C:GO:0016021; P:GO:0016043; P:GO:0016192; C:GO:0043227; C:GO:0044424; P:GO:0051641	F:protein kinase activity; F:ATP binding; P:protein phosphorylation; C:integral component of membrane; P:cellular component organization; P:vesicle-mediated transport; C:membrane-bounded organelle; C:intracellular part; P:cellular localization
echinococcus_granulosus_prjeb121	EgrG_000439400	pathogen_EgG_scaffold_0004	3	P:GO:0000079; P:GO:0006355; P:GO:0006396	P:regulation of cyclin-dependent protein serine/threonine kinase activity; P:regulation of transcription, DNA-templated; P:RNA processing
echinococcus_granulosus_prjeb121	EgrG_001021100	pathogen_EgG_scaffold_0002
echinococcus_granulosus_prjeb121	EgrG_000893500	pathogen_EgG_scaffold_0001	1	F:GO:0046872	F:metal ion binding
echinococcus_granulosus_prjeb121	EgrG_001118900	pathogen_EgG_scaffold_0006	1	P:GO:0007229	P:integrin-mediated signaling pathway
echinococcus_granulosus_prjeb121	EgrG_000602600	pathogen_EgG_scaffold_0003
echinococcus_granulosus_prjeb121	EgrG_000622300	pathogen_EgG_scaffold_0003	1	P:GO:0032501	P:multicellular organismal process
echinococcus_granulosus_prjeb121	EgrG_001029900	pathogen_EgG_scaffold_0002	1	C:GO:0016021	C:integral component of membrane
echinococcus_granulosus_prjeb121	EgrG_000793800	pathogen_EgG_scaffold_0001	4	F:GO:0004817; F:GO:0005524; P:GO:0006423; C:GO:0016021	F:cysteine-tRNA ligase activity; F:ATP binding; P:cysteinyl-tRNA aminoacylation; C:integral component of membrane	EC:6.1.1.16	Cysteine--tRNA ligase
echinococcus_granulosus_prjeb121	EgrG_000164700	pathogen_EgG_scaffold_0008	1	C:GO:0016021	C:integral component of membrane
echinococcus_granulosus_prjeb121	EgrG_000801700	pathogen_EgG_scaffold_0001	3	F:GO:0003824; P:GO:0030001; F:GO:0046872	F:catalytic activity; P:metal ion transport; F:metal ion binding
echinococcus_granulosus_prjeb121	EgrG_000915000	pathogen_EgG_scaffold_0026	2	C:GO:0016021; P:GO:0055114	C:integral component of membrane; P:oxidation-reduction process
echinococcus_granulosus_prjeb121	EgrG_000091700	pathogen_EgG_scaffold_0015	2	F:GO:0003824; F:GO:0046872	F:catalytic activity; F:metal ion binding
echinococcus_granulosus_prjeb121	EgrG_000699000	pathogen_EgG_scaffold_0013	4	F:GO:0004129; C:GO:0005740; P:GO:0022900; P:GO:1902600	F:cytochrome-c oxidase activity; C:mitochondrial envelope; P:electron transport chain; P:proton transmembrane transport	EC:1.9.3.1	Cytochrome-c oxidase
echinococcus_granulosus_prjeb121	EgrG_000094200	pathogen_EgG_scaffold_0045	5	C:GO:0005739; P:GO:0008643; F:GO:0015293; C:GO:0016021; P:GO:0055085	C:mitochondrion; P:carbohydrate transport; F:symporter activity; C:integral component of membrane; P:transmembrane transport
echinococcus_granulosus_prjeb121	EgrG_000703000	pathogen_EgG_scaffold_0013	4	F:GO:0004129; C:GO:0016021; P:GO:0022900; P:GO:1902600	F:cytochrome-c oxidase activity; C:integral component of membrane; P:electron transport chain; P:proton transmembrane transport	EC:1.9.3.1	Cytochrome-c oxidase
echinococcus_granulosus_prjeb121	EgrG_000699300	pathogen_EgG_scaffold_0013	3	P:GO:0015031; C:GO:0016021; F:GO:0032977	P:protein transport; C:integral component of membrane; F:membrane insertase activity
echinococcus_granulosus_prjeb121	EgrG_000995500	pathogen_EgG_scaffold_0002	5	F:GO:0005506; C:GO:0016021; F:GO:0016705; F:GO:0020037; P:GO:0055114	F:iron ion binding; C:integral component of membrane; F:oxidoreductase activity, acting on paired donors, with incorporation or reduction of molecular oxygen; F:heme binding; P:oxidation-reduction process
echinococcus_granulosus_prjeb121	EgrG_001130000	pathogen_EgG_scaffold_0006	2	F:GO:0005086; P:GO:0032012	F:ARF guanyl-nucleotide exchange factor activity; P:regulation of ARF protein signal transduction
echinococcus_granulosus_prjeb121	EgrG_001118300	pathogen_EgG_scaffold_0006	3	F:GO:0003777; C:GO:0005868; P:GO:0007018	F:microtubule motor activity; C:cytoplasmic dynein complex; P:microtubule-based movement	EC:3.6.1.15	Nucleoside-triphosphate phosphatase
echinococcus_granulosus_prjeb121	EgrG_000116400	pathogen_EgG_scaffold_0009	2	F:GO:0005198; C:GO:0005882	F:structural molecule activity; C:intermediate filament
echinococcus_granulosus_prjeb121	EgrG_001012800	pathogen_EgG_scaffold_0002	3	F:GO:0003730; P:GO:0006417; F:GO:0045182	F:mRNA 3'-UTR binding; P:regulation of translation; F:translation regulator activity
echinococcus_granulosus_prjeb121	EgrG_000963000	pathogen_EgG_scaffold_0002	6	F:GO:0000049; P:GO:0002098; C:GO:0005737; F:GO:0016779; P:GO:0032447; P:GO:0034227	F:tRNA binding; P:tRNA wobble uridine modification; C:cytoplasm; F:nucleotidyltransferase activity; P:protein urmylation; P:tRNA thio-modification
echinococcus_granulosus_prjeb121	EgrG_000663500	pathogen_EgG_scaffold_0003	6	F:GO:0000049; P:GO:0002098; C:GO:0005737; F:GO:0016779; P:GO:0032447; P:GO:0034227	F:tRNA binding; P:tRNA wobble uridine modification; C:cytoplasm; F:nucleotidyltransferase activity; P:protein urmylation; P:tRNA thio-modification
echinococcus_granulosus_prjeb121	EgrG_001040800	pathogen_EgG_scaffold_0002	5	F:GO:0000166; P:GO:0006139; P:GO:0006796; F:GO:0016787; F:GO:0046872	F:nucleotide binding; P:nucleobase-containing compound metabolic process; P:phosphate-containing compound metabolic process; F:hydrolase activity; F:metal ion binding
echinococcus_granulosus_prjeb121	EgrG_000352300	pathogen_EgG_scaffold_0011	3	F:GO:0004181; P:GO:0006508; F:GO:0008270	F:metallocarboxypeptidase activity; P:proteolysis; F:zinc ion binding	EC:3.4.17	Acting on peptide bonds (peptidases)
echinococcus_granulosus_prjeb121	EgrG_000113600	pathogen_EgG_scaffold_0009
echinococcus_granulosus_prjeb121	EgrG_000061000	pathogen_EgG_scaffold_0010	1	F:GO:0005488	F:binding
echinococcus_granulosus_prjeb121	EgrG_000126920	pathogen_EgG_scaffold_0009	2	F:GO:0003723; F:GO:0005524	F:RNA binding; F:ATP binding
echinococcus_granulosus_prjeb121	EgrG_000949100	pathogen_EgG_scaffold_0002	2	P:GO:0016226; C:GO:0097361	P:iron-sulfur cluster assembly; C:CIA complex
echinococcus_granulosus_prjeb121	EgrG_000992300	pathogen_EgG_scaffold_0002	2	P:GO:0008152; F:GO:0016787	P:metabolic process; F:hydrolase activity
echinococcus_granulosus_prjeb121	EgrG_001166100	pathogen_EgG_scaffold_0012	4	F:GO:0008253; P:GO:0016311; F:GO:0016787; F:GO:0046872	F:5'-nucleotidase activity; P:dephosphorylation; F:hydrolase activity; F:metal ion binding
echinococcus_granulosus_prjeb121	EgrG_001166400	pathogen_EgG_scaffold_0012	1	F:GO:0046872	F:metal ion binding
echinococcus_granulosus_prjeb121	EgrG_000313600	pathogen_EgG_scaffold_0089	1	F:GO:0003723	F:RNA binding
echinococcus_granulosus_prjeb121	EgrG_000817100	pathogen_EgG_scaffold_0001	2	F:GO:0005089; P:GO:0035023	F:Rho guanyl-nucleotide exchange factor activity; P:regulation of Rho protein signal transduction
echinococcus_granulosus_prjeb121	EgrG_000769900	pathogen_EgG_scaffold_0001	1	C:GO:0016021	C:integral component of membrane
echinococcus_granulosus_prjeb121	EgrG_000377000	pathogen_EgG_scaffold_0022	2	F:GO:0005524; P:GO:0006464	F:ATP binding; P:cellular protein modification process
echinococcus_granulosus_prjeb121	EgrG_001073250	pathogen_EgG_scaffold_0002	1	F:GO:0003824	F:catalytic activity
echinococcus_granulosus_prjeb121	EgrG_000600900	pathogen_EgG_scaffold_0003	2	C:GO:0016020; C:GO:0016021	C:membrane; C:integral component of membrane
echinococcus_granulosus_prjeb121	EgrG_000041400	pathogen_EgG_scaffold_0020	1	F:GO:0005515	F:protein binding
echinococcus_granulosus_prjeb121	EgrG_000063000	pathogen_EgG_scaffold_0010	1	F:GO:0016301	F:kinase activity
echinococcus_granulosus_prjeb121	EgrG_001036700	pathogen_EgG_scaffold_0002	1	F:GO:0000166	F:nucleotide binding
echinococcus_granulosus_prjeb121	EgrG_001027400	pathogen_EgG_scaffold_0002	4	F:GO:0004386; P:GO:0016571; C:GO:0035098; P:GO:0045892	F:helicase activity; P:histone methylation; C:ESC/E(Z) complex; P:negative regulation of transcription, DNA-templated	EC:3.6.1.15	Nucleoside-triphosphate phosphatase
echinococcus_granulosus_prjeb121	EgrG_000097900	pathogen_EgG_scaffold_0006	3	F:GO:0003676; F:GO:0004386; F:GO:0005524	F:nucleic acid binding; F:helicase activity; F:ATP binding	EC:3.6.1.15	Nucleoside-triphosphate phosphatase
echinococcus_granulosus_prjeb121	EgrG_000777250	pathogen_EgG_scaffold_0001	3	F:GO:0003676; F:GO:0004386; F:GO:0005524	F:nucleic acid binding; F:helicase activity; F:ATP binding	EC:3.6.1.15	Nucleoside-triphosphate phosphatase
echinococcus_granulosus_prjeb121	EgrG_000992400	pathogen_EgG_scaffold_0002	4	F:GO:0004674; P:GO:0006468; P:GO:0006915; P:GO:0007165	F:protein serine/threonine kinase activity; P:protein phosphorylation; P:apoptotic process; P:signal transduction	EC:2.7.11	Transferring phosphorus-containing groups
echinococcus_granulosus_prjeb121	EgrG_000733800	pathogen_EgG_scaffold_0025	4	F:GO:0004672; F:GO:0005524; P:GO:0006468; C:GO:0016021	F:protein kinase activity; F:ATP binding; P:protein phosphorylation; C:integral component of membrane
echinococcus_granulosus_prjeb121	EgrG_000256100	pathogen_EgG_scaffold_0005	2	P:GO:0008299; F:GO:0036422	P:isoprenoid biosynthetic process; F:heptaprenyl diphosphate synthase activity	EC:2.5.1.30	Heptaprenyl diphosphate synthase
echinococcus_granulosus_prjeb121	EgrG_001024000	pathogen_EgG_scaffold_0002	3	F:GO:0005085; P:GO:0007264; C:GO:0016020	F:guanyl-nucleotide exchange factor activity; P:small GTPase mediated signal transduction; C:membrane
echinococcus_granulosus_prjeb121	EgrG_000531650	pathogen_EgG_scaffold_0007	2	F:GO:0005085; P:GO:0007264	F:guanyl-nucleotide exchange factor activity; P:small GTPase mediated signal transduction
echinococcus_granulosus_prjeb121	EgrG_000643400	pathogen_EgG_scaffold_0003
echinococcus_granulosus_prjeb121	EgrG_000132300	pathogen_EgG_scaffold_0040	1	F:GO:0016765	F:transferase activity, transferring alkyl or aryl (other than methyl) groups
echinococcus_granulosus_prjeb121	EgrG_000410100	pathogen_EgG_scaffold_0019	2	F:GO:0016491; P:GO:0055114	F:oxidoreductase activity; P:oxidation-reduction process
echinococcus_granulosus_prjeb121	EgrG_000658150	pathogen_EgG_scaffold_0003	4	F:GO:0005215; P:GO:0006814; C:GO:0016021; P:GO:0055085	F:transporter activity; P:sodium ion transport; C:integral component of membrane; P:transmembrane transport
echinococcus_granulosus_prjeb121	EgrG_000471300	pathogen_EgG_scaffold_0004	3	F:GO:0004655; P:GO:0006779; F:GO:0046872	F:porphobilinogen synthase activity; P:porphyrin-containing compound biosynthetic process; F:metal ion binding	EC:4.2.1.24	Porphobilinogen synthase
echinococcus_granulosus_prjeb121	EgrG_000914900	pathogen_EgG_scaffold_0026	2	F:GO:0003743; P:GO:0006413	F:translation initiation factor activity; P:translational initiation
echinococcus_granulosus_prjeb121	EgrG_000750100	pathogen_EgG_scaffold_0001	2	C:GO:0016021; F:GO:0017112	C:integral component of membrane; F:Rab guanyl-nucleotide exchange factor activity
echinococcus_granulosus_prjeb121	EgrG_000455900	pathogen_EgG_scaffold_0004	2	F:GO:0003743; P:GO:0006413	F:translation initiation factor activity; P:translational initiation
echinococcus_granulosus_prjeb121	EgrG_000750800	pathogen_EgG_scaffold_0001	2	F:GO:0003723; P:GO:0045892	F:RNA binding; P:negative regulation of transcription, DNA-templated
echinococcus_granulosus_prjeb121	EgrG_000427100	pathogen_EgG_scaffold_0004	1	F:GO:0003824	F:catalytic activity
echinococcus_granulosus_prjeb121	EgrG_000154200	pathogen_EgG_scaffold_0008	7	F:GO:0000166; F:GO:0005524; P:GO:0006139; P:GO:0009165; F:GO:0016301; P:GO:0016310; F:GO:0019206	F:nucleotide binding; F:ATP binding; P:nucleobase-containing compound metabolic process; P:nucleotide biosynthetic process; F:kinase activity; P:phosphorylation; F:nucleoside kinase activity
echinococcus_granulosus_prjeb121	EgrG_000154500	pathogen_EgG_scaffold_0008	4	F:GO:0000166; P:GO:0006139; F:GO:0016301; P:GO:0016310	F:nucleotide binding; P:nucleobase-containing compound metabolic process; F:kinase activity; P:phosphorylation
echinococcus_granulosus_prjeb121	EgrG_000223100	pathogen_EgG_scaffold_0005	1	F:GO:0016740	F:transferase activity
echinococcus_granulosus_prjeb121	EgrG_000885900	pathogen_EgG_scaffold_0001	2	F:GO:0004531; P:GO:0006259	F:deoxyribonuclease II activity; P:DNA metabolic process	EC:3.1.31; EC:3.1.22.1; EC:3.1.22	Acting on ester bonds; Deoxyribonuclease II; Acting on ester bonds
echinococcus_granulosus_prjeb121	EgrG_000612200	pathogen_EgG_scaffold_0003	2	C:GO:0005789; C:GO:0016021	C:endoplasmic reticulum membrane; C:integral component of membrane
echinococcus_granulosus_prjeb121	EgrG_000213000	pathogen_EgG_scaffold_0005	2	C:GO:0005789; C:GO:0016021	C:endoplasmic reticulum membrane; C:integral component of membrane
echinococcus_granulosus_prjeb121	EgrG_000250600	pathogen_EgG_scaffold_0005	2	F:GO:0005525; C:GO:0005739	F:GTP binding; C:mitochondrion
echinococcus_granulosus_prjeb121	EgrG_000585000	pathogen_EgG_scaffold_0003	1	F:GO:0005525	F:GTP binding
echinococcus_granulosus_prjeb121	EgrG_000620000	pathogen_EgG_scaffold_0003	3	P:GO:0015012; C:GO:0016021; F:GO:0047464	P:heparan sulfate proteoglycan biosynthetic process; C:integral component of membrane; F:heparosan-N-sulfate-glucuronate 5-epimerase activity	EC:5.1.3.17	Heparosan-N-sulfate-glucuronate 5-epimerase
echinococcus_granulosus_prjeb121	EgrG_000620100	pathogen_EgG_scaffold_0003	3	P:GO:0015012; C:GO:0016020; F:GO:0047464	P:heparan sulfate proteoglycan biosynthetic process; C:membrane; F:heparosan-N-sulfate-glucuronate 5-epimerase activity	EC:5.1.3.17	Heparosan-N-sulfate-glucuronate 5-epimerase
echinococcus_granulosus_prjeb121	EgrG_001005300	pathogen_EgG_scaffold_0002	6	F:GO:0003951; F:GO:0004143; F:GO:0005524; P:GO:0007205; P:GO:0016310; P:GO:0035556	F:NAD+ kinase activity; F:diacylglycerol kinase activity; F:ATP binding; P:protein kinase C-activating G protein-coupled receptor signaling pathway; P:phosphorylation; P:intracellular signal transduction	EC:2.7.1.23; EC:2.7.1.107	NAD(+) kinase; Diacylglycerol kinase (ATP)
echinococcus_granulosus_prjeb121	EgrG_001008900	pathogen_EgG_scaffold_0002	6	F:GO:0003951; F:GO:0004143; F:GO:0005524; P:GO:0007205; P:GO:0016310; P:GO:0035556	F:NAD+ kinase activity; F:diacylglycerol kinase activity; F:ATP binding; P:protein kinase C-activating G protein-coupled receptor signaling pathway; P:phosphorylation; P:intracellular signal transduction	EC:2.7.1.23; EC:2.7.1.107	NAD(+) kinase; Diacylglycerol kinase (ATP)
echinococcus_granulosus_prjeb121	EgrG_000088500	pathogen_EgG_scaffold_0015	7	F:GO:0003951; F:GO:0004143; F:GO:0005524; P:GO:0007205; P:GO:0035556; P:GO:0046339; P:GO:0046834	F:NAD+ kinase activity; F:diacylglycerol kinase activity; F:ATP binding; P:protein kinase C-activating G protein-coupled receptor signaling pathway; P:intracellular signal transduction; P:diacylglycerol metabolic process; P:lipid phosphorylation	EC:2.7.1.23; EC:2.7.1.107	NAD(+) kinase; Diacylglycerol kinase (ATP)
echinococcus_granulosus_prjeb121	EgrG_000645000	pathogen_EgG_scaffold_0003	3	C:GO:0005789; F:GO:0008374; C:GO:0016021	C:endoplasmic reticulum membrane; F:O-acyltransferase activity; C:integral component of membrane
echinococcus_granulosus_prjeb121	EgrG_000324200	pathogen_EgG_scaffold_0048
echinococcus_granulosus_prjeb121	EgrG_000304800	pathogen_EgG_scaffold_0063
echinococcus_granulosus_prjeb121	EgrG_000566700	pathogen_EgG_scaffold_0033
echinococcus_granulosus_prjeb121	EgrG_000564000	pathogen_EgG_scaffold_0044
echinococcus_granulosus_prjeb121	EgrG_000837700	pathogen_EgG_scaffold_0001	1	C:GO:0005634	C:nucleus
echinococcus_granulosus_prjeb121	EgrG_000572400	pathogen_EgG_scaffold_0017	5	F:GO:0004146; P:GO:0006545; P:GO:0046654; F:GO:0050661; P:GO:0055114	F:dihydrofolate reductase activity; P:glycine biosynthetic process; P:tetrahydrofolate biosynthetic process; F:NADP binding; P:oxidation-reduction process	EC:1.5.1.3	Dihydrofolate reductase
echinococcus_granulosus_prjeb121	EgrG_000870200	pathogen_EgG_scaffold_0001	6	F:GO:0004148; C:GO:0005623; F:GO:0009055; P:GO:0022900; P:GO:0045454; F:GO:0050660	F:dihydrolipoyl dehydrogenase activity; C:cell; F:electron transfer activity; P:electron transport chain; P:cell redox homeostasis; F:flavin adenine dinucleotide binding	EC:1.8.1.4	Dihydrolipoyl dehydrogenase
echinococcus_granulosus_prjeb121	EgrG_000819200	pathogen_EgG_scaffold_0001	1	P:GO:0008152	P:metabolic process
echinococcus_granulosus_prjeb121	EgrG_000953200	pathogen_EgG_scaffold_0002	1	F:GO:0016810	F:hydrolase activity, acting on carbon-nitrogen (but not peptide) bonds
echinococcus_granulosus_prjeb121	EgrG_000953400	pathogen_EgG_scaffold_0002	2	C:GO:0005737; F:GO:0016810	C:cytoplasm; F:hydrolase activity, acting on carbon-nitrogen (but not peptide) bonds
echinococcus_granulosus_prjeb121	EgrG_001020900	pathogen_EgG_scaffold_0002	1	F:GO:0016810	F:hydrolase activity, acting on carbon-nitrogen (but not peptide) bonds
echinococcus_granulosus_prjeb121	EgrG_001012400	pathogen_EgG_scaffold_0002	3	F:GO:0000179; F:GO:0003723; P:GO:0031167	F:rRNA (adenine-N6,N6-)-dimethyltransferase activity; F:RNA binding; P:rRNA methylation
echinococcus_granulosus_prjeb121	EgrG_000519100	pathogen_EgG_scaffold_0007	4	F:GO:0000179; F:GO:0003723; F:GO:0004386; P:GO:0031167	F:rRNA (adenine-N6,N6-)-dimethyltransferase activity; F:RNA binding; F:helicase activity; P:rRNA methylation	EC:3.6.1.15	Nucleoside-triphosphate phosphatase
echinococcus_granulosus_prjeb121	EgrG_000297600	pathogen_EgG_scaffold_0050	4	F:GO:0004177; P:GO:0006508; F:GO:0008236; C:GO:0016021	F:aminopeptidase activity; P:proteolysis; F:serine-type peptidase activity; C:integral component of membrane	EC:3.4.11	Acting on peptide bonds (peptidases)
echinococcus_granulosus_prjeb121	EgrG_000362100	pathogen_EgG_scaffold_0011	2	P:GO:0006508; F:GO:0008236	P:proteolysis; F:serine-type peptidase activity
echinococcus_granulosus_prjeb121	EgrG_000593000	pathogen_EgG_scaffold_0003	5	F:GO:0004163; F:GO:0005524; C:GO:0005829; P:GO:0006695; P:GO:0019287	F:diphosphomevalonate decarboxylase activity; F:ATP binding; C:cytosol; P:cholesterol biosynthetic process; P:isopentenyl diphosphate biosynthetic process, mevalonate pathway	EC:4.1.1.33	Diphosphomevalonate decarboxylase
echinococcus_granulosus_prjeb121	EgrG_000045500	pathogen_EgG_scaffold_0020	2	F:GO:0016740; P:GO:0017183	F:transferase activity; P:peptidyl-diphthamide biosynthetic process from peptidyl-histidine
echinococcus_granulosus_prjeb121	EgrG_000439900	pathogen_EgG_scaffold_0004	3	F:GO:0004164; P:GO:0017183; P:GO:0032259	F:diphthine synthase activity; P:peptidyl-diphthamide biosynthetic process from peptidyl-histidine; P:methylation	EC:2.1.1.98	Diphthine synthase
echinococcus_granulosus_prjeb121	EgrG_000518000	pathogen_EgG_scaffold_0007	4	F:GO:0000175; F:GO:0003723; P:GO:0016075; P:GO:0090503	F:3'-5'-exoribonuclease activity; F:RNA binding; P:rRNA catabolic process; P:RNA phosphodiester bond hydrolysis, exonucleolytic	EC:3.1.13; EC:3.1.15	Acting on ester bonds; Acting on ester bonds
echinococcus_granulosus_prjeb121	EgrG_000061600	pathogen_EgG_scaffold_0010	3	C:GO:0005887; F:GO:0038062; P:GO:0038063	C:integral component of plasma membrane; F:protein tyrosine kinase collagen receptor activity; P:collagen-activated tyrosine kinase receptor signaling pathway	EC:2.7.10; EC:2.7.10.1; EC:2.7.11	Transferring phosphorus-containing groups; Receptor protein-tyrosine kinase; Transferring phosphorus-containing groups
echinococcus_granulosus_prjeb121	EgrG_000769500	pathogen_EgG_scaffold_0001	1	C:GO:0016021	C:integral component of membrane
echinococcus_granulosus_prjeb121	EgrG_000102500	pathogen_EgG_scaffold_0009	3	C:GO:0005887; F:GO:0038062; P:GO:0038063	C:integral component of plasma membrane; F:protein tyrosine kinase collagen receptor activity; P:collagen-activated tyrosine kinase receptor signaling pathway	EC:2.7.10; EC:2.7.10.1; EC:2.7.11	Transferring phosphorus-containing groups; Receptor protein-tyrosine kinase; Transferring phosphorus-containing groups
echinococcus_granulosus_prjeb121	EgrG_000939300	pathogen_EgG_scaffold_0002	2	F:GO:0003824; P:GO:0008152	F:catalytic activity; P:metabolic process
echinococcus_granulosus_prjeb121	EgrG_000347500	pathogen_EgG_scaffold_0011	4	F:GO:0004222; P:GO:0006508; P:GO:0007229; C:GO:0016021	F:metalloendopeptidase activity; P:proteolysis; P:integrin-mediated signaling pathway; C:integral component of membrane	EC:3.4.24	Acting on peptide bonds (peptidases)
echinococcus_granulosus_prjeb121	EgrG_001069300	pathogen_EgG_scaffold_0002	6	F:GO:0004222; P:GO:0006509; P:GO:0007219; P:GO:0007229; F:GO:0008270; C:GO:0016021	F:metalloendopeptidase activity; P:membrane protein ectodomain proteolysis; P:Notch signaling pathway; P:integrin-mediated signaling pathway; F:zinc ion binding; C:integral component of membrane	EC:3.4.24	Acting on peptide bonds (peptidases)
echinococcus_granulosus_prjeb121	EgrG_000444100	pathogen_EgG_scaffold_0004	1	F:GO:0005515	F:protein binding
echinococcus_granulosus_prjeb121	EgrG_001002700	pathogen_EgG_scaffold_0002	3	C:GO:0005623; F:GO:0016853; P:GO:0045454	C:cell; F:isomerase activity; P:cell redox homeostasis
echinococcus_granulosus_prjeb121	EgrG_000296700	pathogen_EgG_scaffold_0050	3	F:GO:0004930; P:GO:0007186; C:GO:0016021	F:G protein-coupled receptor activity; P:G protein-coupled receptor signaling pathway; C:integral component of membrane
echinococcus_granulosus_prjeb121	EgrG_000945600	pathogen_EgG_scaffold_0002	5	F:GO:0004725; C:GO:0016021; P:GO:0030001; P:GO:0035335; F:GO:0046873	F:protein tyrosine phosphatase activity; C:integral component of membrane; P:metal ion transport; P:peptidyl-tyrosine dephosphorylation; F:metal ion transmembrane transporter activity	EC:3.1.3.16; EC:3.1.3.48	Protein-serine/threonine phosphatase; Protein-tyrosine-phosphatase
echinococcus_granulosus_prjeb121	EgrG_000135900	pathogen_EgG_scaffold_0021
echinococcus_granulosus_prjeb121	EgrG_000341900	pathogen_EgG_scaffold_0011
echinococcus_granulosus_prjeb121	EgrG_000078600	pathogen_EgG_scaffold_0010	6	F:GO:0003677; F:GO:0004519; P:GO:0006281; F:GO:0046872; P:GO:0090305; F:GO:0140078	F:DNA binding; F:endonuclease activity; P:DNA repair; F:metal ion binding; P:nucleic acid phosphodiester bond hydrolysis; F:class I DNA-(apurinic or apyrimidinic site) endonuclease activity	EC:4.2.99.18	DNA-(apurinic or apyrimidinic site) lyase
echinococcus_granulosus_prjeb121	EgrG_000457300	pathogen_EgG_scaffold_0004	5	F:GO:0003677; C:GO:0005634; C:GO:0005737; P:GO:0045892; F:GO:0046983	F:DNA binding; C:nucleus; C:cytoplasm; P:negative regulation of transcription, DNA-templated; F:protein dimerization activity
echinococcus_granulosus_prjeb121	EgrG_001114910	pathogen_EgG_scaffold_0006	5	F:GO:0003677; F:GO:0003700; C:GO:0005789; P:GO:0006355; P:GO:0006506	F:DNA binding; F:DNA-binding transcription factor activity; C:endoplasmic reticulum membrane; P:regulation of transcription, DNA-templated; P:GPI anchor biosynthetic process
echinococcus_granulosus_prjeb121	EgrG_001017300	pathogen_EgG_scaffold_0002
echinococcus_granulosus_prjeb121	EgrG_000763400	pathogen_EgG_scaffold_0001	3	F:GO:0003676; C:GO:0005634; P:GO:0006281	F:nucleic acid binding; C:nucleus; P:DNA repair
echinococcus_granulosus_prjeb121	EgrG_000596100	pathogen_EgG_scaffold_0003	6	F:GO:0003677; F:GO:0004677; F:GO:0005524; C:GO:0005634; P:GO:0006303; P:GO:0006468	F:DNA binding; F:DNA-dependent protein kinase activity; F:ATP binding; C:nucleus; P:double-strand break repair via nonhomologous end joining; P:protein phosphorylation	EC:2.7.11	Transferring phosphorus-containing groups
echinococcus_granulosus_prjeb121	EgrG_000784950	pathogen_EgG_scaffold_0001	3	F:GO:0003899; C:GO:0016021; P:GO:0032774	F:DNA-directed 5'-3' RNA polymerase activity; C:integral component of membrane; P:RNA biosynthetic process	EC:2.7.7.6	DNA-directed RNA polymerase
echinococcus_granulosus_prjeb121	EgrG_000428100	pathogen_EgG_scaffold_0004	4	F:GO:0003677; F:GO:0003899; P:GO:0006351; C:GO:0016021	F:DNA binding; F:DNA-directed 5'-3' RNA polymerase activity; P:transcription, DNA-templated; C:integral component of membrane	EC:2.7.7.6	DNA-directed RNA polymerase
echinococcus_granulosus_prjeb121	EgrG_000428150	pathogen_EgG_scaffold_0004	4	F:GO:0003677; F:GO:0003899; P:GO:0006351; C:GO:0016021	F:DNA binding; F:DNA-directed 5'-3' RNA polymerase activity; P:transcription, DNA-templated; C:integral component of membrane	EC:2.7.7.6	DNA-directed RNA polymerase
echinococcus_granulosus_prjeb121	EgrG_000607400	pathogen_EgG_scaffold_0003	4	F:GO:0003677; F:GO:0003899; P:GO:0006351; F:GO:0032549	F:DNA binding; F:DNA-directed 5'-3' RNA polymerase activity; P:transcription, DNA-templated; F:ribonucleoside binding	EC:2.7.7.6	DNA-directed RNA polymerase
echinococcus_granulosus_prjeb121	EgrG_000782700	pathogen_EgG_scaffold_0001	4	F:GO:0003697; F:GO:0003899; C:GO:0005666; P:GO:0032774	F:single-stranded DNA binding; F:DNA-directed 5'-3' RNA polymerase activity; C:RNA polymerase III complex; P:RNA biosynthetic process
echinococcus_granulosus_prjeb121	EgrG_000702600	pathogen_EgG_scaffold_0013	3	F:GO:0003899; C:GO:0005634; P:GO:0006351	F:DNA-directed 5'-3' RNA polymerase activity; C:nucleus; P:transcription, DNA-templated	EC:2.7.7.6	DNA-directed RNA polymerase
echinococcus_granulosus_prjeb121	EgrG_000214900	pathogen_EgG_scaffold_0005	3	F:GO:0003899; C:GO:0005666; P:GO:0006383	F:DNA-directed 5'-3' RNA polymerase activity; C:RNA polymerase III complex; P:transcription by RNA polymerase III	EC:2.7.7.6	DNA-directed RNA polymerase
echinococcus_granulosus_prjeb121	EgrG_000945900	pathogen_EgG_scaffold_0002	6	F:GO:0001055; F:GO:0003677; C:GO:0005665; P:GO:0006366; C:GO:0016021; F:GO:0046983	F:RNA polymerase II activity; F:DNA binding; C:RNA polymerase II, core complex; P:transcription by RNA polymerase II; C:integral component of membrane; F:protein dimerization activity	EC:2.7.7.6	DNA-directed RNA polymerase
echinococcus_granulosus_prjeb121	EgrG_000855800	pathogen_EgG_scaffold_0001	9	C:GO:0000124; F:GO:0003676; F:GO:0003899; C:GO:0005669; P:GO:0006357; P:GO:0006367; C:GO:0016021; C:GO:0046695; F:GO:0046982	C:SAGA complex; F:nucleic acid binding; F:DNA-directed 5'-3' RNA polymerase activity; C:transcription factor TFIID complex; P:regulation of transcription by RNA polymerase II; P:transcription initiation from RNA polymerase II promoter; C:integral component of membrane; C:SLIK (SAGA-like) complex; F:protein heterodimerization activity	EC:2.7.7.6	DNA-directed RNA polymerase
echinococcus_granulosus_prjeb121	EgrG_000372700	pathogen_EgG_scaffold_0030	6	F:GO:0003676; F:GO:0003899; C:GO:0005730; P:GO:0006351; P:GO:0006379; F:GO:0008270	F:nucleic acid binding; F:DNA-directed 5'-3' RNA polymerase activity; C:nucleolus; P:transcription, DNA-templated; P:mRNA cleavage; F:zinc ion binding	EC:2.7.7.6	DNA-directed RNA polymerase
echinococcus_granulosus_prjeb121	EgrG_001022100	pathogen_EgG_scaffold_0002	5	F:GO:0003677; F:GO:0003899; C:GO:0005634; P:GO:0006351; F:GO:0008270	F:DNA binding; F:DNA-directed 5'-3' RNA polymerase activity; C:nucleus; P:transcription, DNA-templated; F:zinc ion binding	EC:2.7.7.6	DNA-directed RNA polymerase
echinococcus_granulosus_prjeb121	EgrG_000657300	pathogen_EgG_scaffold_0003	5	F:GO:0003677; F:GO:0003899; P:GO:0006351; F:GO:0008270; C:GO:0016020	F:DNA binding; F:DNA-directed 5'-3' RNA polymerase activity; P:transcription, DNA-templated; F:zinc ion binding; C:membrane	EC:2.7.7.6	DNA-directed RNA polymerase
echinococcus_granulosus_prjeb121	EgrG_000860800	pathogen_EgG_scaffold_0001	3	F:GO:0003899; P:GO:0006351; F:GO:0046983	F:DNA-directed 5'-3' RNA polymerase activity; P:transcription, DNA-templated; F:protein dimerization activity	EC:2.7.7.6	DNA-directed RNA polymerase
echinococcus_granulosus_prjeb121	EgrG_000499400	pathogen_EgG_scaffold_0004	1	F:GO:0005524	F:ATP binding
echinococcus_granulosus_prjeb121	EgrG_000101800	pathogen_EgG_scaffold_0009	6	F:GO:0005524; P:GO:0006457; P:GO:0009408; F:GO:0031072; F:GO:0046872; F:GO:0051082	F:ATP binding; P:protein folding; P:response to heat; F:heat shock protein binding; F:metal ion binding; F:unfolded protein binding
echinococcus_granulosus_prjeb121	EgrG_000493700	pathogen_EgG_scaffold_0004	3	C:GO:0005634; P:GO:0006457; F:GO:0051082	C:nucleus; P:protein folding; F:unfolded protein binding
echinococcus_granulosus_prjeb121	EgrG_000256000	pathogen_EgG_scaffold_0005	2	P:GO:0006457; F:GO:0051082	P:protein folding; F:unfolded protein binding
echinococcus_granulosus_prjeb121	EgrG_000673700	pathogen_EgG_scaffold_0003	2	F:GO:0003824; C:GO:0016021	F:catalytic activity; C:integral component of membrane
echinococcus_granulosus_prjeb121	EgrG_000673750	pathogen_EgG_scaffold_0003	2	C:GO:0016021; F:GO:0016829	C:integral component of membrane; F:lyase activity
echinococcus_granulosus_prjeb121	EgrG_000631900	pathogen_EgG_scaffold_0003
echinococcus_granulosus_prjeb121	EgrG_000989300	pathogen_EgG_scaffold_0002	1	F:GO:0003677	F:DNA binding
echinococcus_granulosus_prjeb121	EgrG_000345600	pathogen_EgG_scaffold_0011	1	F:GO:0003779	F:actin binding
echinococcus_granulosus_prjeb121	EgrG_000201400	pathogen_EgG_scaffold_0005	1	F:GO:0003676	F:nucleic acid binding
echinococcus_granulosus_prjeb121	EgrG_000614700	pathogen_EgG_scaffold_0003	7	F:GO:0003677; F:GO:0003910; F:GO:0005524; P:GO:0006260; P:GO:0006310; P:GO:0051103; P:GO:0071897	F:DNA binding; F:DNA ligase (ATP) activity; F:ATP binding; P:DNA replication; P:DNA recombination; P:DNA ligation involved in DNA repair; P:DNA biosynthetic process	EC:6.5.1.1	DNA ligase (ATP)
echinococcus_granulosus_prjeb121	EgrG_000147300	pathogen_EgG_scaffold_0021	7	F:GO:0003677; F:GO:0003910; F:GO:0005524; P:GO:0006260; P:GO:0006310; P:GO:0051103; P:GO:0071897	F:DNA binding; F:DNA ligase (ATP) activity; F:ATP binding; P:DNA replication; P:DNA recombination; P:DNA ligation involved in DNA repair; P:DNA biosynthetic process	EC:6.5.1.1	DNA ligase (ATP)
echinococcus_granulosus_prjeb121	EgrG_000257800	pathogen_EgG_scaffold_0005	5	F:GO:0003677; F:GO:0003910; F:GO:0005524; P:GO:0006310; P:GO:0051103	F:DNA binding; F:DNA ligase (ATP) activity; F:ATP binding; P:DNA recombination; P:DNA ligation involved in DNA repair	EC:6.5.1.1	DNA ligase (ATP)
echinococcus_granulosus_prjeb121	EgrG_000410600	pathogen_EgG_scaffold_0019	2	P:GO:0006480; F:GO:0008168	P:N-terminal protein amino acid methylation; F:methyltransferase activity
echinococcus_granulosus_prjeb121	EgrG_001156600	pathogen_EgG_scaffold_0029	8	P:GO:0006281; P:GO:0006338; F:GO:0008168; P:GO:0032259; C:GO:0035267; P:GO:0043967; P:GO:0043968; P:GO:0045892	P:DNA repair; P:chromatin remodeling; F:methyltransferase activity; P:methylation; C:NuA4 histone acetyltransferase complex; P:histone H4 acetylation; P:histone H2A acetylation; P:negative regulation of transcription, DNA-templated
echinococcus_granulosus_prjeb121	EgrG_000822900	pathogen_EgG_scaffold_0001	3	F:GO:0005524; P:GO:0006298; F:GO:0030983	F:ATP binding; P:mismatch repair; F:mismatched DNA binding
echinococcus_granulosus_prjeb121	EgrG_000235700	pathogen_EgG_scaffold_0005	4	F:GO:0003677; F:GO:0003887; P:GO:0006260; P:GO:0071897	F:DNA binding; F:DNA-directed DNA polymerase activity; P:DNA replication; P:DNA biosynthetic process	EC:2.7.7.7	DNA-directed DNA polymerase
echinococcus_granulosus_prjeb121	EgrG_000795600	pathogen_EgG_scaffold_0001	8	F:GO:0000166; F:GO:0003677; F:GO:0003887; C:GO:0005634; P:GO:0006260; F:GO:0046872; F:GO:0051539; P:GO:0071897	F:nucleotide binding; F:DNA binding; F:DNA-directed DNA polymerase activity; C:nucleus; P:DNA replication; F:metal ion binding; F:4 iron, 4 sulfur cluster binding; P:DNA biosynthetic process	EC:2.7.7.7	DNA-directed DNA polymerase
echinococcus_granulosus_prjeb121	EgrG_000671300	pathogen_EgG_scaffold_0003	2	F:GO:0003743; P:GO:0006413	F:translation initiation factor activity; P:translational initiation
echinococcus_granulosus_prjeb121	EgrG_000500400	pathogen_EgG_scaffold_0004	13	F:GO:0000166; F:GO:0003677; F:GO:0003887; P:GO:0006260; P:GO:0006281; F:GO:0008270; C:GO:0008622; C:GO:0016020; P:GO:0030001; F:GO:0046873; F:GO:0051539; P:GO:0055085; P:GO:0071897	F:nucleotide binding; F:DNA binding; F:DNA-directed DNA polymerase activity; P:DNA replication; P:DNA repair; F:zinc ion binding; C:epsilon DNA polymerase complex; C:membrane; P:metal ion transport; F:metal ion transmembrane transporter activity; F:4 iron, 4 sulfur cluster binding; P:transmembrane transport; P:DNA biosynthetic process	EC:2.7.7.7	DNA-directed DNA polymerase
echinococcus_granulosus_prjeb121	EgrG_000832500	pathogen_EgG_scaffold_0001	4	F:GO:0003684; F:GO:0003887; P:GO:0006281; P:GO:0071897	F:damaged DNA binding; F:DNA-directed DNA polymerase activity; P:DNA repair; P:DNA biosynthetic process	EC:2.7.7.7	DNA-directed DNA polymerase
echinococcus_granulosus_prjeb121	EgrG_000546400	pathogen_EgG_scaffold_0007	4	F:GO:0003677; C:GO:0005730; P:GO:0006355; F:GO:0008134	F:DNA binding; C:nucleolus; P:regulation of transcription, DNA-templated; F:transcription factor binding
echinococcus_granulosus_prjeb121	EgrG_000623100	pathogen_EgG_scaffold_0003	3	F:GO:0004672; F:GO:0005524; P:GO:0006468	F:protein kinase activity; F:ATP binding; P:protein phosphorylation
echinococcus_granulosus_prjeb121	EgrG_000243450	pathogen_EgG_scaffold_0005	5	F:GO:0003677; F:GO:0003887; C:GO:0005760; P:GO:0006260; P:GO:0071897	F:DNA binding; F:DNA-directed DNA polymerase activity; C:gamma DNA polymerase complex; P:DNA replication; P:DNA biosynthetic process	EC:2.7.7.7	DNA-directed DNA polymerase
echinococcus_granulosus_prjeb121	EgrG_000705300	pathogen_EgG_scaffold_0013	6	F:GO:0003677; F:GO:0003887; F:GO:0004386; F:GO:0005524; P:GO:0006261; P:GO:0071897	F:DNA binding; F:DNA-directed DNA polymerase activity; F:helicase activity; F:ATP binding; P:DNA-dependent DNA replication; P:DNA biosynthetic process	EC:2.7.7.7; EC:3.6.1.15	DNA-directed DNA polymerase; Nucleoside-triphosphate phosphatase
echinococcus_granulosus_prjeb121	EgrG_000149300	pathogen_EgG_scaffold_0028	5	F:GO:0003676; P:GO:0006281; C:GO:0016020; F:GO:0016779; P:GO:0034645	F:nucleic acid binding; P:DNA repair; C:membrane; F:nucleotidyltransferase activity; P:cellular macromolecule biosynthetic process
echinococcus_granulosus_prjeb121	EgrG_000875800	pathogen_EgG_scaffold_0001	1	P:GO:0097428	P:protein maturation by iron-sulfur cluster transfer
echinococcus_granulosus_prjeb121	EgrG_000303900	pathogen_EgG_scaffold_0034	2	P:GO:0000493; F:GO:0005524	P:box H/ACA snoRNP assembly; F:ATP binding
echinococcus_granulosus_prjeb121	EgrG_000321400	pathogen_EgG_scaffold_0044	5	F:GO:0003697; F:GO:0004519; C:GO:0005634; P:GO:0006289; P:GO:0090305	F:single-stranded DNA binding; F:endonuclease activity; C:nucleus; P:nucleotide-excision repair; P:nucleic acid phosphodiester bond hydrolysis
echinococcus_granulosus_prjeb121	EgrG_000580700	pathogen_EgG_scaffold_0003	3	F:GO:0003677; F:GO:0004519; P:GO:0090305	F:DNA binding; F:endonuclease activity; P:nucleic acid phosphodiester bond hydrolysis
echinococcus_granulosus_prjeb121	EgrG_000642400	pathogen_EgG_scaffold_0003	3	F:GO:0003684; C:GO:0005634; P:GO:0006289	F:damaged DNA binding; C:nucleus; P:nucleotide-excision repair
echinococcus_granulosus_prjeb121	EgrG_000773300	pathogen_EgG_scaffold_0001	3	C:GO:0005634; P:GO:0006259; F:GO:0046872	C:nucleus; P:DNA metabolic process; F:metal ion binding
echinococcus_granulosus_prjeb121	EgrG_000568700	pathogen_EgG_scaffold_0017	4	F:GO:0003677; F:GO:0005524; P:GO:0006281; F:GO:0008094	F:DNA binding; F:ATP binding; P:DNA repair; F:DNA-dependent ATPase activity	EC:3.6.1.3; EC:3.6.1.15	Adenosinetriphosphatase; Nucleoside-triphosphate phosphatase
echinococcus_granulosus_prjeb121	EgrG_001020100	pathogen_EgG_scaffold_0002	3	P:GO:0000012; F:GO:0003684; C:GO:0005634	P:single strand break repair; F:damaged DNA binding; C:nucleus
echinococcus_granulosus_prjeb121	EgrG_000795300	pathogen_EgG_scaffold_0001	2	C:GO:0005634; P:GO:0006260	C:nucleus; P:DNA replication
echinococcus_granulosus_prjeb121	EgrG_000668400	pathogen_EgG_scaffold_0003
echinococcus_granulosus_prjeb121	EgrG_001163300	pathogen_EgG_scaffold_0012	2	F:GO:0003676; P:GO:0006261	F:nucleic acid binding; P:DNA-dependent DNA replication
echinococcus_granulosus_prjeb121	EgrG_001163250	pathogen_EgG_scaffold_0012	1	P:GO:0006260	P:DNA replication
echinococcus_granulosus_prjeb121	EgrG_000967700	pathogen_EgG_scaffold_0002
echinococcus_granulosus_prjeb121	EgrG_000212600	pathogen_EgG_scaffold_0005	7	F:GO:0003677; F:GO:0004386; F:GO:0005524; C:GO:0005634; P:GO:0006270; C:GO:0042555; P:GO:1905775	F:DNA binding; F:helicase activity; F:ATP binding; C:nucleus; P:DNA replication initiation; C:MCM complex; P:negative regulation of DNA helicase activity	EC:3.6.1.15	Nucleoside-triphosphate phosphatase
echinococcus_granulosus_prjeb121	EgrG_000852900	pathogen_EgG_scaffold_0001	7	F:GO:0003677; F:GO:0003678; F:GO:0005524; C:GO:0005634; P:GO:0006270; P:GO:0032508; C:GO:0042555	F:DNA binding; F:DNA helicase activity; F:ATP binding; C:nucleus; P:DNA replication initiation; P:DNA duplex unwinding; C:MCM complex	EC:3.6.1.15	Nucleoside-triphosphate phosphatase
echinococcus_granulosus_prjeb121	EgrG_000171000	pathogen_EgG_scaffold_0008	7	F:GO:0003677; F:GO:0003678; F:GO:0005524; C:GO:0005634; P:GO:0006270; P:GO:0032508; C:GO:0042555	F:DNA binding; F:DNA helicase activity; F:ATP binding; C:nucleus; P:DNA replication initiation; P:DNA duplex unwinding; C:MCM complex	EC:3.6.1.15	Nucleoside-triphosphate phosphatase
echinococcus_granulosus_prjeb121	EgrG_000772700	pathogen_EgG_scaffold_0001	5	F:GO:0003677; F:GO:0004672; F:GO:0005524; P:GO:0006270; P:GO:0006468	F:DNA binding; F:protein kinase activity; F:ATP binding; P:DNA replication initiation; P:protein phosphorylation
echinococcus_granulosus_prjeb121	EgrG_000601600	pathogen_EgG_scaffold_0003	4	F:GO:0003677; F:GO:0003918; F:GO:0005524; P:GO:0006265	F:DNA binding; F:DNA topoisomerase type II (ATP-hydrolyzing) activity; F:ATP binding; P:DNA topological change	EC:3.6.1.3; EC:5.99.1.3; EC:3.6.1.15	Adenosinetriphosphatase; DNA topoisomerase (ATP-hydrolyzing); Nucleoside-triphosphate phosphatase
echinococcus_granulosus_prjeb121	EgrG_000163600	pathogen_EgG_scaffold_0008	5	F:GO:0003677; F:GO:0003917; C:GO:0005694; P:GO:0006265; F:GO:0008270	F:DNA binding; F:DNA topoisomerase type I activity; C:chromosome; P:DNA topological change; F:zinc ion binding	EC:5.99.1.2	DNA topoisomerase
echinococcus_granulosus_prjeb121	EgrG_000718300	pathogen_EgG_scaffold_0016	3	F:GO:0003677; F:GO:0003917; P:GO:0006265	F:DNA binding; F:DNA topoisomerase type I activity; P:DNA topological change	EC:5.99.1.2	DNA topoisomerase
echinococcus_granulosus_prjeb121	EgrG_000683900	pathogen_EgG_scaffold_0013	4	F:GO:0004168; C:GO:0016021; P:GO:0016310; P:GO:0043048	F:dolichol kinase activity; C:integral component of membrane; P:phosphorylation; P:dolichyl monophosphate biosynthetic process	EC:2.7.1.108	Dolichol kinase
echinococcus_granulosus_prjeb121	EgrG_000843600	pathogen_EgG_scaffold_0001	1	F:GO:0016740	F:transferase activity
echinococcus_granulosus_prjeb121	EgrG_000365000	pathogen_EgG_scaffold_0011	1	C:GO:0044425	C:membrane part
echinococcus_granulosus_prjeb121	EgrG_000999300	pathogen_EgG_scaffold_0002	3	F:GO:0004576; P:GO:0006486; C:GO:0016021	F:oligosaccharyl transferase activity; P:protein glycosylation; C:integral component of membrane
echinococcus_granulosus_prjeb121	EgrG_000833600	pathogen_EgG_scaffold_0001	8	F:GO:0004169; F:GO:0004582; C:GO:0005789; P:GO:0006487; P:GO:0006506; C:GO:0016021; P:GO:0019348; P:GO:0035269	F:dolichyl-phosphate-mannose-protein mannosyltransferase activity; F:dolichyl-phosphate beta-D-mannosyltransferase activity; C:endoplasmic reticulum membrane; P:protein N-linked glycosylation; P:GPI anchor biosynthetic process; C:integral component of membrane; P:dolichol metabolic process; P:protein O-linked mannosylation	EC:2.4.1.109; EC:2.4.1.83	Dolichyl-phosphate-mannose--protein mannosyltransferase; Dolichyl-phosphate beta-D-mannosyltransferase
echinococcus_granulosus_prjeb121	EgrG_001071700	pathogen_EgG_scaffold_0002	3	F:GO:0000030; C:GO:0030176; P:GO:0097502	F:mannosyltransferase activity; C:integral component of endoplasmic reticulum membrane; P:mannosylation
echinococcus_granulosus_prjeb121	EgrG_000997500	pathogen_EgG_scaffold_0002	6	C:GO:0005788; C:GO:0005789; P:GO:0006488; C:GO:0016021; F:GO:0052824; P:GO:0097502	C:endoplasmic reticulum lumen; C:endoplasmic reticulum membrane; P:dolichol-linked oligosaccharide biosynthetic process; C:integral component of membrane; F:dolichyl-pyrophosphate Man7GlcNAc2 alpha-1,6-mannosyltransferase activity; P:mannosylation	EC:2.4.1.232	Initiation-specific alpha-1,6-mannosyltransferase
echinococcus_granulosus_prjeb121	EgrG_001195500	pathogen_EgG_scaffold_0012	5	C:GO:0005789; P:GO:0006486; P:GO:0006490; C:GO:0016021; F:GO:0042283	C:endoplasmic reticulum membrane; P:protein glycosylation; P:oligosaccharide-lipid intermediate biosynthetic process; C:integral component of membrane; F:dolichyl pyrophosphate Glc1Man9GlcNAc2 alpha-1,3-glucosyltransferase activity
echinococcus_granulosus_prjeb121	EgrG_001181500	pathogen_EgG_scaffold_0012	5	C:GO:0005789; P:GO:0006488; C:GO:0016021; F:GO:0016787; F:GO:0042281	C:endoplasmic reticulum membrane; P:dolichol-linked oligosaccharide biosynthetic process; C:integral component of membrane; F:hydrolase activity; F:dolichyl pyrophosphate Man9GlcNAc2 alpha-1,3-glucosyltransferase activity
echinococcus_granulosus_prjeb121	EgrG_000333400	pathogen_EgG_scaffold_0031	2	F:GO:0005089; P:GO:0035023	F:Rho guanyl-nucleotide exchange factor activity; P:regulation of Rho protein signal transduction
echinococcus_granulosus_prjeb121	EgrG_000218900	pathogen_EgG_scaffold_0005
echinococcus_granulosus_prjeb121	EgrG_000086900	pathogen_EgG_scaffold_0015	1	F:GO:0003725	F:double-stranded RNA binding
echinococcus_granulosus_prjeb121	EgrG_000045200	pathogen_EgG_scaffold_0020	5	C:GO:0005829; P:GO:0006895; P:GO:0032456; P:GO:0042147; C:GO:1990745	C:cytosol; P:Golgi to endosome transport; P:endocytic recycling; P:retrograde transport, endosome to Golgi; C:EARP complex
echinococcus_granulosus_prjeb121	EgrG_000242500	pathogen_EgG_scaffold_0005	3	F:GO:0003723; F:GO:0004386; F:GO:0005524	F:RNA binding; F:helicase activity; F:ATP binding	EC:3.6.1.15	Nucleoside-triphosphate phosphatase
echinococcus_granulosus_prjeb121	EgrG_001013300	pathogen_EgG_scaffold_0002	1	F:GO:0003723	F:RNA binding
echinococcus_granulosus_prjeb121	EgrG_000476100	pathogen_EgG_scaffold_0004	1	C:GO:0016021	C:integral component of membrane
echinococcus_granulosus_prjeb121	EgrG_000348200	pathogen_EgG_scaffold_0011	4	F:GO:0005524; C:GO:0016021; F:GO:0016887; P:GO:0035494	F:ATP binding; C:integral component of membrane; F:ATPase activity; P:SNARE complex disassembly	EC:3.6.1.3; EC:3.6.1.15	Adenosinetriphosphatase; Nucleoside-triphosphate phosphatase
echinococcus_granulosus_prjeb121	EgrG_000192400	pathogen_EgG_scaffold_0009	3	P:GO:0007155; P:GO:0007229; C:GO:0016021	P:cell adhesion; P:integrin-mediated signaling pathway; C:integral component of membrane
echinococcus_granulosus_prjeb121	EgrG_000767700	pathogen_EgG_scaffold_0001	4	F:GO:0000049; C:GO:0005737; F:GO:0051500; P:GO:0106074	F:tRNA binding; C:cytoplasm; F:D-tyrosyl-tRNA(Tyr) deacylase activity; P:aminoacyl-tRNA metabolism involved in translational fidelity	EC:3.1.1.96; EC:3.1.1.1	D-aminoacyl-tRNA deacylase; Carboxylesterase
echinococcus_granulosus_prjeb121	EgrG_000678400	pathogen_EgG_scaffold_0003	3	F:GO:0004114; P:GO:0007165; F:GO:0046872	F:3',5'-cyclic-nucleotide phosphodiesterase activity; P:signal transduction; F:metal ion binding	EC:3.1.4.17	3',5'-cyclic-nucleotide phosphodiesterase
echinococcus_granulosus_prjeb121	EgrG_000716900	pathogen_EgG_scaffold_0016	3	F:GO:0004672; F:GO:0005524; P:GO:0006468	F:protein kinase activity; F:ATP binding; P:protein phosphorylation
echinococcus_granulosus_prjeb121	EgrG_000340100	pathogen_EgG_scaffold_0011	4	F:GO:0004672; F:GO:0005524; P:GO:0006468; C:GO:0016021	F:protein kinase activity; F:ATP binding; P:protein phosphorylation; C:integral component of membrane
echinococcus_granulosus_prjeb121	EgrG_000221400	pathogen_EgG_scaffold_0005	3	F:GO:0004674; F:GO:0005524; P:GO:0006468	F:protein serine/threonine kinase activity; F:ATP binding; P:protein phosphorylation	EC:2.7.11	Transferring phosphorus-containing groups
echinococcus_granulosus_prjeb121	EgrG_001114500	pathogen_EgG_scaffold_0006	1	F:GO:0016301	F:kinase activity
echinococcus_granulosus_prjeb121	EgrG_000514400	pathogen_EgG_scaffold_0004	2	F:GO:0016301; P:GO:0016310	F:kinase activity; P:phosphorylation
echinococcus_granulosus_prjeb121	EgrG_001042600	pathogen_EgG_scaffold_0002	2	P:GO:0006470; F:GO:0008138	P:protein dephosphorylation; F:protein tyrosine/serine/threonine phosphatase activity	EC:3.1.3.16	Protein-serine/threonine phosphatase
echinococcus_granulosus_prjeb121	EgrG_000450800	pathogen_EgG_scaffold_0004	3	F:GO:0004725; F:GO:0008138; P:GO:0035335	F:protein tyrosine phosphatase activity; F:protein tyrosine/serine/threonine phosphatase activity; P:peptidyl-tyrosine dephosphorylation	EC:3.1.3.16; EC:3.1.3.48	Protein-serine/threonine phosphatase; Protein-tyrosine-phosphatase
echinococcus_granulosus_prjeb121	EgrG_000595100	pathogen_EgG_scaffold_0003	6	F:GO:0004674; F:GO:0004712; F:GO:0005524; P:GO:0006468; P:GO:0007093; P:GO:0051304	F:protein serine/threonine kinase activity; F:protein serine/threonine/tyrosine kinase activity; F:ATP binding; P:protein phosphorylation; P:mitotic cell cycle checkpoint; P:chromosome separation	EC:2.7.11; EC:2.7.12.1	Transferring phosphorus-containing groups; Dual-specificity kinase
echinococcus_granulosus_prjeb121	EgrG_000585900	pathogen_EgG_scaffold_0003	3	F:GO:0004725; F:GO:0008138; P:GO:0035335	F:protein tyrosine phosphatase activity; F:protein tyrosine/serine/threonine phosphatase activity; P:peptidyl-tyrosine dephosphorylation	EC:3.1.3.16; EC:3.1.3.48	Protein-serine/threonine phosphatase; Protein-tyrosine-phosphatase
echinococcus_granulosus_prjeb121	EgrG_000761900	pathogen_EgG_scaffold_0001	2	P:GO:0000281; P:GO:0051225	P:mitotic cytokinesis; P:spindle assembly
echinococcus_granulosus_prjeb121	EgrG_001079200	pathogen_EgG_scaffold_0002
echinococcus_granulosus_prjeb121	EgrG_000871600	pathogen_EgG_scaffold_0001	2	C:GO:0005869; P:GO:0007017	C:dynactin complex; P:microtubule-based process
echinococcus_granulosus_prjeb121	EgrG_000803300	pathogen_EgG_scaffold_0001
echinococcus_granulosus_prjeb121	EgrG_001179500	pathogen_EgG_scaffold_0012	3	C:GO:0005869; P:GO:0010970; F:GO:0070840	C:dynactin complex; P:transport along microtubule; F:dynein complex binding
echinococcus_granulosus_prjeb121	EgrG_000176000	pathogen_EgG_scaffold_0008	1	C:GO:0005869	C:dynactin complex
echinococcus_granulosus_prjeb121	EgrG_000642600	pathogen_EgG_scaffold_0003	4	F:GO:0003684; C:GO:0005634; C:GO:0005869; P:GO:0006289	F:damaged DNA binding; C:nucleus; C:dynactin complex; P:nucleotide-excision repair
echinococcus_granulosus_prjeb121	EgrG_000878000	pathogen_EgG_scaffold_0001	4	F:GO:0003723; F:GO:0003924; F:GO:0005525; P:GO:0072583	F:RNA binding; F:GTPase activity; F:GTP binding; P:clathrin-dependent endocytosis	EC:3.6.1.15	Nucleoside-triphosphate phosphatase
echinococcus_granulosus_prjeb121	EgrG_000236900	pathogen_EgG_scaffold_0005	4	P:GO:0000266; F:GO:0003924; F:GO:0005525; P:GO:0016559	P:mitochondrial fission; F:GTPase activity; F:GTP binding; P:peroxisome fission	EC:3.6.1.15	Nucleoside-triphosphate phosphatase
echinococcus_granulosus_prjeb121	EgrG_000105900	pathogen_EgG_scaffold_0009	2	F:GO:0003924; F:GO:0005525	F:GTPase activity; F:GTP binding	EC:3.6.1.15	Nucleoside-triphosphate phosphatase
echinococcus_granulosus_prjeb121	EgrG_000255200	pathogen_EgG_scaffold_0005	6	F:GO:0000166; F:GO:0003924; F:GO:0005525; C:GO:0005739; P:GO:0006915; P:GO:0007005	F:nucleotide binding; F:GTPase activity; F:GTP binding; C:mitochondrion; P:apoptotic process; P:mitochondrion organization
echinococcus_granulosus_prjeb121	EgrG_001028600	pathogen_EgG_scaffold_0002	5	F:GO:0003777; F:GO:0005524; P:GO:0007018; F:GO:0016887; C:GO:0030286	F:microtubule motor activity; F:ATP binding; P:microtubule-based movement; F:ATPase activity; C:dynein complex	EC:3.6.1.3; EC:3.6.1.15	Adenosinetriphosphatase; Nucleoside-triphosphate phosphatase
echinococcus_granulosus_prjeb121	EgrG_000893200	pathogen_EgG_scaffold_0001	4	F:GO:0003777; F:GO:0005524; P:GO:0007018; C:GO:0030286	F:microtubule motor activity; F:ATP binding; P:microtubule-based movement; C:dynein complex	EC:3.6.1.15	Nucleoside-triphosphate phosphatase
echinococcus_granulosus_prjeb121	EgrG_000255900	pathogen_EgG_scaffold_0005	4	F:GO:0003777; F:GO:0005524; P:GO:0007018; C:GO:0030286	F:microtubule motor activity; F:ATP binding; P:microtubule-based movement; C:dynein complex	EC:3.6.1.15	Nucleoside-triphosphate phosphatase
echinococcus_granulosus_prjeb121	EgrG_000596000	pathogen_EgG_scaffold_0003	4	F:GO:0003777; F:GO:0005524; P:GO:0007018; C:GO:0030286	F:microtubule motor activity; F:ATP binding; P:microtubule-based movement; C:dynein complex	EC:3.6.1.15	Nucleoside-triphosphate phosphatase
echinococcus_granulosus_prjeb121	EgrG_000621000	pathogen_EgG_scaffold_0003	4	F:GO:0003777; F:GO:0005524; P:GO:0007018; C:GO:0030286	F:microtubule motor activity; F:ATP binding; P:microtubule-based movement; C:dynein complex	EC:3.6.1.15	Nucleoside-triphosphate phosphatase
echinococcus_granulosus_prjeb121	EgrG_000868450	pathogen_EgG_scaffold_0001	9	F:GO:0003777; F:GO:0003951; F:GO:0005524; P:GO:0007018; F:GO:0008271; C:GO:0016021; P:GO:0016310; C:GO:0030286; P:GO:1902358	F:microtubule motor activity; F:NAD+ kinase activity; F:ATP binding; P:microtubule-based movement; F:secondary active sulfate transmembrane transporter activity; C:integral component of membrane; P:phosphorylation; C:dynein complex; P:sulfate transmembrane transport	EC:2.7.1.23; EC:3.6.1.15	NAD(+) kinase; Nucleoside-triphosphate phosphatase
echinococcus_granulosus_prjeb121	EgrG_000585700	pathogen_EgG_scaffold_0003	1	F:GO:0005515	F:protein binding
echinococcus_granulosus_prjeb121	EgrG_000809200	pathogen_EgG_scaffold_0001	1	F:GO:0005515	F:protein binding
echinococcus_granulosus_prjeb121	EgrG_000071800	pathogen_EgG_scaffold_0010	3	F:GO:0003777; C:GO:0005868; P:GO:0007018	F:microtubule motor activity; C:cytoplasmic dynein complex; P:microtubule-based movement	EC:3.6.1.15	Nucleoside-triphosphate phosphatase
echinococcus_granulosus_prjeb121	EgrG_000809100	pathogen_EgG_scaffold_0001	2	F:GO:0008168; P:GO:0032259	F:methyltransferase activity; P:methylation
echinococcus_granulosus_prjeb121	EgrG_000503800	pathogen_EgG_scaffold_0004
echinococcus_granulosus_prjeb121	EgrG_000990900	pathogen_EgG_scaffold_0002	2	C:GO:0015630; C:GO:0044430	C:microtubule cytoskeleton; C:cytoskeletal part
echinococcus_granulosus_prjeb121	EgrG_000941100	pathogen_EgG_scaffold_0002	5	F:GO:0003774; C:GO:0005737; C:GO:0005874; P:GO:0007017; C:GO:0030286	F:motor activity; C:cytoplasm; C:microtubule; P:microtubule-based process; C:dynein complex	EC:3.6.1.15	Nucleoside-triphosphate phosphatase
echinococcus_granulosus_prjeb121	EgrG_001049900	pathogen_EgG_scaffold_0002	6	F:GO:0003774; C:GO:0005737; C:GO:0005874; P:GO:0007017; C:GO:0016021; C:GO:0030286	F:motor activity; C:cytoplasm; C:microtubule; P:microtubule-based process; C:integral component of membrane; C:dynein complex	EC:3.6.1.15	Nucleoside-triphosphate phosphatase
echinococcus_granulosus_prjeb121	EgrG_000991100	pathogen_EgG_scaffold_0002	5	F:GO:0003774; C:GO:0005737; C:GO:0005874; P:GO:0007017; C:GO:0030286	F:motor activity; C:cytoplasm; C:microtubule; P:microtubule-based process; C:dynein complex	EC:3.6.1.15	Nucleoside-triphosphate phosphatase
echinococcus_granulosus_prjeb121	EgrG_001111200	pathogen_EgG_scaffold_0006	6	F:GO:0003774; C:GO:0005737; C:GO:0005868; C:GO:0005874; P:GO:0007018; F:GO:0045505	F:motor activity; C:cytoplasm; C:cytoplasmic dynein complex; C:microtubule; P:microtubule-based movement; F:dynein intermediate chain binding	EC:3.6.1.15	Nucleoside-triphosphate phosphatase
echinococcus_granulosus_prjeb121	EgrG_000990800	pathogen_EgG_scaffold_0002	5	F:GO:0003774; C:GO:0005737; C:GO:0005874; P:GO:0007017; C:GO:0030286	F:motor activity; C:cytoplasm; C:microtubule; P:microtubule-based process; C:dynein complex	EC:3.6.1.15	Nucleoside-triphosphate phosphatase
echinococcus_granulosus_prjeb121	EgrG_000433600	pathogen_EgG_scaffold_0004	5	F:GO:0003774; C:GO:0005737; C:GO:0005874; P:GO:0007017; C:GO:0030286	F:motor activity; C:cytoplasm; C:microtubule; P:microtubule-based process; C:dynein complex	EC:3.6.1.15	Nucleoside-triphosphate phosphatase
echinococcus_granulosus_prjeb121	EgrG_000684700	pathogen_EgG_scaffold_0013	5	F:GO:0003774; C:GO:0005737; C:GO:0005874; P:GO:0007017; C:GO:0030286	F:motor activity; C:cytoplasm; C:microtubule; P:microtubule-based process; C:dynein complex	EC:3.6.1.15	Nucleoside-triphosphate phosphatase
echinococcus_granulosus_prjeb121	EgrG_000071400	pathogen_EgG_scaffold_0010	5	F:GO:0003774; C:GO:0005737; C:GO:0005874; P:GO:0007017; C:GO:0030286	F:motor activity; C:cytoplasm; C:microtubule; P:microtubule-based process; C:dynein complex	EC:3.6.1.15	Nucleoside-triphosphate phosphatase
echinococcus_granulosus_prjeb121	EgrG_000182400	pathogen_EgG_scaffold_0008	5	F:GO:0003774; C:GO:0005737; C:GO:0005874; P:GO:0007017; C:GO:0030286	F:motor activity; C:cytoplasm; C:microtubule; P:microtubule-based process; C:dynein complex	EC:3.6.1.15	Nucleoside-triphosphate phosphatase
echinococcus_granulosus_prjeb121	EgrG_001111300	pathogen_EgG_scaffold_0006	6	F:GO:0003774; C:GO:0005737; C:GO:0005868; C:GO:0005874; P:GO:0007018; F:GO:0045505	F:motor activity; C:cytoplasm; C:cytoplasmic dynein complex; C:microtubule; P:microtubule-based movement; F:dynein intermediate chain binding	EC:3.6.1.15	Nucleoside-triphosphate phosphatase
echinococcus_granulosus_prjeb121	EgrG_000074300	pathogen_EgG_scaffold_0010	1	C:GO:0043229	C:intracellular organelle
echinococcus_granulosus_prjeb121	EgrG_000333300	pathogen_EgG_scaffold_0031	1	C:GO:0016020	C:membrane
echinococcus_granulosus_prjeb121	EgrG_000655300	pathogen_EgG_scaffold_0003	2	F:GO:0008270; C:GO:0016021	F:zinc ion binding; C:integral component of membrane
echinococcus_granulosus_prjeb121	EgrG_000067800	pathogen_EgG_scaffold_0010	2	F:GO:0003779; F:GO:0008270	F:actin binding; F:zinc ion binding
echinococcus_granulosus_prjeb121	EgrG_000460500	pathogen_EgG_scaffold_0004	1	F:GO:0005515	F:protein binding
echinococcus_granulosus_prjeb121	EgrG_001199800	pathogen_EgG_scaffold_0012
echinococcus_granulosus_prjeb121	EgrG_000941500	pathogen_EgG_scaffold_0002	4	F:GO:0008270; F:GO:0016874; P:GO:0016925; F:GO:0019789	F:zinc ion binding; F:ligase activity; P:protein sumoylation; F:SUMO transferase activity
echinococcus_granulosus_prjeb121	EgrG_000906500	pathogen_EgG_scaffold_0001	3	C:GO:0005623; F:GO:0016874; P:GO:0046907	C:cell; F:ligase activity; P:intracellular transport
echinococcus_granulosus_prjeb121	EgrG_000145600	pathogen_EgG_scaffold_0021	2	C:GO:0016021; F:GO:0016874	C:integral component of membrane; F:ligase activity
echinococcus_granulosus_prjeb121	EgrG_000153500	pathogen_EgG_scaffold_0008	3	F:GO:0008270; C:GO:0016021; F:GO:0016874	F:zinc ion binding; C:integral component of membrane; F:ligase activity
echinococcus_granulosus_prjeb121	EgrG_001044900	pathogen_EgG_scaffold_0002	8	F:GO:0004674; F:GO:0004842; F:GO:0005524; C:GO:0005634; P:GO:0006468; P:GO:0010390; F:GO:0016874; F:GO:0046872	F:protein serine/threonine kinase activity; F:ubiquitin-protein transferase activity; F:ATP binding; C:nucleus; P:protein phosphorylation; P:histone monoubiquitination; F:ligase activity; F:metal ion binding	EC:2.7.11	Transferring phosphorus-containing groups
echinococcus_granulosus_prjeb121	EgrG_000326100	pathogen_EgG_scaffold_0014	3	F:GO:0004842; P:GO:0016567; F:GO:0016874	F:ubiquitin-protein transferase activity; P:protein ubiquitination; F:ligase activity
echinococcus_granulosus_prjeb121	EgrG_000424000	pathogen_EgG_scaffold_0004	3	F:GO:0004842; P:GO:0016567; F:GO:0016874	F:ubiquitin-protein transferase activity; P:protein ubiquitination; F:ligase activity
echinococcus_granulosus_prjeb121	EgrG_000331300	pathogen_EgG_scaffold_0031	5	F:GO:0004842; F:GO:0008270; P:GO:0016567; F:GO:0016874; F:GO:0043130	F:ubiquitin-protein transferase activity; F:zinc ion binding; P:protein ubiquitination; F:ligase activity; F:ubiquitin binding
echinococcus_granulosus_prjeb121	EgrG_000153400	pathogen_EgG_scaffold_0008	3	F:GO:0008270; C:GO:0016021; F:GO:0016874	F:zinc ion binding; C:integral component of membrane; F:ligase activity
echinococcus_granulosus_prjeb121	EgrG_001179800	pathogen_EgG_scaffold_0012	4	F:GO:0004842; C:GO:0005634; P:GO:0016567; P:GO:0036297	F:ubiquitin-protein transferase activity; C:nucleus; P:protein ubiquitination; P:interstrand cross-link repair
echinococcus_granulosus_prjeb121	EgrG_000244300	pathogen_EgG_scaffold_0005	2	C:GO:0016021; F:GO:0016874	C:integral component of membrane; F:ligase activity
echinococcus_granulosus_prjeb121	EgrG_000874800	pathogen_EgG_scaffold_0001	6	F:GO:0008270; P:GO:0016055; P:GO:0016567; F:GO:0016874; F:GO:0061630; F:GO:0072572	F:zinc ion binding; P:Wnt signaling pathway; P:protein ubiquitination; F:ligase activity; F:ubiquitin protein ligase activity; F:poly-ADP-D-ribose binding
echinococcus_granulosus_prjeb121	EgrG_000226400	pathogen_EgG_scaffold_0005	2	F:GO:0016874; F:GO:0046872	F:ligase activity; F:metal ion binding
echinococcus_granulosus_prjeb121	EgrG_001096700	pathogen_EgG_scaffold_0014	3	F:GO:0005524; F:GO:0016874; F:GO:0046872	F:ATP binding; F:ligase activity; F:metal ion binding
echinococcus_granulosus_prjeb121	EgrG_000453600	pathogen_EgG_scaffold_0004	1	F:GO:0046872	F:metal ion binding
echinococcus_granulosus_prjeb121	EgrG_000106000	pathogen_EgG_scaffold_0009	3	F:GO:0004842; P:GO:0016567; F:GO:0016874	F:ubiquitin-protein transferase activity; P:protein ubiquitination; F:ligase activity
echinococcus_granulosus_prjeb121	EgrG_000728800	pathogen_EgG_scaffold_0024	4	F:GO:0008270; P:GO:0016567; F:GO:0016874; F:GO:0061630	F:zinc ion binding; P:protein ubiquitination; F:ligase activity; F:ubiquitin protein ligase activity
echinococcus_granulosus_prjeb121	EgrG_000627900	pathogen_EgG_scaffold_0003	5	P:GO:0016567; F:GO:0016874; F:GO:0061630; C:GO:1990112; P:GO:1990116	P:protein ubiquitination; F:ligase activity; F:ubiquitin protein ligase activity; C:RQC complex; P:ribosome-associated ubiquitin-dependent protein catabolic process
echinococcus_granulosus_prjeb121	EgrG_000815900	pathogen_EgG_scaffold_0001	1	F:GO:0016874	F:ligase activity
echinococcus_granulosus_prjeb121	EgrG_000662900	pathogen_EgG_scaffold_0003	2	F:GO:0016874; F:GO:0046872	F:ligase activity; F:metal ion binding
echinococcus_granulosus_prjeb121	EgrG_000716300	pathogen_EgG_scaffold_0016	3	F:GO:0008270; C:GO:0016021; F:GO:0016874	F:zinc ion binding; C:integral component of membrane; F:ligase activity
echinococcus_granulosus_prjeb121	EgrG_000619000	pathogen_EgG_scaffold_0003	3	F:GO:0008270; C:GO:0016021; F:GO:0016874	F:zinc ion binding; C:integral component of membrane; F:ligase activity
echinococcus_granulosus_prjeb121	EgrG_000694700	pathogen_EgG_scaffold_0013	1	F:GO:0016874	F:ligase activity
echinococcus_granulosus_prjeb121	EgrG_000497500	pathogen_EgG_scaffold_0004	3	C:GO:0005856; C:GO:0016021; F:GO:0016874	C:cytoskeleton; C:integral component of membrane; F:ligase activity
echinococcus_granulosus_prjeb121	EgrG_000846800	pathogen_EgG_scaffold_0001	5	F:GO:0004842; F:GO:0008270; P:GO:0016567; F:GO:0016874; C:GO:0044424	F:ubiquitin-protein transferase activity; F:zinc ion binding; P:protein ubiquitination; F:ligase activity; C:intracellular part
echinococcus_granulosus_prjeb121	EgrG_000846350	pathogen_EgG_scaffold_0001	2	F:GO:0008270; F:GO:0016874	F:zinc ion binding; F:ligase activity
echinococcus_granulosus_prjeb121	EgrG_001011300	pathogen_EgG_scaffold_0002	9	C:GO:0005634; C:GO:0005737; P:GO:0006915; P:GO:0007275; F:GO:0008270; P:GO:0016567; F:GO:0016874; P:GO:0043161; F:GO:0061630	C:nucleus; C:cytoplasm; P:apoptotic process; P:multicellular organism development; F:zinc ion binding; P:protein ubiquitination; F:ligase activity; P:proteasome-mediated ubiquitin-dependent protein catabolic process; F:ubiquitin protein ligase activity
echinococcus_granulosus_prjeb121	EgrG_001189600	pathogen_EgG_scaffold_0012	7	C:GO:0000836; F:GO:0008270; C:GO:0016021; P:GO:0016567; F:GO:0016874; P:GO:0030433; F:GO:0061630	C:Hrd1p ubiquitin ligase complex; F:zinc ion binding; C:integral component of membrane; P:protein ubiquitination; F:ligase activity; P:ubiquitin-dependent ERAD pathway; F:ubiquitin protein ligase activity
echinococcus_granulosus_prjeb121	EgrG_000477900	pathogen_EgG_scaffold_0004	6	F:GO:0008270; C:GO:0016021; P:GO:0016567; F:GO:0016874; F:GO:0061630; P:GO:0071596	F:zinc ion binding; C:integral component of membrane; P:protein ubiquitination; F:ligase activity; F:ubiquitin protein ligase activity; P:ubiquitin-dependent protein catabolic process via the N-end rule pathway
echinococcus_granulosus_prjeb121	EgrG_000812800	pathogen_EgG_scaffold_0001	3	F:GO:0004842; P:GO:0016567; F:GO:0016874	F:ubiquitin-protein transferase activity; P:protein ubiquitination; F:ligase activity
echinococcus_granulosus_prjeb121	EgrG_000732100	pathogen_EgG_scaffold_0037	2	F:GO:0003676; F:GO:0046872	F:nucleic acid binding; F:metal ion binding
echinococcus_granulosus_prjeb121	EgrG_000770200	pathogen_EgG_scaffold_0001	4	F:GO:0003700; C:GO:0005634; P:GO:0006355; F:GO:0043565	F:DNA-binding transcription factor activity; C:nucleus; P:regulation of transcription, DNA-templated; F:sequence-specific DNA binding
echinococcus_granulosus_prjeb121	EgrG_000703800	pathogen_EgG_scaffold_0013	2	F:GO:0005096; P:GO:0043547	F:GTPase activator activity; P:positive regulation of GTPase activity
echinococcus_granulosus_prjeb121	EgrG_000828300	pathogen_EgG_scaffold_0001	2	C:GO:0016021; F:GO:0016787	C:integral component of membrane; F:hydrolase activity
echinococcus_granulosus_prjeb121	EgrG_001069200	pathogen_EgG_scaffold_0002	3	C:GO:0005886; C:GO:0016021; F:GO:0047390	C:plasma membrane; C:integral component of membrane; F:glycerophosphocholine cholinephosphodiesterase activity	EC:3.1.4.38	Glycerophosphocholine cholinephosphodiesterase
echinococcus_granulosus_prjeb121	EgrG_000218000	pathogen_EgG_scaffold_0005
echinococcus_granulosus_prjeb121	EgrG_000350400	pathogen_EgG_scaffold_0011	1	F:GO:0005509	F:calcium ion binding
echinococcus_granulosus_prjeb121	EgrG_0004682150	pathogen_EgG_scaffold_0004	1	C:GO:0016021	C:integral component of membrane
echinococcus_granulosus_prjeb121	EgrG_001015900	pathogen_EgG_scaffold_0002	1	C:GO:0016021	C:integral component of membrane
echinococcus_granulosus_prjeb121	EgrG_000214700	pathogen_EgG_scaffold_0005	5	F:GO:0003735; F:GO:0005509; C:GO:0005840; P:GO:0006412; P:GO:0006851	F:structural constituent of ribosome; F:calcium ion binding; C:ribosome; P:translation; P:mitochondrial calcium ion transmembrane transport
echinococcus_granulosus_prjeb121	EgrG_001096100	pathogen_EgG_scaffold_0014
echinococcus_granulosus_prjeb121	EgrG_000781500	pathogen_EgG_scaffold_0001	1	F:GO:0005509	F:calcium ion binding
echinococcus_granulosus_prjeb121	EgrG_000106400	pathogen_EgG_scaffold_0009	4	F:GO:0004867; P:GO:0007160; P:GO:0010951; C:GO:0016020	F:serine-type endopeptidase inhibitor activity; P:cell-matrix adhesion; P:negative regulation of endopeptidase activity; C:membrane
echinococcus_granulosus_prjeb121	EgrG_000255800	pathogen_EgG_scaffold_0005	4	F:GO:0004867; P:GO:0007160; P:GO:0010951; C:GO:0016020	F:serine-type endopeptidase inhibitor activity; P:cell-matrix adhesion; P:negative regulation of endopeptidase activity; C:membrane
echinococcus_granulosus_prjeb121	EgrG_000438900	pathogen_EgG_scaffold_0004	2	P:GO:0000027; F:GO:0005509	P:ribosomal large subunit assembly; F:calcium ion binding
echinococcus_granulosus_prjeb121	EgrG_000056700	pathogen_EgG_scaffold_0010	1	C:GO:0016021	C:integral component of membrane
echinococcus_granulosus_prjeb121	EgrG_000524400	pathogen_EgG_scaffold_0007	2	P:GO:0007154; C:GO:0016021	P:cell communication; C:integral component of membrane
echinococcus_granulosus_prjeb121	EgrG_000656100	pathogen_EgG_scaffold_0003	2	C:GO:0016020; C:GO:0016021	C:membrane; C:integral component of membrane
echinococcus_granulosus_prjeb121	EgrG_000689900	pathogen_EgG_scaffold_0013	1	F:GO:0003723	F:RNA binding
echinococcus_granulosus_prjeb121	EgrG_000659700	pathogen_EgG_scaffold_0003	1	F:GO:0003723	F:RNA binding
echinococcus_granulosus_prjeb121	EgrG_000962800	pathogen_EgG_scaffold_0002
echinococcus_granulosus_prjeb121	EgrG_000805300	pathogen_EgG_scaffold_0001	1	C:GO:0016021	C:integral component of membrane
echinococcus_granulosus_prjeb121	EgrG_000113800	pathogen_EgG_scaffold_0009	2	F:GO:0003746; P:GO:0006414	F:translation elongation factor activity; P:translational elongation
echinococcus_granulosus_prjeb121	EgrG_000865300	pathogen_EgG_scaffold_0001	6	F:GO:0003746; F:GO:0003924; F:GO:0005525; P:GO:0006414; P:GO:0006488; C:GO:0016021	F:translation elongation factor activity; F:GTPase activity; F:GTP binding; P:translational elongation; P:dolichol-linked oligosaccharide biosynthetic process; C:integral component of membrane	EC:3.6.1.15	Nucleoside-triphosphate phosphatase
echinococcus_granulosus_prjeb121	EgrG_000102600	pathogen_EgG_scaffold_0009	4	F:GO:0003746; F:GO:0003924; F:GO:0005525; P:GO:0006414	F:translation elongation factor activity; F:GTPase activity; F:GTP binding; P:translational elongation	EC:3.6.1.15	Nucleoside-triphosphate phosphatase
echinococcus_granulosus_prjeb121	EgrG_001009200	pathogen_EgG_scaffold_0002	4	F:GO:0003746; F:GO:0003924; F:GO:0005525; P:GO:0006414	F:translation elongation factor activity; F:GTPase activity; F:GTP binding; P:translational elongation	EC:3.6.1.15	Nucleoside-triphosphate phosphatase
echinococcus_granulosus_prjeb121	EgrG_000881700	pathogen_EgG_scaffold_0001	4	P:GO:0002098; C:GO:0005634; C:GO:0005737; C:GO:0033588	P:tRNA wobble uridine modification; C:nucleus; C:cytoplasm; C:Elongator holoenzyme complex
echinococcus_granulosus_prjeb121	EgrG_001198850	pathogen_EgG_scaffold_0012	3	P:GO:0002098; C:GO:0016021; C:GO:0033588	P:tRNA wobble uridine modification; C:integral component of membrane; C:Elongator holoenzyme complex
echinococcus_granulosus_prjeb121	EgrG_000610800	pathogen_EgG_scaffold_0003	2	P:GO:0002098; C:GO:0033588	P:tRNA wobble uridine modification; C:Elongator holoenzyme complex
echinococcus_granulosus_prjeb121	EgrG_000610700	pathogen_EgG_scaffold_0003	2	P:GO:0002098; C:GO:0033588	P:tRNA wobble uridine modification; C:Elongator holoenzyme complex
echinococcus_granulosus_prjeb121	EgrG_001098900	pathogen_EgG_scaffold_0014	5	F:GO:0003746; P:GO:0006368; P:GO:0006414; C:GO:0030891; C:GO:0070449	F:translation elongation factor activity; P:transcription elongation from RNA polymerase II promoter; P:translational elongation; C:VCB complex; C:elongin complex
echinococcus_granulosus_prjeb121	EgrG_000434910	pathogen_EgG_scaffold_0004	3	C:GO:0005737; P:GO:0008152; F:GO:0033925	C:cytoplasm; P:metabolic process; F:mannosyl-glycoprotein endo-beta-N-acetylglucosaminidase activity	EC:3.2.1.96	Mannosyl-glycoprotein endo-beta-N-acetylglucosaminidase
echinococcus_granulosus_prjeb121	EgrG_000042800	pathogen_EgG_scaffold_0020	1	C:GO:0016021	C:integral component of membrane
echinococcus_granulosus_prjeb121	EgrG_000452000	pathogen_EgG_scaffold_0004	4	F:GO:0004519; F:GO:0004527; F:GO:0046983; P:GO:0090305	F:endonuclease activity; F:exonuclease activity; F:protein dimerization activity; P:nucleic acid phosphodiester bond hydrolysis
echinococcus_granulosus_prjeb121	EgrG_000100500	pathogen_EgG_scaffold_0009	7	F:GO:0003676; F:GO:0004519; F:GO:0005096; C:GO:0016021; P:GO:0043547; F:GO:0046872; P:GO:0090305	F:nucleic acid binding; F:endonuclease activity; F:GTPase activator activity; C:integral component of membrane; P:positive regulation of GTPase activity; F:metal ion binding; P:nucleic acid phosphodiester bond hydrolysis
echinococcus_granulosus_prjeb121	EgrG_001090300	pathogen_EgG_scaffold_0014	10	F:GO:0000703; F:GO:0003677; F:GO:0004519; C:GO:0005634; C:GO:0005739; P:GO:0006285; F:GO:0046872; F:GO:0051539; P:GO:0090305; F:GO:0140078	F:oxidized pyrimidine nucleobase lesion DNA N-glycosylase activity; F:DNA binding; F:endonuclease activity; C:nucleus; C:mitochondrion; P:base-excision repair, AP site formation; F:metal ion binding; F:4 iron, 4 sulfur cluster binding; P:nucleic acid phosphodiester bond hydrolysis; F:class I DNA-(apurinic or apyrimidinic site) endonuclease activity	EC:4.2.99.18	DNA-(apurinic or apyrimidinic site) lyase
echinococcus_granulosus_prjeb121	EgrG_000465700	pathogen_EgG_scaffold_0004	3	F:GO:0004519; P:GO:0006281; P:GO:0090305	F:endonuclease activity; P:DNA repair; P:nucleic acid phosphodiester bond hydrolysis
echinococcus_granulosus_prjeb121	EgrG_001064500	pathogen_EgG_scaffold_0002	2	C:GO:0005737; P:GO:0006897	C:cytoplasm; P:endocytosis
echinococcus_granulosus_prjeb121	EgrG_000060900	pathogen_EgG_scaffold_0010	1	C:GO:0005737	C:cytoplasm
echinococcus_granulosus_prjeb121	EgrG_001055100	pathogen_EgG_scaffold_0002	1	C:GO:0016021	C:integral component of membrane
echinococcus_granulosus_prjeb121	EgrG_001177200	pathogen_EgG_scaffold_0012	1	C:GO:0016021	C:integral component of membrane
echinococcus_granulosus_prjeb121	EgrG_000851000	pathogen_EgG_scaffold_0001	1	F:GO:0030246	F:carbohydrate binding
echinococcus_granulosus_prjeb121	EgrG_000773200	pathogen_EgG_scaffold_0001	4	F:GO:0004571; F:GO:0005509; P:GO:0008152; C:GO:0016021	F:mannosyl-oligosaccharide 1,2-alpha-mannosidase activity; F:calcium ion binding; P:metabolic process; C:integral component of membrane	EC:3.2.1.113; EC:3.2.1.24	Mannosyl-oligosaccharide 1,2-alpha-mannosidase; Alpha-mannosidase
echinococcus_granulosus_prjeb121	EgrG_001168800	pathogen_EgG_scaffold_0012	4	F:GO:0005319; F:GO:0005524; P:GO:0006869; C:GO:0016021	F:lipid transporter activity; F:ATP binding; P:lipid transport; C:integral component of membrane
echinococcus_granulosus_prjeb121	EgrG_000245100	pathogen_EgG_scaffold_0005	4	F:GO:0003756; C:GO:0005783; F:GO:0016671; P:GO:0055114	F:protein disulfide isomerase activity; C:endoplasmic reticulum; F:oxidoreductase activity, acting on a sulfur group of donors, disulfide as acceptor; P:oxidation-reduction process	EC:5.3.4.1	Protein disulfide-isomerase
echinococcus_granulosus_prjeb121	EgrG_000085200	pathogen_EgG_scaffold_0015	4	F:GO:0003723; F:GO:0004525; P:GO:0006396; P:GO:0090502	F:RNA binding; F:ribonuclease III activity; P:RNA processing; P:RNA phosphodiester bond hydrolysis, endonucleolytic	EC:3.1.30; EC:3.1.26; EC:3.1.26.3	Acting on ester bonds; Acting on ester bonds; Ribonuclease III
echinococcus_granulosus_prjeb121	EgrG_001177500	pathogen_EgG_scaffold_0012	4	F:GO:0004222; P:GO:0006508; P:GO:0007218; C:GO:0016021	F:metalloendopeptidase activity; P:proteolysis; P:neuropeptide signaling pathway; C:integral component of membrane	EC:3.4.24	Acting on peptide bonds (peptidases)
echinococcus_granulosus_prjeb121	EgrG_000589200	pathogen_EgG_scaffold_0003
echinococcus_granulosus_prjeb121	EgrG_000439300	pathogen_EgG_scaffold_0004	1	F:GO:0003676	F:nucleic acid binding
echinococcus_granulosus_prjeb121	EgrG_000179600	pathogen_EgG_scaffold_0008	4	C:GO:0000015; F:GO:0000287; F:GO:0004634; P:GO:0006096	C:phosphopyruvate hydratase complex; F:magnesium ion binding; F:phosphopyruvate hydratase activity; P:glycolytic process	EC:4.2.1.11	Phosphopyruvate hydratase
echinococcus_granulosus_prjeb121	EgrG_000669500	pathogen_EgG_scaffold_0003	5	P:GO:0000226; P:GO:0006886; C:GO:0015630; P:GO:0016192; C:GO:0030117	P:microtubule cytoskeleton organization; P:intracellular protein transport; C:microtubule cytoskeleton; P:vesicle-mediated transport; C:membrane coat
echinococcus_granulosus_prjeb121	EgrG_000409500	pathogen_EgG_scaffold_0019	4	F:GO:0004713; F:GO:0005524; C:GO:0016021; P:GO:0018108	F:protein tyrosine kinase activity; F:ATP binding; C:integral component of membrane; P:peptidyl-tyrosine phosphorylation	EC:2.7.10	Transferring phosphorus-containing groups
echinococcus_granulosus_prjeb121	EgrG_000514500	pathogen_EgG_scaffold_0004	1	C:GO:0016021	C:integral component of membrane
echinococcus_granulosus_prjeb121	EgrG_000075800	pathogen_EgG_scaffold_0010	5	F:GO:0004714; F:GO:0005524; P:GO:0007169; C:GO:0016021; P:GO:0018108	F:transmembrane receptor protein tyrosine kinase activity; F:ATP binding; P:transmembrane receptor protein tyrosine kinase signaling pathway; C:integral component of membrane; P:peptidyl-tyrosine phosphorylation	EC:2.7.10; EC:2.7.10.1; EC:2.7.11	Transferring phosphorus-containing groups; Receptor protein-tyrosine kinase; Transferring phosphorus-containing groups
echinococcus_granulosus_prjeb121	EgrG_000099700	pathogen_EgG_scaffold_0009	2	F:GO:0016301; P:GO:0016310	F:kinase activity; P:phosphorylation
echinococcus_granulosus_prjeb121	EgrG_000203000	pathogen_EgG_scaffold_0005	3	P:GO:0006084; F:GO:0016301; P:GO:0016310	P:acetyl-CoA metabolic process; F:kinase activity; P:phosphorylation
echinococcus_granulosus_prjeb121	EgrG_000581800	pathogen_EgG_scaffold_0003	1	F:GO:0005509	F:calcium ion binding
echinococcus_granulosus_prjeb121	EgrG_000992500	pathogen_EgG_scaffold_0002	3	C:GO:0016021; F:GO:0016491; P:GO:0055114	C:integral component of membrane; F:oxidoreductase activity; P:oxidation-reduction process
echinococcus_granulosus_prjeb121	EgrG_000708500	pathogen_EgG_scaffold_0013	2	F:GO:0003824; F:GO:0050662	F:catalytic activity; F:coenzyme binding
echinococcus_granulosus_prjeb121	EgrG_001144100	pathogen_EgG_scaffold_0006	1	F:GO:0003676	F:nucleic acid binding
echinococcus_granulosus_prjeb121	EgrG_001137900	pathogen_EgG_scaffold_0006
echinococcus_granulosus_prjeb121	EgrG_000609000	pathogen_EgG_scaffold_0003	3	F:GO:0005337; C:GO:0016021; P:GO:1901642	F:nucleoside transmembrane transporter activity; C:integral component of membrane; P:nucleoside transmembrane transport
echinococcus_granulosus_prjeb121	EgrG_001034000	pathogen_EgG_scaffold_0002	4	F:GO:0004571; F:GO:0005509; P:GO:0008152; C:GO:0016020	F:mannosyl-oligosaccharide 1,2-alpha-mannosidase activity; F:calcium ion binding; P:metabolic process; C:membrane	EC:3.2.1.113; EC:3.2.1.24	Mannosyl-oligosaccharide 1,2-alpha-mannosidase; Alpha-mannosidase
echinococcus_granulosus_prjeb121	EgrG_001033900	pathogen_EgG_scaffold_0002	4	F:GO:0004571; F:GO:0005509; P:GO:0008152; C:GO:0016020	F:mannosyl-oligosaccharide 1,2-alpha-mannosidase activity; F:calcium ion binding; P:metabolic process; C:membrane	EC:3.2.1.113; EC:3.2.1.24	Mannosyl-oligosaccharide 1,2-alpha-mannosidase; Alpha-mannosidase
echinococcus_granulosus_prjeb121	EgrG_000774100	pathogen_EgG_scaffold_0001	5	F:GO:0004571; F:GO:0005509; P:GO:0008152; C:GO:0016020; F:GO:0070569	F:mannosyl-oligosaccharide 1,2-alpha-mannosidase activity; F:calcium ion binding; P:metabolic process; C:membrane; F:uridylyltransferase activity	EC:3.2.1.113; EC:3.2.1.24	Mannosyl-oligosaccharide 1,2-alpha-mannosidase; Alpha-mannosidase
echinococcus_granulosus_prjeb121	EgrG_000807400	pathogen_EgG_scaffold_0001	4	F:GO:0004571; F:GO:0005509; P:GO:0008152; C:GO:0016020	F:mannosyl-oligosaccharide 1,2-alpha-mannosidase activity; F:calcium ion binding; P:metabolic process; C:membrane	EC:3.2.1.113; EC:3.2.1.24	Mannosyl-oligosaccharide 1,2-alpha-mannosidase; Alpha-mannosidase
echinococcus_granulosus_prjeb121	EgrG_001046500	pathogen_EgG_scaffold_0002	1	F:GO:0003676	F:nucleic acid binding
echinococcus_granulosus_prjeb121	EgrG_000057100	pathogen_EgG_scaffold_0010	3	F:GO:0003676; F:GO:0004527; P:GO:0090305	F:nucleic acid binding; F:exonuclease activity; P:nucleic acid phosphodiester bond hydrolysis
echinococcus_granulosus_prjeb121	EgrG_000930000	pathogen_EgG_scaffold_0018	4	C:GO:0005783; C:GO:0016021; P:GO:0030433; F:GO:0031625	C:endoplasmic reticulum; C:integral component of membrane; P:ubiquitin-dependent ERAD pathway; F:ubiquitin protein ligase binding
echinococcus_granulosus_prjeb121	EgrG_001117400	pathogen_EgG_scaffold_0006	5	C:GO:0005789; P:GO:0006621; P:GO:0015031; C:GO:0016021; F:GO:0046923	C:endoplasmic reticulum membrane; P:protein retention in ER lumen; P:protein transport; C:integral component of membrane; F:ER retention sequence binding
echinococcus_granulosus_prjeb121	EgrG_000131100	pathogen_EgG_scaffold_0040	5	C:GO:0005789; P:GO:0006621; P:GO:0015031; C:GO:0016021; F:GO:0046923	C:endoplasmic reticulum membrane; P:protein retention in ER lumen; P:protein transport; C:integral component of membrane; F:ER retention sequence binding
echinococcus_granulosus_prjeb121	EgrG_000547500	pathogen_EgG_scaffold_0007	1	C:GO:0072546	C:ER membrane protein complex
echinococcus_granulosus_prjeb121	EgrG_000079900	pathogen_EgG_scaffold_0010	3	F:GO:0003924; F:GO:0005525; P:GO:0045721	F:GTPase activity; F:GTP binding; P:negative regulation of gluconeogenesis	EC:3.6.1.15	Nucleoside-triphosphate phosphatase
echinococcus_granulosus_prjeb121	EgrG_000965300	pathogen_EgG_scaffold_0002
echinococcus_granulosus_prjeb121	EgrG_000999800	pathogen_EgG_scaffold_0002
echinococcus_granulosus_prjeb121	EgrG_000699900	pathogen_EgG_scaffold_0013	5	F:GO:0003677; F:GO:0003899; C:GO:0005634; P:GO:0006351; F:GO:0016787	F:DNA binding; F:DNA-directed 5'-3' RNA polymerase activity; C:nucleus; P:transcription, DNA-templated; F:hydrolase activity	EC:2.7.7.6	DNA-directed RNA polymerase
echinococcus_granulosus_prjeb121	EgrG_000824000	pathogen_EgG_scaffold_0001	3	C:GO:0005615; P:GO:0006508; F:GO:0008233	C:extracellular space; P:proteolysis; F:peptidase activity
echinococcus_granulosus_prjeb121	EgrG_000452200	pathogen_EgG_scaffold_0004	3	P:GO:0008654; C:GO:0016021; F:GO:0016780	P:phospholipid biosynthetic process; C:integral component of membrane; F:phosphotransferase activity, for other substituted phosphate groups
echinococcus_granulosus_prjeb121	EgrG_001090400	pathogen_EgG_scaffold_0014	1	F:GO:0003676	F:nucleic acid binding
echinococcus_granulosus_prjeb121	EgrG_001099200	pathogen_EgG_scaffold_0014	6	P:GO:0000122; P:GO:0001709; F:GO:0003700; C:GO:0005634; F:GO:0043565; P:GO:0045596	P:negative regulation of transcription by RNA polymerase II; P:cell fate determination; F:DNA-binding transcription factor activity; C:nucleus; F:sequence-specific DNA binding; P:negative regulation of cell differentiation
echinococcus_granulosus_prjeb121	EgrG_001193600	pathogen_EgG_scaffold_0012	4	F:GO:0003743; F:GO:0004386; F:GO:0005524; P:GO:0006413	F:translation initiation factor activity; F:helicase activity; F:ATP binding; P:translational initiation	EC:3.6.1.15	Nucleoside-triphosphate phosphatase
echinococcus_granulosus_prjeb121	EgrG_000666300	pathogen_EgG_scaffold_0003	4	F:GO:0003743; F:GO:0004386; F:GO:0005524; P:GO:0006413	F:translation initiation factor activity; F:helicase activity; F:ATP binding; P:translational initiation	EC:3.6.1.15	Nucleoside-triphosphate phosphatase
echinococcus_granulosus_prjeb121	EgrG_000801200	pathogen_EgG_scaffold_0001	3	F:GO:0003747; C:GO:0005737; P:GO:0006415	F:translation release factor activity; C:cytoplasm; P:translational termination
echinococcus_granulosus_prjeb121	EgrG_000927400	pathogen_EgG_scaffold_0018	3	F:GO:0004615; C:GO:0005737; P:GO:0009298	F:phosphomannomutase activity; C:cytoplasm; P:GDP-mannose biosynthetic process	EC:5.4.2.8	Phosphomannomutase
echinococcus_granulosus_prjeb121	EgrG_000640100	pathogen_EgG_scaffold_0003	2	F:GO:0003924; F:GO:0005525	F:GTPase activity; F:GTP binding	EC:3.6.1.15	Nucleoside-triphosphate phosphatase
echinococcus_granulosus_prjeb121	EgrG_000169400	pathogen_EgG_scaffold_0008	2	F:GO:0003746; P:GO:0006414	F:translation elongation factor activity; P:translational elongation
echinococcus_granulosus_prjeb121	EgrG_000129400	pathogen_EgG_scaffold_0009	3	F:GO:0004609; P:GO:0008654; C:GO:0016021	F:phosphatidylserine decarboxylase activity; P:phospholipid biosynthetic process; C:integral component of membrane	EC:4.1.1.65	Phosphatidylserine decarboxylase
echinococcus_granulosus_prjeb121	EgrG_000841500	pathogen_EgG_scaffold_0001	4	F:GO:0003743; F:GO:0003924; F:GO:0005525; P:GO:0006413	F:translation initiation factor activity; F:GTPase activity; F:GTP binding; P:translational initiation	EC:3.6.1.15	Nucleoside-triphosphate phosphatase
echinococcus_granulosus_prjeb121	EgrG_000632700	pathogen_EgG_scaffold_0003	1	F:GO:0003723	F:RNA binding
echinococcus_granulosus_prjeb121	EgrG_000525500	pathogen_EgG_scaffold_0007	3	F:GO:0003743; P:GO:0006413; C:GO:0016021	F:translation initiation factor activity; P:translational initiation; C:integral component of membrane
echinococcus_granulosus_prjeb121	EgrG_000183600	pathogen_EgG_scaffold_0008	5	F:GO:0003743; F:GO:0004672; F:GO:0005524; P:GO:0006413; P:GO:0006468	F:translation initiation factor activity; F:protein kinase activity; F:ATP binding; P:translational initiation; P:protein phosphorylation
echinococcus_granulosus_prjeb121	EgrG_000527600	pathogen_EgG_scaffold_0007	6	F:GO:0003743; F:GO:0004672; F:GO:0005524; P:GO:0006413; P:GO:0006468; C:GO:0016021	F:translation initiation factor activity; F:protein kinase activity; F:ATP binding; P:translational initiation; P:protein phosphorylation; C:integral component of membrane
echinococcus_granulosus_prjeb121	EgrG_000911700	pathogen_EgG_scaffold_0026	3	F:GO:0003743; P:GO:0006413; P:GO:0031047	F:translation initiation factor activity; P:translational initiation; P:gene silencing by RNA
echinococcus_granulosus_prjeb121	EgrG_000911600	pathogen_EgG_scaffold_0025	3	F:GO:0003743; P:GO:0006413; P:GO:0031047	F:translation initiation factor activity; P:translational initiation; P:gene silencing by RNA
echinococcus_granulosus_prjeb121	EgrG_000739100	pathogen_EgG_scaffold_0025	3	F:GO:0003743; P:GO:0006413; P:GO:0031047	F:translation initiation factor activity; P:translational initiation; P:gene silencing by RNA
echinococcus_granulosus_prjeb121	EgrG_000705100	pathogen_EgG_scaffold_0013	2	P:GO:0001731; F:GO:0003743	P:formation of translation preinitiation complex; F:translation initiation factor activity
echinococcus_granulosus_prjeb121	EgrG_001125000	pathogen_EgG_scaffold_0006	7	P:GO:0001732; P:GO:0002191; F:GO:0003743; C:GO:0005852; C:GO:0016282; C:GO:0033290; F:GO:0098808	P:formation of cytoplasmic translation initiation complex; P:cap-dependent translational initiation; F:translation initiation factor activity; C:eukaryotic translation initiation factor 3 complex; C:eukaryotic 43S preinitiation complex; C:eukaryotic 48S preinitiation complex; F:mRNA cap binding
echinococcus_granulosus_prjeb121	EgrG_000128100	pathogen_EgG_scaffold_0009	10	C:GO:0000786; P:GO:0001732; F:GO:0003677; F:GO:0003743; C:GO:0005634; C:GO:0005852; C:GO:0016282; F:GO:0031369; C:GO:0033290; F:GO:0046982	C:nucleosome; P:formation of cytoplasmic translation initiation complex; F:DNA binding; F:translation initiation factor activity; C:nucleus; C:eukaryotic translation initiation factor 3 complex; C:eukaryotic 43S preinitiation complex; F:translation initiation factor binding; C:eukaryotic 48S preinitiation complex; F:protein heterodimerization activity
echinococcus_granulosus_prjeb121	EgrG_000445000	pathogen_EgG_scaffold_0004	10	P:GO:0001732; F:GO:0003743; F:GO:0004713; F:GO:0005524; C:GO:0005852; C:GO:0016021; C:GO:0016282; P:GO:0018108; F:GO:0031369; C:GO:0033290	P:formation of cytoplasmic translation initiation complex; F:translation initiation factor activity; F:protein tyrosine kinase activity; F:ATP binding; C:eukaryotic translation initiation factor 3 complex; C:integral component of membrane; C:eukaryotic 43S preinitiation complex; P:peptidyl-tyrosine phosphorylation; F:translation initiation factor binding; C:eukaryotic 48S preinitiation complex	EC:2.7.10	Transferring phosphorus-containing groups
echinococcus_granulosus_prjeb121	EgrG_000738200	pathogen_EgG_scaffold_0025	3	F:GO:0003743; C:GO:0005852; P:GO:0006413	F:translation initiation factor activity; C:eukaryotic translation initiation factor 3 complex; P:translational initiation
echinococcus_granulosus_prjeb121	EgrG_000619600	pathogen_EgG_scaffold_0003	5	P:GO:0001732; F:GO:0003743; C:GO:0016282; C:GO:0033290; C:GO:0071540	P:formation of cytoplasmic translation initiation complex; F:translation initiation factor activity; C:eukaryotic 43S preinitiation complex; C:eukaryotic 48S preinitiation complex; C:eukaryotic translation initiation factor 3 complex, eIF3e
echinococcus_granulosus_prjeb121	EgrG_000297200	pathogen_EgG_scaffold_0050	2	P:GO:0002183; C:GO:0070993	P:cytoplasmic translational initiation; C:translation preinitiation complex
echinococcus_granulosus_prjeb121	EgrG_000958400	pathogen_EgG_scaffold_0002	3	F:GO:0003743; C:GO:0005852; P:GO:0006413	F:translation initiation factor activity; C:eukaryotic translation initiation factor 3 complex; P:translational initiation
echinococcus_granulosus_prjeb121	EgrG_000809800	pathogen_EgG_scaffold_0001	3	F:GO:0003743; C:GO:0005737; P:GO:0006413	F:translation initiation factor activity; C:cytoplasm; P:translational initiation
echinococcus_granulosus_prjeb121	EgrG_000261200	pathogen_EgG_scaffold_0023	3	F:GO:0003743; C:GO:0005737; P:GO:0006413	F:translation initiation factor activity; C:cytoplasm; P:translational initiation
echinococcus_granulosus_prjeb121	EgrG_000391200	pathogen_EgG_scaffold_0032	2	F:GO:0003743; P:GO:0006413	F:translation initiation factor activity; P:translational initiation
echinococcus_granulosus_prjeb121	EgrG_000683000	pathogen_EgG_scaffold_0013	2	F:GO:0003743; P:GO:0006413	F:translation initiation factor activity; P:translational initiation
echinococcus_granulosus_prjeb121	EgrG_000761300	pathogen_EgG_scaffold_0001	2	F:GO:0003743; P:GO:0006413	F:translation initiation factor activity; P:translational initiation
echinococcus_granulosus_prjeb121	EgrG_001188400	pathogen_EgG_scaffold_0012	4	F:GO:0003743; P:GO:0006355; P:GO:0006413; F:GO:0008270	F:translation initiation factor activity; P:regulation of transcription, DNA-templated; P:translational initiation; F:zinc ion binding
echinococcus_granulosus_prjeb121	EgrG_000473400	pathogen_EgG_scaffold_0004	8	F:GO:0003743; C:GO:0005730; C:GO:0005737; P:GO:0006413; P:GO:0042256; P:GO:0042273; F:GO:0043022; F:GO:0043023	F:translation initiation factor activity; C:nucleolus; C:cytoplasm; P:translational initiation; P:mature ribosome assembly; P:ribosomal large subunit biogenesis; F:ribosome binding; F:ribosomal large subunit binding
echinococcus_granulosus_prjeb121	EgrG_000469500	pathogen_EgG_scaffold_0004	3	F:GO:0015293; C:GO:0016021; P:GO:0055085	F:symporter activity; C:integral component of membrane; P:transmembrane transport
echinococcus_granulosus_prjeb121	EgrG_000820100	pathogen_EgG_scaffold_0001	3	F:GO:0015293; C:GO:0016021; P:GO:0055085	F:symporter activity; C:integral component of membrane; P:transmembrane transport
echinococcus_granulosus_prjeb121	EgrG_000668500	pathogen_EgG_scaffold_0003	3	F:GO:0015293; C:GO:0016021; P:GO:0055085	F:symporter activity; C:integral component of membrane; P:transmembrane transport
echinococcus_granulosus_prjeb121	EgrG_000812100	pathogen_EgG_scaffold_0001	3	F:GO:0015293; C:GO:0016021; P:GO:0055085	F:symporter activity; C:integral component of membrane; P:transmembrane transport
echinococcus_granulosus_prjeb121	EgrG_001182500	pathogen_EgG_scaffold_0012	6	P:GO:0006511; F:GO:0015293; C:GO:0016021; P:GO:0016579; F:GO:0036459; P:GO:0055085	P:ubiquitin-dependent protein catabolic process; F:symporter activity; C:integral component of membrane; P:protein deubiquitination; F:thiol-dependent ubiquitinyl hydrolase activity; P:transmembrane transport	EC:3.4.19.12	Ubiquitinyl hydrolase 1
echinococcus_granulosus_prjeb121	EgrG_001048800	pathogen_EgG_scaffold_0002	5	C:GO:0000139; C:GO:0000145; P:GO:0006506; P:GO:0006887; C:GO:0016021	C:Golgi membrane; C:exocyst; P:GPI anchor biosynthetic process; P:exocytosis; C:integral component of membrane
echinococcus_granulosus_prjeb121	EgrG_001048900	pathogen_EgG_scaffold_0002	3	C:GO:0000145; P:GO:0006887; C:GO:0016021	C:exocyst; P:exocytosis; C:integral component of membrane
echinococcus_granulosus_prjeb121	EgrG_000443500	pathogen_EgG_scaffold_0004	4	C:GO:0000145; P:GO:0001927; P:GO:0006893; P:GO:0015031	C:exocyst; P:exocyst assembly; P:Golgi to plasma membrane transport; P:protein transport
echinococcus_granulosus_prjeb121	EgrG_000970300	pathogen_EgG_scaffold_0002	2	C:GO:0000145; P:GO:0006887	C:exocyst; P:exocytosis
echinococcus_granulosus_prjeb121	EgrG_000342100	pathogen_EgG_scaffold_0011	3	C:GO:0000145; P:GO:0006887; P:GO:0048278	C:exocyst; P:exocytosis; P:vesicle docking
echinococcus_granulosus_prjeb121	EgrG_000301200	pathogen_EgG_scaffold_0034	2	C:GO:0000145; P:GO:0006904	C:exocyst; P:vesicle docking involved in exocytosis
echinococcus_granulosus_prjeb121	EgrG_000685800	pathogen_EgG_scaffold_0013	6	C:GO:0000145; P:GO:0002943; P:GO:0006887; F:GO:0017150; F:GO:0050660; P:GO:0055114	C:exocyst; P:tRNA dihydrouridine synthesis; P:exocytosis; F:tRNA dihydrouridine synthase activity; F:flavin adenine dinucleotide binding; P:oxidation-reduction process
echinococcus_granulosus_prjeb121	EgrG_000902400	pathogen_EgG_scaffold_0001	2	C:GO:0000145; P:GO:0006887	C:exocyst; P:exocytosis
echinococcus_granulosus_prjeb121	EgrG_000773600	pathogen_EgG_scaffold_0001	2	C:GO:0000145; P:GO:0090522	C:exocyst; P:vesicle tethering involved in exocytosis
echinococcus_granulosus_prjeb121	EgrG_000456300	pathogen_EgG_scaffold_0004	4	C:GO:0000178; F:GO:0003723; F:GO:0004527; P:GO:0090305	C:exosome (RNase complex); F:RNA binding; F:exonuclease activity; P:nucleic acid phosphodiester bond hydrolysis
echinococcus_granulosus_prjeb121	EgrG_000458000	pathogen_EgG_scaffold_0004	2	F:GO:0004527; P:GO:0090305	F:exonuclease activity; P:nucleic acid phosphodiester bond hydrolysis
echinococcus_granulosus_prjeb121	EgrG_000720150	pathogen_EgG_scaffold_0016	1	C:GO:0016020	C:membrane
echinococcus_granulosus_prjeb121	EgrG_000775450	pathogen_EgG_scaffold_0001	2	F:GO:0004527; P:GO:0090305	F:exonuclease activity; P:nucleic acid phosphodiester bond hydrolysis
echinococcus_granulosus_prjeb121	EgrG_000465100	pathogen_EgG_scaffold_0004	7	C:GO:0000178; F:GO:0003676; F:GO:0004527; P:GO:0006396; P:GO:0006401; F:GO:0008270; P:GO:0090305	C:exosome (RNase complex); F:nucleic acid binding; F:exonuclease activity; P:RNA processing; P:RNA catabolic process; F:zinc ion binding; P:nucleic acid phosphodiester bond hydrolysis
echinococcus_granulosus_prjeb121	EgrG_000672000	pathogen_EgG_scaffold_0003	4	F:GO:0004527; F:GO:0005509; C:GO:0016021; P:GO:0090305	F:exonuclease activity; F:calcium ion binding; C:integral component of membrane; P:nucleic acid phosphodiester bond hydrolysis
echinococcus_granulosus_prjeb121	EgrG_000792700	pathogen_EgG_scaffold_0001	5	P:GO:0006024; P:GO:0006486; P:GO:0015012; F:GO:0015020; C:GO:0016021	P:glycosaminoglycan biosynthetic process; P:protein glycosylation; P:heparan sulfate proteoglycan biosynthetic process; F:glucuronosyltransferase activity; C:integral component of membrane	EC:2.4.1.17	Glucuronosyltransferase
echinococcus_granulosus_prjeb121	EgrG_000247800	pathogen_EgG_scaffold_0005	2	C:GO:0016021; F:GO:0016757	C:integral component of membrane; F:transferase activity, transferring glycosyl groups
echinococcus_granulosus_prjeb121	EgrG_000210200	pathogen_EgG_scaffold_0005	3	C:GO:0005634; C:GO:0016021; P:GO:0051168	C:nucleus; C:integral component of membrane; P:nuclear export
echinococcus_granulosus_prjeb121	EgrG_000889200	pathogen_EgG_scaffold_0001	4	F:GO:0000049; C:GO:0005634; F:GO:0008536; P:GO:0071528	F:tRNA binding; C:nucleus; F:Ran GTPase binding; P:tRNA re-export from nucleus
echinococcus_granulosus_prjeb121	EgrG_001186300	pathogen_EgG_scaffold_0012
echinococcus_granulosus_prjeb121	EgrG_000837300	pathogen_EgG_scaffold_0001
echinococcus_granulosus_prjeb121	EgrG_000928700	pathogen_EgG_scaffold_0018
echinococcus_granulosus_prjeb121	EgrG_000903500	pathogen_EgG_scaffold_0001
echinococcus_granulosus_prjeb121	EgrG_001176800	pathogen_EgG_scaffold_0012
echinococcus_granulosus_prjeb121	EgrG_001148500	pathogen_EgG_scaffold_0006
echinococcus_granulosus_prjeb121	EgrG_000874700	pathogen_EgG_scaffold_0001
echinococcus_granulosus_prjeb121	EgrG_000888500	pathogen_EgG_scaffold_0001
echinococcus_granulosus_prjeb121	EgrG_001024200	pathogen_EgG_scaffold_0002
echinococcus_granulosus_prjeb121	EgrG_000911000	pathogen_EgG_scaffold_0001
echinococcus_granulosus_prjeb121	EgrG_001055200	pathogen_EgG_scaffold_0002
echinococcus_granulosus_prjeb121	EgrG_000934200	pathogen_EgG_scaffold_0061
echinococcus_granulosus_prjeb121	EgrG_001018600	pathogen_EgG_scaffold_0002
echinococcus_granulosus_prjeb121	EgrG_001075800	pathogen_EgG_scaffold_0002
echinococcus_granulosus_prjeb121	EgrG_001100300	pathogen_EgG_scaffold_0014
echinococcus_granulosus_prjeb121	EgrG_000062000	pathogen_EgG_scaffold_0010
echinococcus_granulosus_prjeb121	EgrG_000085500	pathogen_EgG_scaffold_0015
echinococcus_granulosus_prjeb121	EgrG_000079700	pathogen_EgG_scaffold_0010
echinococcus_granulosus_prjeb121	EgrG_000120700	pathogen_EgG_scaffold_0009
echinococcus_granulosus_prjeb121	EgrG_000124000	pathogen_EgG_scaffold_0009
echinococcus_granulosus_prjeb121	EgrG_000120600	pathogen_EgG_scaffold_0009
echinococcus_granulosus_prjeb121	EgrG_000108800	pathogen_EgG_scaffold_0009
echinococcus_granulosus_prjeb121	EgrG_000120800	pathogen_EgG_scaffold_0009
echinococcus_granulosus_prjeb121	EgrG_000097300	pathogen_EgG_scaffold_0007
echinococcus_granulosus_prjeb121	EgrG_000203800	pathogen_EgG_scaffold_0005
echinococcus_granulosus_prjeb121	EgrG_000224500	pathogen_EgG_scaffold_0005
echinococcus_granulosus_prjeb121	EgrG_000157500	pathogen_EgG_scaffold_0008
echinococcus_granulosus_prjeb121	EgrG_000173400	pathogen_EgG_scaffold_0008
echinococcus_granulosus_prjeb121	EgrG_000227300	pathogen_EgG_scaffold_0005
echinococcus_granulosus_prjeb121	EgrG_000170100	pathogen_EgG_scaffold_0008
echinococcus_granulosus_prjeb121	EgrG_000213800	pathogen_EgG_scaffold_0005
echinococcus_granulosus_prjeb121	EgrG_000199300	pathogen_EgG_scaffold_0005
echinococcus_granulosus_prjeb121	EgrG_000149500	pathogen_EgG_scaffold_0028
echinococcus_granulosus_prjeb121	EgrG_000164900	pathogen_EgG_scaffold_0008
echinococcus_granulosus_prjeb121	EgrG_000193900	pathogen_EgG_scaffold_0009
echinococcus_granulosus_prjeb121	EgrG_000192200	pathogen_EgG_scaffold_0009
echinococcus_granulosus_prjeb121	EgrG_000200200	pathogen_EgG_scaffold_0005
echinococcus_granulosus_prjeb121	EgrG_000198900	pathogen_EgG_scaffold_0005
echinococcus_granulosus_prjeb121	EgrG_000234400	pathogen_EgG_scaffold_0005
echinococcus_granulosus_prjeb121	EgrG_000325300	pathogen_EgG_scaffold_0014
echinococcus_granulosus_prjeb121	EgrG_000417800	pathogen_EgG_scaffold_0019
echinococcus_granulosus_prjeb121	EgrG_000442000	pathogen_EgG_scaffold_0004
echinococcus_granulosus_prjeb121	EgrG_000294000	pathogen_EgG_scaffold_0039
echinococcus_granulosus_prjeb121	EgrG_000415800	pathogen_EgG_scaffold_0019
echinococcus_granulosus_prjeb121	EgrG_000241700	pathogen_EgG_scaffold_0005
echinococcus_granulosus_prjeb121	EgrG_000439600	pathogen_EgG_scaffold_0004
echinococcus_granulosus_prjeb121	EgrG_000434700	pathogen_EgG_scaffold_0004
echinococcus_granulosus_prjeb121	EgrG_000343400	pathogen_EgG_scaffold_0011
echinococcus_granulosus_prjeb121	EgrG_000435300	pathogen_EgG_scaffold_0004
echinococcus_granulosus_prjeb121	EgrG_001158800	pathogen_EgG_scaffold_0029	1	C:GO:0016021	C:integral component of membrane
echinococcus_granulosus_prjeb121	EgrG_001044100	pathogen_EgG_scaffold_0002	2	C:GO:0005739; P:GO:0033617	C:mitochondrion; P:mitochondrial respiratory chain complex IV assembly
echinococcus_granulosus_prjeb121	EgrG_001159100	pathogen_EgG_scaffold_0029	1	C:GO:0016021	C:integral component of membrane
echinococcus_granulosus_prjeb121	EgrG_001033300	pathogen_EgG_scaffold_0002	2	F:GO:0003899; P:GO:0006383	F:DNA-directed 5'-3' RNA polymerase activity; P:transcription by RNA polymerase III	EC:2.7.7.6	DNA-directed RNA polymerase
echinococcus_granulosus_prjeb121	EgrG_001098400	pathogen_EgG_scaffold_0014	1	C:GO:0016021	C:integral component of membrane
echinococcus_granulosus_prjeb121	EgrG_001044200	pathogen_EgG_scaffold_0002	6	F:GO:0005267; P:GO:0006368; P:GO:0006813; C:GO:0008023; C:GO:0016021; P:GO:0055085	F:potassium channel activity; P:transcription elongation from RNA polymerase II promoter; P:potassium ion transport; C:transcription elongation factor complex; C:integral component of membrane; P:transmembrane transport
echinococcus_granulosus_prjeb121	EgrG_000943800	pathogen_EgG_scaffold_0002	4	F:GO:0003824; F:GO:0005488; P:GO:0044238; P:GO:0071704	F:catalytic activity; F:binding; P:primary metabolic process; P:organic substance metabolic process
echinococcus_granulosus_prjeb121	EgrG_000852500	pathogen_EgG_scaffold_0001	1	C:GO:0016020	C:membrane
echinococcus_granulosus_prjeb121	EgrG_000975400	pathogen_EgG_scaffold_0002	1	C:GO:0016020	C:membrane
echinococcus_granulosus_prjeb121	EgrG_000979500	pathogen_EgG_scaffold_0002	1	C:GO:0016021	C:integral component of membrane
echinococcus_granulosus_prjeb121	EgrG_001042900	pathogen_EgG_scaffold_0002	2	C:GO:0016020; C:GO:0016021	C:membrane; C:integral component of membrane
echinococcus_granulosus_prjeb121	EgrG_000042100	pathogen_EgG_scaffold_0020	1	C:GO:0016021	C:integral component of membrane
echinococcus_granulosus_prjeb121	EgrG_000053700	pathogen_EgG_scaffold_0010	1	F:GO:0016787	F:hydrolase activity
echinococcus_granulosus_prjeb121	EgrG_000058500	pathogen_EgG_scaffold_0010	1	C:GO:0016021	C:integral component of membrane
echinococcus_granulosus_prjeb121	EgrG_000104400	pathogen_EgG_scaffold_0009	2	F:GO:0003824; P:GO:0009116	F:catalytic activity; P:nucleoside metabolic process
echinococcus_granulosus_prjeb121	EgrG_000105700	pathogen_EgG_scaffold_0009	1	C:GO:0016021	C:integral component of membrane
echinococcus_granulosus_prjeb121	EgrG_000104500	pathogen_EgG_scaffold_0009	2	C:GO:0016020; C:GO:0016021	C:membrane; C:integral component of membrane
echinococcus_granulosus_prjeb121	EgrG_000207400	pathogen_EgG_scaffold_0005	1	C:GO:0016021	C:integral component of membrane
echinococcus_granulosus_prjeb121	EgrG_000175300	pathogen_EgG_scaffold_0008	2	C:GO:0016020; F:GO:0016853	C:membrane; F:isomerase activity
echinococcus_granulosus_prjeb121	EgrG_000146900	pathogen_EgG_scaffold_0021	1	C:GO:0016021	C:integral component of membrane
echinococcus_granulosus_prjeb121	EgrG_000171600	pathogen_EgG_scaffold_0008	1	C:GO:0016021	C:integral component of membrane
echinococcus_granulosus_prjeb121	EgrG_000180300	pathogen_EgG_scaffold_0008	1	C:GO:0016021	C:integral component of membrane
echinococcus_granulosus_prjeb121	EgrG_000147050	pathogen_EgG_scaffold_0021	2	F:GO:0005525; C:GO:0016021	F:GTP binding; C:integral component of membrane
echinococcus_granulosus_prjeb121	EgrG_000365200	pathogen_EgG_scaffold_0011	3	C:GO:0016020; C:GO:0016021; P:GO:0042981	C:membrane; C:integral component of membrane; P:regulation of apoptotic process
echinococcus_granulosus_prjeb121	EgrG_000257200	pathogen_EgG_scaffold_0005	3	F:GO:0003676; C:GO:0016020; C:GO:0016021	F:nucleic acid binding; C:membrane; C:integral component of membrane
echinococcus_granulosus_prjeb121	EgrG_001017400	pathogen_EgG_scaffold_0002
echinococcus_granulosus_prjeb121	EgrG_000865600	pathogen_EgG_scaffold_0001
echinococcus_granulosus_prjeb121	EgrG_001043000	pathogen_EgG_scaffold_0002
echinococcus_granulosus_prjeb121	EgrG_000968300	pathogen_EgG_scaffold_0002
echinococcus_granulosus_prjeb121	EgrG_000899500	pathogen_EgG_scaffold_0001
echinococcus_granulosus_prjeb121	EgrG_001127900	pathogen_EgG_scaffold_0006
echinococcus_granulosus_prjeb121	EgrG_001125800	pathogen_EgG_scaffold_0006
echinococcus_granulosus_prjeb121	EgrG_001168500	pathogen_EgG_scaffold_0012
echinococcus_granulosus_prjeb121	EgrG_000524100	pathogen_EgG_scaffold_0007
echinococcus_granulosus_prjeb121	EgrG_000758300	pathogen_EgG_scaffold_0001
echinococcus_granulosus_prjeb121	EgrG_001152200	pathogen_EgG_scaffold_0006
echinococcus_granulosus_prjeb121	EgrG_001088900	pathogen_EgG_scaffold_0014
echinococcus_granulosus_prjeb121	EgrG_000868000	pathogen_EgG_scaffold_0001
echinococcus_granulosus_prjeb121	EgrG_000956500	pathogen_EgG_scaffold_0002
echinococcus_granulosus_prjeb121	EgrG_001145200	pathogen_EgG_scaffold_0006
echinococcus_granulosus_prjeb121	EgrG_001086400	pathogen_EgG_scaffold_0014
echinococcus_granulosus_prjeb121	EgrG_001061900	pathogen_EgG_scaffold_0002
echinococcus_granulosus_prjeb121	EgrG_000929100	pathogen_EgG_scaffold_0018
echinococcus_granulosus_prjeb121	EgrG_000619100	pathogen_EgG_scaffold_0003
echinococcus_granulosus_prjeb121	EgrG_000523100	pathogen_EgG_scaffold_0007
echinococcus_granulosus_prjeb121	EgrG_000810200	pathogen_EgG_scaffold_0001
echinococcus_granulosus_prjeb121	EgrG_000798900	pathogen_EgG_scaffold_0001
echinococcus_granulosus_prjeb121	EgrG_000681800	pathogen_EgG_scaffold_0023
echinococcus_granulosus_prjeb121	EgrG_000589700	pathogen_EgG_scaffold_0003
echinococcus_granulosus_prjeb121	EgrG_000643525	pathogen_EgG_scaffold_0003
echinococcus_granulosus_prjeb121	EgrG_000646800	pathogen_EgG_scaffold_0003
echinococcus_granulosus_prjeb121	EgrG_000813000	pathogen_EgG_scaffold_0001
echinococcus_granulosus_prjeb121	EgrG_000629200	pathogen_EgG_scaffold_0003
echinococcus_granulosus_prjeb121	EgrG_000632300	pathogen_EgG_scaffold_0003
echinococcus_granulosus_prjeb121	EgrG_000529400	pathogen_EgG_scaffold_0007
echinococcus_granulosus_prjeb121	EgrG_000525700	pathogen_EgG_scaffold_0007
echinococcus_granulosus_prjeb121	EgrG_000639100	pathogen_EgG_scaffold_0003
echinococcus_granulosus_prjeb121	EgrG_000587800	pathogen_EgG_scaffold_0003
echinococcus_granulosus_prjeb121	EgrG_000667200	pathogen_EgG_scaffold_0003
echinococcus_granulosus_prjeb121	EgrG_000715900	pathogen_EgG_scaffold_0016
echinococcus_granulosus_prjeb121	EgrG_000505700	pathogen_EgG_scaffold_0004
echinococcus_granulosus_prjeb121	EgrG_000628600	pathogen_EgG_scaffold_0003
echinococcus_granulosus_prjeb121	EgrG_000510500	pathogen_EgG_scaffold_0004
echinococcus_granulosus_prjeb121	EgrG_000537400	pathogen_EgG_scaffold_0007
echinococcus_granulosus_prjeb121	EgrG_000800100	pathogen_EgG_scaffold_0001
echinococcus_granulosus_prjeb121	EgrG_000785000	pathogen_EgG_scaffold_0001
echinococcus_granulosus_prjeb121	EgrG_000536100	pathogen_EgG_scaffold_0007
echinococcus_granulosus_prjeb121	EgrG_000807500	pathogen_EgG_scaffold_0001
echinococcus_granulosus_prjeb121	EgrG_000770500	pathogen_EgG_scaffold_0001
echinococcus_granulosus_prjeb121	EgrG_000493100	pathogen_EgG_scaffold_0004
echinococcus_granulosus_prjeb121	EgrG_000790400	pathogen_EgG_scaffold_0001
echinococcus_granulosus_prjeb121	EgrG_001026900	pathogen_EgG_scaffold_0002	1	C:GO:0016021	C:integral component of membrane
echinococcus_granulosus_prjeb121	EgrG_000994600	pathogen_EgG_scaffold_0002	1	C:GO:0016021	C:integral component of membrane
echinococcus_granulosus_prjeb121	EgrG_001032100	pathogen_EgG_scaffold_0002	1	P:GO:0006413	P:translational initiation
echinococcus_granulosus_prjeb121	EgrG_000991600	pathogen_EgG_scaffold_0002	1	C:GO:0016021	C:integral component of membrane
echinococcus_granulosus_prjeb121	EgrG_000844500	pathogen_EgG_scaffold_0001	4	F:GO:0004518; P:GO:0034477; F:GO:0046872; P:GO:0090305	F:nuclease activity; P:U6 snRNA 3'-end processing; F:metal ion binding; P:nucleic acid phosphodiester bond hydrolysis
echinococcus_granulosus_prjeb121	EgrG_000530200	pathogen_EgG_scaffold_0007	1	C:GO:0016021	C:integral component of membrane
echinococcus_granulosus_prjeb121	EgrG_000539200	pathogen_EgG_scaffold_0007	1	C:GO:0016021	C:integral component of membrane
echinococcus_granulosus_prjeb121	EgrG_001170600	pathogen_EgG_scaffold_0012	3	F:GO:0004609; P:GO:0008654; C:GO:0016021	F:phosphatidylserine decarboxylase activity; P:phospholipid biosynthetic process; C:integral component of membrane	EC:4.1.1.65	Phosphatidylserine decarboxylase
echinococcus_granulosus_prjeb121	EgrG_000949200	pathogen_EgG_scaffold_0002	3	P:GO:0016226; F:GO:0046983; C:GO:0097361	P:iron-sulfur cluster assembly; F:protein dimerization activity; C:CIA complex
echinococcus_granulosus_prjeb121	EgrG_001174100	pathogen_EgG_scaffold_0012	1	C:GO:0016021	C:integral component of membrane
echinococcus_granulosus_prjeb121	EgrG_001012300	pathogen_EgG_scaffold_0002	3	F:GO:0000179; F:GO:0003723; P:GO:0031167	F:rRNA (adenine-N6,N6-)-dimethyltransferase activity; F:RNA binding; P:rRNA methylation
echinococcus_granulosus_prjeb121	EgrG_000893800	pathogen_EgG_scaffold_0001	1	C:GO:0016021	C:integral component of membrane
echinococcus_granulosus_prjeb121	EgrG_000835400	pathogen_EgG_scaffold_0001	1	C:GO:0016021	C:integral component of membrane
echinococcus_granulosus_prjeb121	EgrG_001052500	pathogen_EgG_scaffold_0002	2	P:GO:0006355; F:GO:0046872	P:regulation of transcription, DNA-templated; F:metal ion binding
echinococcus_granulosus_prjeb121	EgrG_001120400	pathogen_EgG_scaffold_0006	1	C:GO:0016021	C:integral component of membrane
echinococcus_granulosus_prjeb121	EgrG_000827100	pathogen_EgG_scaffold_0001	1	C:GO:0016021	C:integral component of membrane
echinococcus_granulosus_prjeb121	EgrG_000814100	pathogen_EgG_scaffold_0001	1	C:GO:0016021	C:integral component of membrane
echinococcus_granulosus_prjeb121	EgrG_000497300	pathogen_EgG_scaffold_0004	1	C:GO:0016021	C:integral component of membrane
echinococcus_granulosus_prjeb121	EgrG_000480300	pathogen_EgG_scaffold_0004	1	C:GO:0005761	C:mitochondrial ribosome
echinococcus_granulosus_prjeb121	EgrG_000531400	pathogen_EgG_scaffold_0007	1	C:GO:0016020	C:membrane
echinococcus_granulosus_prjeb121	EgrG_000816100	pathogen_EgG_scaffold_0001	1	F:GO:0003676	F:nucleic acid binding
echinococcus_granulosus_prjeb121	EgrG_000636900	pathogen_EgG_scaffold_0003	3	P:GO:0006487; C:GO:0016021; C:GO:0034998	P:protein N-linked glycosylation; C:integral component of membrane; C:oligosaccharyltransferase I complex
echinococcus_granulosus_prjeb121	EgrG_000552900	pathogen_EgG_scaffold_0007	1	C:GO:0016020	C:membrane
echinococcus_granulosus_prjeb121	EgrG_000531300	pathogen_EgG_scaffold_0007	1	P:GO:0006259	P:DNA metabolic process
echinococcus_granulosus_prjeb121	EgrG_000555600	pathogen_EgG_scaffold_0007	3	P:GO:0032008; P:GO:0071230; C:GO:0071986	P:positive regulation of TOR signaling; P:cellular response to amino acid stimulus; C:Ragulator complex
echinococcus_granulosus_prjeb121	EgrG_000474500	pathogen_EgG_scaffold_0004	2	F:GO:0005509; C:GO:0016021	F:calcium ion binding; C:integral component of membrane
echinococcus_granulosus_prjeb121	EgrG_000471400	pathogen_EgG_scaffold_0004	1	C:GO:0016021	C:integral component of membrane
echinococcus_granulosus_prjeb121	EgrG_000625800	pathogen_EgG_scaffold_0003	1	C:GO:0005747	C:mitochondrial respiratory chain complex I
echinococcus_granulosus_prjeb121	EgrG_000707800	pathogen_EgG_scaffold_0013	1	C:GO:0016020	C:membrane
echinococcus_granulosus_prjeb121	EgrG_000800200	pathogen_EgG_scaffold_0001	2	P:GO:0006644; F:GO:0016746	P:phospholipid metabolic process; F:transferase activity, transferring acyl groups
echinococcus_granulosus_prjeb121	EgrG_000588600	pathogen_EgG_scaffold_0003	1	C:GO:0016021	C:integral component of membrane
echinococcus_granulosus_prjeb121	EgrG_000528600	pathogen_EgG_scaffold_0007	1	C:GO:0016021	C:integral component of membrane
echinococcus_granulosus_prjeb121	EgrG_000488900	pathogen_EgG_scaffold_0004	1	C:GO:0016021	C:integral component of membrane
echinococcus_granulosus_prjeb121	EgrG_000632600	pathogen_EgG_scaffold_0003	2	C:GO:0016020; C:GO:0016021	C:membrane; C:integral component of membrane
echinococcus_granulosus_prjeb121	EgrG_000816900	pathogen_EgG_scaffold_0001	1	C:GO:0005680	C:anaphase-promoting complex
echinococcus_granulosus_prjeb121	EgrG_000960300	pathogen_EgG_scaffold_0002
echinococcus_granulosus_prjeb121	EgrG_001181000	pathogen_EgG_scaffold_0012
echinococcus_granulosus_prjeb121	EgrG_001025100	pathogen_EgG_scaffold_0002
echinococcus_granulosus_prjeb121	EgrG_001197700	pathogen_EgG_scaffold_0012
echinococcus_granulosus_prjeb121	EgrG_000854200	pathogen_EgG_scaffold_0001
echinococcus_granulosus_prjeb121	EgrG_000133800	pathogen_EgG_scaffold_0021
echinococcus_granulosus_prjeb121	EgrG_000159050	pathogen_EgG_scaffold_0008
echinococcus_granulosus_prjeb121	EgrG_000359860	pathogen_EgG_scaffold_0011
echinococcus_granulosus_prjeb121	EgrG_000429400	pathogen_EgG_scaffold_0004
echinococcus_granulosus_prjeb121	EgrG_000259500	pathogen_EgG_scaffold_0005
echinococcus_granulosus_prjeb121	EgrG_000823900	pathogen_EgG_scaffold_0001
echinococcus_granulosus_prjeb121	EgrG_000666200	pathogen_EgG_scaffold_0003
echinococcus_granulosus_prjeb121	EgrG_000678600	pathogen_EgG_scaffold_0003
echinococcus_granulosus_prjeb121	EgrG_000554600	pathogen_EgG_scaffold_0146
echinococcus_granulosus_prjeb121	EgrG_000818900	pathogen_EgG_scaffold_0001
echinococcus_granulosus_prjeb121	EgrG_000621200	pathogen_EgG_scaffold_0003
echinococcus_granulosus_prjeb121	EgrG_000594600	pathogen_EgG_scaffold_0003
echinococcus_granulosus_prjeb121	EgrG_000956600	pathogen_EgG_scaffold_0002	1	C:GO:0016021	C:integral component of membrane
echinococcus_granulosus_prjeb121	EgrG_000840300	pathogen_EgG_scaffold_0001	1	C:GO:0005634	C:nucleus
echinococcus_granulosus_prjeb121	EgrG_000987000	pathogen_EgG_scaffold_0002	2	C:GO:0016020; C:GO:0016021	C:membrane; C:integral component of membrane
echinococcus_granulosus_prjeb121	EgrG_001111600	pathogen_EgG_scaffold_0006	1	C:GO:0016021	C:integral component of membrane
echinococcus_granulosus_prjeb121	EgrG_000342300	pathogen_EgG_scaffold_0011	1	C:GO:0016021	C:integral component of membrane
echinococcus_granulosus_prjeb121	EgrG_000441600	pathogen_EgG_scaffold_0004	1	C:GO:0016021	C:integral component of membrane
echinococcus_granulosus_prjeb121	EgrG_000810900	pathogen_EgG_scaffold_0001	5	P:GO:0006869; F:GO:0008289; C:GO:0016020; C:GO:0016021; P:GO:0061817	P:lipid transport; F:lipid binding; C:membrane; C:integral component of membrane; P:endoplasmic reticulum-plasma membrane tethering
echinococcus_granulosus_prjeb121	EgrG_000517000	pathogen_EgG_scaffold_0007	2	C:GO:0005856; F:GO:0008092	C:cytoskeleton; F:cytoskeletal protein binding
echinococcus_granulosus_prjeb121	EgrG_000990000	pathogen_EgG_scaffold_0002
echinococcus_granulosus_prjeb121	EgrG_001138800	pathogen_EgG_scaffold_0006	3	F:GO:0003746; P:GO:0006414; C:GO:0035101	F:translation elongation factor activity; P:translational elongation; C:FACT complex
echinococcus_granulosus_prjeb121	EgrG_000989000	pathogen_EgG_scaffold_0002	1	P:GO:0051693	P:actin filament capping
echinococcus_granulosus_prjeb121	EgrG_000772300	pathogen_EgG_scaffold_0001	4	F:GO:0003779; C:GO:0005737; C:GO:0008290; P:GO:0051016	F:actin binding; C:cytoplasm; C:F-actin capping protein complex; P:barbed-end actin filament capping
echinococcus_granulosus_prjeb121	EgrG_000257920	pathogen_EgG_scaffold_0005	3	C:GO:0008290; C:GO:0016592; P:GO:0051016	C:F-actin capping protein complex; C:mediator complex; P:barbed-end actin filament capping
echinococcus_granulosus_prjeb121	EgrG_000798800	pathogen_EgG_scaffold_0001	2	F:GO:0016491; P:GO:0055114	F:oxidoreductase activity; P:oxidation-reduction process
echinococcus_granulosus_prjeb121	EgrG_000242200	pathogen_EgG_scaffold_0005	1	F:GO:0003824	F:catalytic activity
echinococcus_granulosus_prjeb121	EgrG_000319100	pathogen_EgG_scaffold_0027	3	F:GO:0004198; F:GO:0005509; P:GO:0006508	F:calcium-dependent cysteine-type endopeptidase activity; F:calcium ion binding; P:proteolysis	EC:3.4.22	Acting on peptide bonds (peptidases)
echinococcus_granulosus_prjeb121	EgrG_000569300	pathogen_EgG_scaffold_0017	4	C:GO:0005615; P:GO:0006811; F:GO:0046872; P:GO:0055072	C:extracellular space; P:ion transport; F:metal ion binding; P:iron ion homeostasis
echinococcus_granulosus_prjeb121	EgrG_001095900	pathogen_EgG_scaffold_0014
echinococcus_granulosus_prjeb121	EgrG_000074000	pathogen_EgG_scaffold_0010	1	P:GO:0006281	P:DNA repair
echinococcus_granulosus_prjeb121	EgrG_000961200	pathogen_EgG_scaffold_0002	6	F:GO:0003677; F:GO:0004003; F:GO:0005524; C:GO:0005634; P:GO:0006139; P:GO:0032508	F:DNA binding; F:ATP-dependent DNA helicase activity; F:ATP binding; C:nucleus; P:nucleobase-containing compound metabolic process; P:DNA duplex unwinding	EC:3.6.1.3; EC:3.6.1.15	Adenosinetriphosphatase; Nucleoside-triphosphate phosphatase
echinococcus_granulosus_prjeb121	EgrG_000184200	pathogen_EgG_scaffold_0008	6	F:GO:0003676; F:GO:0004528; C:GO:0005634; P:GO:0036297; F:GO:0046872; P:GO:0090305	F:nucleic acid binding; F:phosphodiesterase I activity; C:nucleus; P:interstrand cross-link repair; F:metal ion binding; P:nucleic acid phosphodiester bond hydrolysis	EC:3.1.4.1	Phosphodiesterase I
echinococcus_granulosus_prjeb121	EgrG_001040000	pathogen_EgG_scaffold_0002	4	F:GO:0004161; F:GO:0004337; P:GO:0033384; P:GO:0045337	F:dimethylallyltranstransferase activity; F:geranyltranstransferase activity; P:geranyl diphosphate biosynthetic process; P:farnesyl diphosphate biosynthetic process	EC:2.5.1.10; EC:2.5.1.1	(2E,6E)-farnesyl diphosphate synthase; Dimethylallyltranstransferase
echinococcus_granulosus_prjeb121	EgrG_000629900	pathogen_EgG_scaffold_0003	2	F:GO:0003723; P:GO:0006355	F:RNA binding; P:regulation of transcription, DNA-templated
echinococcus_granulosus_prjeb121	EgrG_001001100	pathogen_EgG_scaffold_0002
echinococcus_granulosus_prjeb121	EgrG_000213500	pathogen_EgG_scaffold_0005
echinococcus_granulosus_prjeb121	EgrG_000824500	pathogen_EgG_scaffold_0001	4	F:GO:0005509; C:GO:0005886; P:GO:0007156; C:GO:0016021	F:calcium ion binding; C:plasma membrane; P:homophilic cell adhesion via plasma membrane adhesion molecules; C:integral component of membrane
echinococcus_granulosus_prjeb121	EgrG_000674100	pathogen_EgG_scaffold_0003	1	F:GO:0004040	F:amidase activity	EC:3.5.1.4	Amidase
echinococcus_granulosus_prjeb121	EgrG_000551000	pathogen_EgG_scaffold_0007	1	F:GO:0008289	F:lipid binding
echinococcus_granulosus_prjeb121	EgrG_000608100	pathogen_EgG_scaffold_0003	3	P:GO:0006081; F:GO:0016620; P:GO:0055114	P:cellular aldehyde metabolic process; F:oxidoreductase activity, acting on the aldehyde or oxo group of donors, NAD or NADP as acceptor; P:oxidation-reduction process
echinococcus_granulosus_prjeb121	EgrG_000229200	pathogen_EgG_scaffold_0005
echinococcus_granulosus_prjeb121	EgrG_000229300	pathogen_EgG_scaffold_0005
echinococcus_granulosus_prjeb121	EgrG_000468400	pathogen_EgG_scaffold_0004
echinococcus_granulosus_prjeb121	EgrG_000208400	pathogen_EgG_scaffold_0005	5	P:GO:0006807; P:GO:0016311; F:GO:0016791; P:GO:0043170; P:GO:0044238	P:nitrogen compound metabolic process; P:dephosphorylation; F:phosphatase activity; P:macromolecule metabolic process; P:primary metabolic process
echinococcus_granulosus_prjeb121	EgrG_000686500	pathogen_EgG_scaffold_0013	1	F:GO:0005515	F:protein binding
echinococcus_granulosus_prjeb121	EgrG_000867700	pathogen_EgG_scaffold_0001	1	F:GO:0005515	F:protein binding
echinococcus_granulosus_prjeb121	EgrG_000949300	pathogen_EgG_scaffold_0002	1	F:GO:0046983	F:protein dimerization activity
echinococcus_granulosus_prjeb121	EgrG_000426650	pathogen_EgG_scaffold_0004	1	C:GO:0016020	C:membrane
echinococcus_granulosus_prjeb121	EgrG_000898100	pathogen_EgG_scaffold_0001
echinococcus_granulosus_prjeb121	EgrG_000980200	pathogen_EgG_scaffold_0002
echinococcus_granulosus_prjeb121	EgrG_000787100	pathogen_EgG_scaffold_0001
echinococcus_granulosus_prjeb121	EgrG_000568300	pathogen_EgG_scaffold_0017	2	F:GO:0005086; P:GO:0032012	F:ARF guanyl-nucleotide exchange factor activity; P:regulation of ARF protein signal transduction
echinococcus_granulosus_prjeb121	EgrG_000257910	pathogen_EgG_scaffold_0005	3	C:GO:0008290; C:GO:0016592; P:GO:0051016	C:F-actin capping protein complex; C:mediator complex; P:barbed-end actin filament capping
echinococcus_granulosus_prjeb121	EgrG_000257850	pathogen_EgG_scaffold_0005	3	C:GO:0008290; C:GO:0016592; P:GO:0051016	C:F-actin capping protein complex; C:mediator complex; P:barbed-end actin filament capping
echinococcus_granulosus_prjeb121	EgrG_001098700	pathogen_EgG_scaffold_0014
echinococcus_granulosus_prjeb121	EgrG_001130300	pathogen_EgG_scaffold_0006	6	C:GO:0005623; P:GO:0006886; C:GO:0016021; F:GO:0017137; F:GO:0046872; P:GO:0055085	C:cell; P:intracellular protein transport; C:integral component of membrane; F:Rab GTPase binding; F:metal ion binding; P:transmembrane transport
echinococcus_granulosus_prjeb121	EgrG_001079700	pathogen_EgG_scaffold_0002	1	C:GO:0005856	C:cytoskeleton
echinococcus_granulosus_prjeb121	EgrG_001079600	pathogen_EgG_scaffold_0002	1	C:GO:0005856	C:cytoskeleton
echinococcus_granulosus_prjeb121	EgrG_000955600	pathogen_EgG_scaffold_0002	1	C:GO:0016021	C:integral component of membrane
echinococcus_granulosus_prjeb121	EgrG_001038100	pathogen_EgG_scaffold_0002	1	C:GO:0005856	C:cytoskeleton
echinococcus_granulosus_prjeb121	EgrG_000343200	pathogen_EgG_scaffold_0011	2	C:GO:0005856; C:GO:0016021	C:cytoskeleton; C:integral component of membrane
echinococcus_granulosus_prjeb121	EgrG_000890800	pathogen_EgG_scaffold_0001	2	C:GO:0005856; C:GO:0016021	C:cytoskeleton; C:integral component of membrane
echinococcus_granulosus_prjeb121	EgrG_000487700	pathogen_EgG_scaffold_0004	2	C:GO:0016021; P:GO:0055114	C:integral component of membrane; P:oxidation-reduction process
echinococcus_granulosus_prjeb121	EgrG_000315600	pathogen_EgG_scaffold_0052	6	F:GO:0004322; C:GO:0005623; P:GO:0006826; P:GO:0006879; F:GO:0008199; P:GO:0055114	F:ferroxidase activity; C:cell; P:iron ion transport; P:cellular iron ion homeostasis; F:ferric iron binding; P:oxidation-reduction process	EC:1.16.3.1; EC:1.16.3	Ferroxidase; Oxidizing metal ions
echinococcus_granulosus_prjeb121	EgrG_000469400	pathogen_EgG_scaffold_0004
echinococcus_granulosus_prjeb121	EgrG_000842900	pathogen_EgG_scaffold_0001	1	C:GO:0016021	C:integral component of membrane
echinococcus_granulosus_prjeb121	EgrG_000549700	pathogen_EgG_scaffold_0007	3	F:GO:0003779; P:GO:0007015; C:GO:0015629	F:actin binding; P:actin filament organization; C:actin cytoskeleton
echinococcus_granulosus_prjeb121	EgrG_000493600	pathogen_EgG_scaffold_0004	1	P:GO:0051492	P:regulation of stress fiber assembly
echinococcus_granulosus_prjeb121	EgrG_001054000	pathogen_EgG_scaffold_0002	3	F:GO:0005201; F:GO:0005509; C:GO:0062023	F:extracellular matrix structural constituent; F:calcium ion binding; C:collagen-containing extracellular matrix
echinococcus_granulosus_prjeb121	EgrG_000435700	pathogen_EgG_scaffold_0004
echinococcus_granulosus_prjeb121	EgrG_000858450	pathogen_EgG_scaffold_0001
echinococcus_granulosus_prjeb121	EgrG_000937100	pathogen_EgG_scaffold_0038	1	C:GO:0016021	C:integral component of membrane
echinococcus_granulosus_prjeb121	EgrG_000846900	pathogen_EgG_scaffold_0001	3	P:GO:0007154; P:GO:0007275; C:GO:0016021	P:cell communication; P:multicellular organism development; C:integral component of membrane
echinococcus_granulosus_prjeb121	EgrG_000223300	pathogen_EgG_scaffold_0005	1	F:GO:0005509	F:calcium ion binding
echinococcus_granulosus_prjeb121	EgrG_001005200	pathogen_EgG_scaffold_0002	1	F:GO:0005524	F:ATP binding
echinococcus_granulosus_prjeb121	EgrG_000716400	pathogen_EgG_scaffold_0016	1	F:GO:0003779	F:actin binding
echinococcus_granulosus_prjeb121	EgrG_000859700	pathogen_EgG_scaffold_0001	1	F:GO:0003779	F:actin binding
echinococcus_granulosus_prjeb121	EgrG_000786800	pathogen_EgG_scaffold_0001	2	F:GO:0051015; P:GO:0051017	F:actin filament binding; P:actin filament bundle assembly
echinococcus_granulosus_prjeb121	EgrG_001036200	pathogen_EgG_scaffold_0002	1	C:GO:0016020	C:membrane
echinococcus_granulosus_prjeb121	EgrG_000787900	pathogen_EgG_scaffold_0001	4	F:GO:0004674; F:GO:0005524; P:GO:0006468; F:GO:0044877	F:protein serine/threonine kinase activity; F:ATP binding; P:protein phosphorylation; F:protein-containing complex binding	EC:2.7.11	Transferring phosphorus-containing groups
echinococcus_granulosus_prjeb121	EgrG_000779300	pathogen_EgG_scaffold_0001	2	F:GO:0005509; C:GO:0031514	F:calcium ion binding; C:motile cilium
echinococcus_granulosus_prjeb121	EgrG_000975500	pathogen_EgG_scaffold_0002	3	F:GO:0004519; P:GO:0006281; P:GO:0090305	F:endonuclease activity; P:DNA repair; P:nucleic acid phosphodiester bond hydrolysis
echinococcus_granulosus_prjeb121	EgrG_000991400	pathogen_EgG_scaffold_0002	6	P:GO:0007017; C:GO:0030286; P:GO:0030835; F:GO:0046872; F:GO:0051015; P:GO:0051017	P:microtubule-based process; C:dynein complex; P:negative regulation of actin filament depolymerization; F:metal ion binding; F:actin filament binding; P:actin filament bundle assembly
echinococcus_granulosus_prjeb121	EgrG_000235000	pathogen_EgG_scaffold_0005	5	F:GO:0005089; P:GO:0030036; P:GO:0035023; P:GO:0051014; F:GO:0051015	F:Rho guanyl-nucleotide exchange factor activity; P:actin cytoskeleton organization; P:regulation of Rho protein signal transduction; P:actin filament severing; F:actin filament binding
echinococcus_granulosus_prjeb121	EgrG_000652200	pathogen_EgG_scaffold_0003
echinococcus_granulosus_prjeb121	EgrG_000379700	pathogen_EgG_scaffold_0022
echinococcus_granulosus_prjeb121	EgrG_000111000	pathogen_EgG_scaffold_0009
echinococcus_granulosus_prjeb121	EgrG_000763100	pathogen_EgG_scaffold_0001	3	F:GO:0005272; C:GO:0016021; P:GO:0035725	F:sodium channel activity; C:integral component of membrane; P:sodium ion transmembrane transport
echinococcus_granulosus_prjeb121	EgrG_000479900	pathogen_EgG_scaffold_0004	1	F:GO:0005085	F:guanyl-nucleotide exchange factor activity
echinococcus_granulosus_prjeb121	EgrG_002002400	pathogen_EgG_scaffold_0003	3	F:GO:0004326; F:GO:0005524; P:GO:0046901	F:tetrahydrofolylpolyglutamate synthase activity; F:ATP binding; P:tetrahydrofolylpolyglutamate biosynthetic process	EC:6.3.2.17	Tetrahydrofolate synthase
echinococcus_granulosus_prjeb121	EgrG_000654400	pathogen_EgG_scaffold_0003	3	F:GO:0004326; F:GO:0005524; P:GO:0046901	F:tetrahydrofolylpolyglutamate synthase activity; F:ATP binding; P:tetrahydrofolylpolyglutamate biosynthetic process	EC:6.3.2.17	Tetrahydrofolate synthase
echinococcus_granulosus_prjeb121	EgrG_000654300	pathogen_EgG_scaffold_0003	3	F:GO:0004326; F:GO:0005524; P:GO:0046901	F:tetrahydrofolylpolyglutamate synthase activity; F:ATP binding; P:tetrahydrofolylpolyglutamate biosynthetic process	EC:6.3.2.17	Tetrahydrofolate synthase
echinococcus_granulosus_prjeb121	EgrG_000159700	pathogen_EgG_scaffold_0008	4	F:GO:0003700; C:GO:0005634; P:GO:0006355; F:GO:0043565	F:DNA-binding transcription factor activity; C:nucleus; P:regulation of transcription, DNA-templated; F:sequence-specific DNA binding
echinococcus_granulosus_prjeb121	EgrG_000179000	pathogen_EgG_scaffold_0008	4	F:GO:0003700; C:GO:0005634; P:GO:0006355; F:GO:0043565	F:DNA-binding transcription factor activity; C:nucleus; P:regulation of transcription, DNA-templated; F:sequence-specific DNA binding
echinococcus_granulosus_prjeb121	EgrG_000500800	pathogen_EgG_scaffold_0004	4	F:GO:0003700; C:GO:0005634; P:GO:0006355; F:GO:0043565	F:DNA-binding transcription factor activity; C:nucleus; P:regulation of transcription, DNA-templated; F:sequence-specific DNA binding
echinococcus_granulosus_prjeb121	EgrG_000630200	pathogen_EgG_scaffold_0003	4	F:GO:0003700; C:GO:0005634; P:GO:0006355; F:GO:0043565	F:DNA-binding transcription factor activity; C:nucleus; P:regulation of transcription, DNA-templated; F:sequence-specific DNA binding
echinococcus_granulosus_prjeb121	EgrG_000792100	pathogen_EgG_scaffold_0001	4	F:GO:0003700; C:GO:0005634; P:GO:0006355; F:GO:0043565	F:DNA-binding transcription factor activity; C:nucleus; P:regulation of transcription, DNA-templated; F:sequence-specific DNA binding
echinococcus_granulosus_prjeb121	EgrG_000166300	pathogen_EgG_scaffold_0008	4	F:GO:0003700; C:GO:0005634; P:GO:0006355; F:GO:0043565	F:DNA-binding transcription factor activity; C:nucleus; P:regulation of transcription, DNA-templated; F:sequence-specific DNA binding
echinococcus_granulosus_prjeb121	EgrG_001169500	pathogen_EgG_scaffold_0012
echinococcus_granulosus_prjeb121	EgrG_001084800	pathogen_EgG_scaffold_0002	4	F:GO:0003779; C:GO:0016021; F:GO:0017048; P:GO:0030036	F:actin binding; C:integral component of membrane; F:Rho GTPase binding; P:actin cytoskeleton organization
echinococcus_granulosus_prjeb121	EgrG_000457500	pathogen_EgG_scaffold_0004	1	F:GO:0046872	F:metal ion binding
echinococcus_granulosus_prjeb121	EgrG_000198700	pathogen_EgG_scaffold_0005	1	F:GO:0046872	F:metal ion binding
echinococcus_granulosus_prjeb121	EgrG_000146500	pathogen_EgG_scaffold_0021	1	F:GO:0046872	F:metal ion binding
echinococcus_granulosus_prjeb121	EgrG_000595200	pathogen_EgG_scaffold_0003	1	F:GO:0046872	F:metal ion binding
echinococcus_granulosus_prjeb121	EgrG_000841600	pathogen_EgG_scaffold_0001	3	C:GO:0000139; C:GO:0016021; P:GO:0065007	C:Golgi membrane; C:integral component of membrane; P:biological regulation
echinococcus_granulosus_prjeb121	EgrG_000853200	pathogen_EgG_scaffold_0001	2	F:GO:0003729; P:GO:0006417	F:mRNA binding; P:regulation of translation
echinococcus_granulosus_prjeb121	EgrG_000524600	pathogen_EgG_scaffold_0007	2	F:GO:0003729; P:GO:0006417	F:mRNA binding; P:regulation of translation
echinococcus_granulosus_prjeb121	EgrG_000086300	pathogen_EgG_scaffold_0015	1	C:GO:0016021	C:integral component of membrane
echinococcus_granulosus_prjeb121	EgrG_000261600	pathogen_EgG_scaffold_0023	3	P:GO:0005975; P:GO:0016311; F:GO:0042132	P:carbohydrate metabolic process; P:dephosphorylation; F:fructose 1,6-bisphosphate 1-phosphatase activity	EC:3.1.3.23; EC:3.1.3.11	Sugar-phosphatase; Fructose-bisphosphatase
echinococcus_granulosus_prjeb121	EgrG_000763500	pathogen_EgG_scaffold_0001	5	F:GO:0003700; C:GO:0005634; P:GO:0006355; F:GO:0008270; F:GO:0043565	F:DNA-binding transcription factor activity; C:nucleus; P:regulation of transcription, DNA-templated; F:zinc ion binding; F:sequence-specific DNA binding
echinococcus_granulosus_prjeb121	EgrG_000060200	pathogen_EgG_scaffold_0010	2	P:GO:0006508; F:GO:0008234	P:proteolysis; F:cysteine-type peptidase activity
echinococcus_granulosus_prjeb121	EgrG_000896900	pathogen_EgG_scaffold_0001	3	F:GO:0004252; P:GO:0006508; C:GO:0016021	F:serine-type endopeptidase activity; P:proteolysis; C:integral component of membrane	EC:3.4.21	Acting on peptide bonds (peptidases)
echinococcus_granulosus_prjeb121	EgrG_000461600	pathogen_EgG_scaffold_0004	1	F:GO:0003723	F:RNA binding
echinococcus_granulosus_prjeb121	EgrG_001064700	pathogen_EgG_scaffold_0002	5	F:GO:0000166; F:GO:0005089; P:GO:0035023; P:GO:0043547; F:GO:0046872	F:nucleotide binding; F:Rho guanyl-nucleotide exchange factor activity; P:regulation of Rho protein signal transduction; P:positive regulation of GTPase activity; F:metal ion binding
echinococcus_granulosus_prjeb121	EgrG_000136000	pathogen_EgG_scaffold_0021	2	F:GO:0003924; F:GO:0005525	F:GTPase activity; F:GTP binding	EC:3.6.1.15	Nucleoside-triphosphate phosphatase
echinococcus_granulosus_prjeb121	EgrG_001070150	pathogen_EgG_scaffold_0002	1	C:GO:0005634	C:nucleus
echinococcus_granulosus_prjeb121	EgrG_000324600	pathogen_EgG_scaffold_0014	2	F:GO:0016874; F:GO:0046872	F:ligase activity; F:metal ion binding
echinococcus_granulosus_prjeb121	EgrG_000377300	pathogen_EgG_scaffold_0022	4	F:GO:0003700; C:GO:0005634; P:GO:0006355; F:GO:0043565	F:DNA-binding transcription factor activity; C:nucleus; P:regulation of transcription, DNA-templated; F:sequence-specific DNA binding
echinococcus_granulosus_prjeb121	EgrG_001142200	pathogen_EgG_scaffold_0006	5	P:GO:0005975; F:GO:0016301; P:GO:0016310; F:GO:0016773; F:GO:0036094	P:carbohydrate metabolic process; F:kinase activity; P:phosphorylation; F:phosphotransferase activity, alcohol group as acceptor; F:small molecule binding
echinococcus_granulosus_prjeb121	EgrG_000226500	pathogen_EgG_scaffold_0005	1	F:GO:0030246	F:carbohydrate binding
echinococcus_granulosus_prjeb121	EgrG_000551400	pathogen_EgG_scaffold_0007	2	C:GO:0005737; P:GO:0006914	C:cytoplasm; P:autophagy
echinococcus_granulosus_prjeb121	EgrG_001158000	pathogen_EgG_scaffold_0029	5	C:GO:0005737; P:GO:0006914; C:GO:0016021; F:GO:0016491; P:GO:0055114	C:cytoplasm; P:autophagy; C:integral component of membrane; F:oxidoreductase activity; P:oxidation-reduction process
echinococcus_granulosus_prjeb121	EgrG_000806300	pathogen_EgG_scaffold_0001	3	P:GO:0006508; P:GO:0006751; F:GO:0036374	P:proteolysis; P:glutathione catabolic process; F:glutathione hydrolase activity
echinococcus_granulosus_prjeb121	EgrG_000814500	pathogen_EgG_scaffold_0001	3	C:GO:0016021; P:GO:0016485; P:GO:0043085	C:integral component of membrane; P:protein processing; P:positive regulation of catalytic activity
echinococcus_granulosus_prjeb121	EgrG_000621500	pathogen_EgG_scaffold_0003	6	C:GO:0000922; C:GO:0005737; C:GO:0005815; C:GO:0005874; P:GO:0007020; F:GO:0043015	C:spindle pole; C:cytoplasm; C:microtubule organizing center; C:microtubule; P:microtubule nucleation; F:gamma-tubulin binding
echinococcus_granulosus_prjeb121	EgrG_000576100	pathogen_EgG_scaffold_0017	7	C:GO:0000922; F:GO:0003723; C:GO:0005737; C:GO:0005815; C:GO:0005874; P:GO:0007020; F:GO:0043015	C:spindle pole; F:RNA binding; C:cytoplasm; C:microtubule organizing center; C:microtubule; P:microtubule nucleation; F:gamma-tubulin binding
echinococcus_granulosus_prjeb121	EgrG_000975200	pathogen_EgG_scaffold_0002	6	C:GO:0000922; C:GO:0005737; C:GO:0005815; C:GO:0005874; P:GO:0007020; F:GO:0043015	C:spindle pole; C:cytoplasm; C:microtubule organizing center; C:microtubule; P:microtubule nucleation; F:gamma-tubulin binding
echinococcus_granulosus_prjeb121	EgrG_000130400	pathogen_EgG_scaffold_0009
echinococcus_granulosus_prjeb121	EgrG_000075000	pathogen_EgG_scaffold_0010	1	F:GO:0008017	F:microtubule binding
echinococcus_granulosus_prjeb121	EgrG_001004300	pathogen_EgG_scaffold_0002	3	F:GO:0004930; P:GO:0007186; C:GO:0016021	F:G protein-coupled receptor activity; P:G protein-coupled receptor signaling pathway; C:integral component of membrane
echinococcus_granulosus_prjeb121	EgrG_000627200	pathogen_EgG_scaffold_0003	4	F:GO:0003677; F:GO:0003700; C:GO:0005634; P:GO:0006355	F:DNA binding; F:DNA-binding transcription factor activity; C:nucleus; P:regulation of transcription, DNA-templated
echinococcus_granulosus_prjeb121	EgrG_000974100	pathogen_EgG_scaffold_0002	2	P:GO:0005975; F:GO:0016740	P:carbohydrate metabolic process; F:transferase activity
echinococcus_granulosus_prjeb121	EgrG_000777300	pathogen_EgG_scaffold_0001	4	F:GO:0005457; C:GO:0005794; C:GO:0016021; P:GO:0036085	F:GDP-fucose transmembrane transporter activity; C:Golgi apparatus; C:integral component of membrane; P:GDP-fucose import into Golgi lumen
echinococcus_granulosus_prjeb121	EgrG_000785800	pathogen_EgG_scaffold_0001	5	F:GO:0005457; C:GO:0005794; C:GO:0016021; C:GO:0031417; P:GO:0036085	F:GDP-fucose transmembrane transporter activity; C:Golgi apparatus; C:integral component of membrane; C:NatC complex; P:GDP-fucose import into Golgi lumen
echinococcus_granulosus_prjeb121	EgrG_000476900	pathogen_EgG_scaffold_0004	2	F:GO:0003824; P:GO:0008152	F:catalytic activity; P:metabolic process
echinococcus_granulosus_prjeb121	EgrG_000620700	pathogen_EgG_scaffold_0003	1	F:GO:0005515	F:protein binding
echinococcus_granulosus_prjeb121	EgrG_001198800	pathogen_EgG_scaffold_0012	2	C:GO:0000127; P:GO:0006384	C:transcription factor TFIIIC complex; P:transcription initiation from RNA polymerase III promoter
echinococcus_granulosus_prjeb121	EgrG_000443600	pathogen_EgG_scaffold_0004	2	C:GO:0005674; P:GO:0006367	C:transcription factor TFIIF complex; P:transcription initiation from RNA polymerase II promoter
echinococcus_granulosus_prjeb121	EgrG_000875900	pathogen_EgG_scaffold_0001	4	C:GO:0000439; F:GO:0001671; P:GO:0006289; P:GO:0032781	C:transcription factor TFIIH core complex; F:ATPase activator activity; P:nucleotide-excision repair; P:positive regulation of ATPase activity
echinococcus_granulosus_prjeb121	EgrG_000614600	pathogen_EgG_scaffold_0003	7	F:GO:0003684; F:GO:0004519; C:GO:0005634; P:GO:0006281; P:GO:0008299; F:GO:0016740; P:GO:0090305	F:damaged DNA binding; F:endonuclease activity; C:nucleus; P:DNA repair; P:isoprenoid biosynthetic process; F:transferase activity; P:nucleic acid phosphodiester bond hydrolysis
echinococcus_granulosus_prjeb121	EgrG_000614500	pathogen_EgG_scaffold_0003	6	F:GO:0003684; F:GO:0004519; C:GO:0005634; P:GO:0006281; P:GO:0008299; P:GO:0090305	F:damaged DNA binding; F:endonuclease activity; C:nucleus; P:DNA repair; P:isoprenoid biosynthetic process; P:nucleic acid phosphodiester bond hydrolysis
echinococcus_granulosus_prjeb121	EgrG_001191900	pathogen_EgG_scaffold_0012	1	F:GO:0016740	F:transferase activity
echinococcus_granulosus_prjeb121	EgrG_000503300	pathogen_EgG_scaffold_0004
echinococcus_granulosus_prjeb121	EgrG_000571100	pathogen_EgG_scaffold_0017	3	F:GO:0003779; P:GO:0034316; F:GO:0071933	F:actin binding; P:negative regulation of Arp2/3 complex-mediated actin nucleation; F:Arp2/3 complex binding
echinococcus_granulosus_prjeb121	EgrG_000065000	pathogen_EgG_scaffold_0010	4	F:GO:0004343; P:GO:0006048; C:GO:0043231; C:GO:0044444	F:glucosamine 6-phosphate N-acetyltransferase activity; P:UDP-N-acetylglucosamine biosynthetic process; C:intracellular membrane-bounded organelle; C:cytoplasmic part	EC:2.3.1.5; EC:2.3.1.4	Arylamine N-acetyltransferase; Glucosamine-phosphate N-acetyltransferase
echinococcus_granulosus_prjeb121	EgrG_000766800	pathogen_EgG_scaffold_0001	2	F:GO:0005085; F:GO:0008483	F:guanyl-nucleotide exchange factor activity; F:transaminase activity
echinococcus_granulosus_prjeb121	EgrG_000126400	pathogen_EgG_scaffold_0009	5	F:GO:0004345; P:GO:0006006; P:GO:0006098; F:GO:0050661; P:GO:0055114	F:glucose-6-phosphate dehydrogenase activity; P:glucose metabolic process; P:pentose-phosphate shunt; F:NADP binding; P:oxidation-reduction process	EC:1.1.1.49	Glucose-6-phosphate dehydrogenase (NADP(+))
echinococcus_granulosus_prjeb121	EgrG_000626300	pathogen_EgG_scaffold_0003	4	F:GO:0003676; F:GO:0004347; P:GO:0006094; P:GO:0006096	F:nucleic acid binding; F:glucose-6-phosphate isomerase activity; P:gluconeogenesis; P:glycolytic process	EC:5.3.1.9	Glucose-6-phosphate isomerase
echinococcus_granulosus_prjeb121	EgrG_000532800	pathogen_EgG_scaffold_0007	1	P:GO:0006491	P:N-glycan processing
echinococcus_granulosus_prjeb121	EgrG_000645700	pathogen_EgG_scaffold_0003	4	F:GO:0004972; C:GO:0017146; P:GO:0034220; P:GO:0035235	F:NMDA glutamate receptor activity; C:NMDA selective glutamate receptor complex; P:ion transmembrane transport; P:ionotropic glutamate receptor signaling pathway
echinococcus_granulosus_prjeb121	EgrG_000800600	pathogen_EgG_scaffold_0001	2	F:GO:0004357; P:GO:0006750	F:glutamate-cysteine ligase activity; P:glutathione biosynthetic process	EC:6.3.2.2	Glutamate--cysteine ligase
echinococcus_granulosus_prjeb121	EgrG_000887650	pathogen_EgG_scaffold_0001	3	P:GO:0006750; F:GO:0016874; F:GO:0035226	P:glutathione biosynthetic process; F:ligase activity; F:glutamate-cysteine ligase catalytic subunit binding
echinococcus_granulosus_prjeb121	EgrG_000671000	pathogen_EgG_scaffold_0003	5	F:GO:0004970; C:GO:0005886; C:GO:0016021; P:GO:0034220; P:GO:0035235	F:ionotropic glutamate receptor activity; C:plasma membrane; C:integral component of membrane; P:ion transmembrane transport; P:ionotropic glutamate receptor signaling pathway
echinococcus_granulosus_prjeb121	EgrG_000499600	pathogen_EgG_scaffold_0004	6	F:GO:0004970; C:GO:0016021; C:GO:0030054; P:GO:0034220; P:GO:0035235; C:GO:0045211	F:ionotropic glutamate receptor activity; C:integral component of membrane; C:cell junction; P:ion transmembrane transport; P:ionotropic glutamate receptor signaling pathway; C:postsynaptic membrane
echinococcus_granulosus_prjeb121	EgrG_000618700	pathogen_EgG_scaffold_0003	9	F:GO:0003950; F:GO:0004970; P:GO:0006471; P:GO:0006886; C:GO:0016021; C:GO:0030054; P:GO:0034220; P:GO:0035235; C:GO:0045211	F:NAD+ ADP-ribosyltransferase activity; F:ionotropic glutamate receptor activity; P:protein ADP-ribosylation; P:intracellular protein transport; C:integral component of membrane; C:cell junction; P:ion transmembrane transport; P:ionotropic glutamate receptor signaling pathway; C:postsynaptic membrane	EC:2.4.2.30	NAD(+) ADP-ribosyltransferase
echinococcus_granulosus_prjeb121	EgrG_000499700	pathogen_EgG_scaffold_0004	6	F:GO:0004970; C:GO:0016021; C:GO:0030054; P:GO:0034220; P:GO:0035235; C:GO:0045211	F:ionotropic glutamate receptor activity; C:integral component of membrane; C:cell junction; P:ion transmembrane transport; P:ionotropic glutamate receptor signaling pathway; C:postsynaptic membrane
echinococcus_granulosus_prjeb121	EgrG_000632100	pathogen_EgG_scaffold_0003	1	F:GO:0003676	F:nucleic acid binding
echinococcus_granulosus_prjeb121	EgrG_001066000	pathogen_EgG_scaffold_0002	3	F:GO:0004970; C:GO:0016021; P:GO:0035235	F:ionotropic glutamate receptor activity; C:integral component of membrane; P:ionotropic glutamate receptor signaling pathway
echinococcus_granulosus_prjeb121	EgrG_000849400	pathogen_EgG_scaffold_0001	4	F:GO:0004970; C:GO:0016021; P:GO:0034220; P:GO:0035235	F:ionotropic glutamate receptor activity; C:integral component of membrane; P:ion transmembrane transport; P:ionotropic glutamate receptor signaling pathway
echinococcus_granulosus_prjeb121	EgrG_000630400	pathogen_EgG_scaffold_0003	4	C:GO:0005634; P:GO:0009058; F:GO:0016740; F:GO:0030170	C:nucleus; P:biosynthetic process; F:transferase activity; F:pyridoxal phosphate binding
echinococcus_granulosus_prjeb121	EgrG_000644000	pathogen_EgG_scaffold_0003	7	F:GO:0005506; P:GO:0006537; F:GO:0010181; F:GO:0016040; F:GO:0050660; F:GO:0051538; P:GO:0055114	F:iron ion binding; P:glutamate biosynthetic process; F:FMN binding; F:glutamate synthase (NADH) activity; F:flavin adenine dinucleotide binding; F:3 iron, 4 sulfur cluster binding; P:oxidation-reduction process	EC:1.4.1.14	Glutamate synthase (NADH)
echinococcus_granulosus_prjeb121	EgrG_000959900	pathogen_EgG_scaffold_0002	3	F:GO:0004356; F:GO:0005524; P:GO:0006542	F:glutamate-ammonia ligase activity; F:ATP binding; P:glutamine biosynthetic process	EC:6.3.1.2	Glutamine synthetase
echinococcus_granulosus_prjeb121	EgrG_000253000	pathogen_EgG_scaffold_0005	1	F:GO:0016603	F:glutaminyl-peptide cyclotransferase activity	EC:2.3.2.5	Glutaminyl-peptide cyclotransferase
echinococcus_granulosus_prjeb121	EgrG_000248300	pathogen_EgG_scaffold_0005	4	F:GO:0004819; F:GO:0005524; C:GO:0005737; P:GO:0006425	F:glutamine-tRNA ligase activity; F:ATP binding; C:cytoplasm; P:glutaminyl-tRNA aminoacylation	EC:6.1.1.18	Glutamine--tRNA ligase
echinococcus_granulosus_prjeb121	EgrG_000232600	pathogen_EgG_scaffold_0005	8	F:GO:0004040; F:GO:0005524; C:GO:0005739; F:GO:0016740; C:GO:0030956; P:GO:0032543; F:GO:0050567; P:GO:0070681	F:amidase activity; F:ATP binding; C:mitochondrion; F:transferase activity; C:glutamyl-tRNA(Gln) amidotransferase complex; P:mitochondrial translation; F:glutaminyl-tRNA synthase (glutamine-hydrolyzing) activity; P:glutaminyl-tRNAGln biosynthesis via transamidation	EC:3.5.1.4; EC:6.3.5.7	Amidase; Glutaminyl-tRNA synthase (glutamine-hydrolyzing)
echinococcus_granulosus_prjeb121	EgrG_000520000	pathogen_EgG_scaffold_0007	6	F:GO:0004818; F:GO:0004827; F:GO:0005524; C:GO:0005737; P:GO:0006424; P:GO:0006433	F:glutamate-tRNA ligase activity; F:proline-tRNA ligase activity; F:ATP binding; C:cytoplasm; P:glutamyl-tRNA aminoacylation; P:prolyl-tRNA aminoacylation	EC:6.1.1.15; EC:6.1.1.17	Proline--tRNA ligase; Glutamate--tRNA ligase
echinococcus_granulosus_prjeb121	EgrG_000195300	pathogen_EgG_scaffold_0009	9	C:GO:0005576; C:GO:0005623; F:GO:0009055; F:GO:0015035; P:GO:0016579; P:GO:0022900; F:GO:0036459; P:GO:0045454; P:GO:0055114	C:extracellular region; C:cell; F:electron transfer activity; F:protein disulfide oxidoreductase activity; P:protein deubiquitination; P:electron transport chain; F:thiol-dependent ubiquitinyl hydrolase activity; P:cell redox homeostasis; P:oxidation-reduction process
echinococcus_granulosus_prjeb121	EgrG_000374800	pathogen_EgG_scaffold_0022	4	F:GO:0004602; P:GO:0006979; P:GO:0055114; P:GO:0098869	F:glutathione peroxidase activity; P:response to oxidative stress; P:oxidation-reduction process; P:cellular oxidant detoxification	EC:1.11.1.9; EC:1.11.1.7	Glutathione peroxidase; Peroxidase
echinococcus_granulosus_prjeb121	EgrG_000535300	pathogen_EgG_scaffold_0007	1	F:GO:0004364	F:glutathione transferase activity	EC:2.5.1.18	Glutathione transferase
echinococcus_granulosus_prjeb121	EgrG_000538000	pathogen_EgG_scaffold_0007	1	F:GO:0004364	F:glutathione transferase activity	EC:2.5.1.18	Glutathione transferase
echinococcus_granulosus_prjeb121	EgrG_000700600	pathogen_EgG_scaffold_0013	9	F:GO:0000287; F:GO:0003735; F:GO:0004363; F:GO:0005524; C:GO:0005840; P:GO:0006412; P:GO:0006750; F:GO:0042803; F:GO:0043295	F:magnesium ion binding; F:structural constituent of ribosome; F:glutathione synthase activity; F:ATP binding; C:ribosome; P:translation; P:glutathione biosynthetic process; F:protein homodimerization activity; F:glutathione binding	EC:6.3.2.3	Glutathione synthase
echinococcus_granulosus_prjeb121	EgrG_000964600	pathogen_EgG_scaffold_0002	5	F:GO:0005509; P:GO:0006072; C:GO:0009331; F:GO:0052591; P:GO:0055114	F:calcium ion binding; P:glycerol-3-phosphate metabolic process; C:glycerol-3-phosphate dehydrogenase complex; F:sn-glycerol-3-phosphate:ubiquinone-8 oxidoreductase activity; P:oxidation-reduction process	EC:1.1.5.3	Glycerol-3-phosphate dehydrogenase
echinococcus_granulosus_prjeb121	EgrG_000686100	pathogen_EgG_scaffold_0013	7	F:GO:0004367; P:GO:0005975; C:GO:0009331; F:GO:0042803; P:GO:0046168; F:GO:0051287; P:GO:0055114	F:glycerol-3-phosphate dehydrogenase [NAD+] activity; P:carbohydrate metabolic process; C:glycerol-3-phosphate dehydrogenase complex; F:protein homodimerization activity; P:glycerol-3-phosphate catabolic process; F:NAD binding; P:oxidation-reduction process	EC:1.1.1.8; EC:1.1.1.94	Glycerol-3-phosphate dehydrogenase (NAD(+)); Glycerol-3-phosphate dehydrogenase (NAD(P)(+))
echinococcus_granulosus_prjeb121	EgrG_001051500	pathogen_EgG_scaffold_0002	3	C:GO:0016021; F:GO:0022857; P:GO:0055085	C:integral component of membrane; F:transmembrane transporter activity; P:transmembrane transport
echinococcus_granulosus_prjeb121	EgrG_000059100	pathogen_EgG_scaffold_0010	2	P:GO:0046475; F:GO:0047389	P:glycerophospholipid catabolic process; F:glycerophosphocholine phosphodiesterase activity	EC:3.1.4.2	Glycerophosphocholine phosphodiesterase
echinococcus_granulosus_prjeb121	EgrG_001094000	pathogen_EgG_scaffold_0014	3	P:GO:0006629; F:GO:0008889; C:GO:0016021	P:lipid metabolic process; F:glycerophosphodiester phosphodiesterase activity; C:integral component of membrane	EC:3.1.4.46	Glycerophosphodiester phosphodiesterase
echinococcus_granulosus_prjeb121	EgrG_000694900	pathogen_EgG_scaffold_0013	3	C:GO:0005739; C:GO:0005960; P:GO:0019464	C:mitochondrion; C:glycine cleavage complex; P:glycine decarboxylation via glycine cleavage system
echinococcus_granulosus_prjeb121	EgrG_000169600	pathogen_EgG_scaffold_0008	5	P:GO:0006486; F:GO:0008417; C:GO:0016021; C:GO:0032580; P:GO:0036065	P:protein glycosylation; F:fucosyltransferase activity; C:integral component of membrane; C:Golgi cisterna membrane; P:fucosylation
echinococcus_granulosus_prjeb121	EgrG_000184900	pathogen_EgG_scaffold_0008	2	F:GO:0004252; P:GO:0006508	F:serine-type endopeptidase activity; P:proteolysis	EC:3.4.21	Acting on peptide bonds (peptidases)
echinococcus_granulosus_prjeb121	EgrG_001029800	pathogen_EgG_scaffold_0002	2	F:GO:0004373; P:GO:0005978	F:glycogen (starch) synthase activity; P:glycogen biosynthetic process	EC:2.4.1.11	Glycogen(starch) synthase
echinococcus_granulosus_prjeb121	EgrG_000194000	pathogen_EgG_scaffold_0009	2	C:GO:0016021; F:GO:0016757	C:integral component of membrane; F:transferase activity, transferring glycosyl groups
echinococcus_granulosus_prjeb121	EgrG_000455300	pathogen_EgG_scaffold_0004	6	P:GO:0005975; F:GO:0008184; C:GO:0016021; F:GO:0030170; F:GO:0102250; F:GO:0102499	P:carbohydrate metabolic process; F:glycogen phosphorylase activity; C:integral component of membrane; F:pyridoxal phosphate binding; F:linear malto-oligosaccharide phosphorylase activity; F:SHG alpha-glucan phosphorylase activity	EC:2.4.1.1	Glycogen phosphorylase
echinococcus_granulosus_prjeb121	EgrG_000501500	pathogen_EgG_scaffold_0004	5	P:GO:0005975; F:GO:0008184; F:GO:0030170; F:GO:0102250; F:GO:0102499	P:carbohydrate metabolic process; F:glycogen phosphorylase activity; F:pyridoxal phosphate binding; F:linear malto-oligosaccharide phosphorylase activity; F:SHG alpha-glucan phosphorylase activity	EC:2.4.1.1	Glycogen phosphorylase
echinococcus_granulosus_prjeb121	EgrG_000501600	pathogen_EgG_scaffold_0004	5	P:GO:0005975; F:GO:0008184; F:GO:0030170; F:GO:0102250; F:GO:0102499	P:carbohydrate metabolic process; F:glycogen phosphorylase activity; F:pyridoxal phosphate binding; F:linear malto-oligosaccharide phosphorylase activity; F:SHG alpha-glucan phosphorylase activity	EC:2.4.1.1	Glycogen phosphorylase
echinococcus_granulosus_prjeb121	EgrG_000980300	pathogen_EgG_scaffold_0002	3	F:GO:0004674; F:GO:0005524; P:GO:0006468	F:protein serine/threonine kinase activity; F:ATP binding; P:protein phosphorylation	EC:2.7.11	Transferring phosphorus-containing groups
echinococcus_granulosus_prjeb121	EgrG_000827550	pathogen_EgG_scaffold_0001	3	C:GO:0005737; P:GO:0120009; F:GO:0120013	C:cytoplasm; P:intermembrane lipid transfer; F:intermembrane lipid transfer activity
echinococcus_granulosus_prjeb121	EgrG_001164300	pathogen_EgG_scaffold_0012	2	C:GO:0016021; F:GO:0016757	C:integral component of membrane; F:transferase activity, transferring glycosyl groups
echinococcus_granulosus_prjeb121	EgrG_001164550	pathogen_EgG_scaffold_0012	3	C:GO:0016021; F:GO:0016263; P:GO:0016266	C:integral component of membrane; F:glycoprotein-N-acetylgalactosamine 3-beta-galactosyltransferase activity; P:O-glycan processing	EC:2.4.1.122	N-acetylgalactosaminide beta-1,3-galactosyltransferase
echinococcus_granulosus_prjeb121	EgrG_001164650	pathogen_EgG_scaffold_0012	6	C:GO:0016021; F:GO:0016263; P:GO:0016266; F:GO:0016787; C:GO:0032021; P:GO:0034244	C:integral component of membrane; F:glycoprotein-N-acetylgalactosamine 3-beta-galactosyltransferase activity; P:O-glycan processing; F:hydrolase activity; C:NELF complex; P:negative regulation of transcription elongation from RNA polymerase II promoter	EC:2.4.1.122	N-acetylgalactosaminide beta-1,3-galactosyltransferase
echinococcus_granulosus_prjeb121	EgrG_000099500	pathogen_EgG_scaffold_0009	1	F:GO:0016740	F:transferase activity
echinococcus_granulosus_prjeb121	EgrG_000813500	pathogen_EgG_scaffold_0001	1	F:GO:0016757	F:transferase activity, transferring glycosyl groups
echinococcus_granulosus_prjeb121	EgrG_000813400	pathogen_EgG_scaffold_0001	2	C:GO:0016021; F:GO:0016757	C:integral component of membrane; F:transferase activity, transferring glycosyl groups
echinococcus_granulosus_prjeb121	EgrG_000721200	pathogen_EgG_scaffold_0016	1	F:GO:0016746	F:transferase activity, transferring acyl groups
echinococcus_granulosus_prjeb121	EgrG_000976400	pathogen_EgG_scaffold_0002	3	F:GO:0000166; F:GO:0004812; P:GO:0006418	F:nucleotide binding; F:aminoacyl-tRNA ligase activity; P:tRNA aminoacylation for protein translation
echinococcus_granulosus_prjeb121	EgrG_000894300	pathogen_EgG_scaffold_0001
echinococcus_granulosus_prjeb121	EgrG_000241300	pathogen_EgG_scaffold_0005	3	P:GO:0009966; C:GO:0046658; C:GO:0062023	P:regulation of signal transduction; C:anchored component of plasma membrane; C:collagen-containing extracellular matrix
echinococcus_granulosus_prjeb121	EgrG_000536900	pathogen_EgG_scaffold_0007	5	P:GO:0008101; P:GO:0009966; P:GO:0016055; C:GO:0046658; C:GO:0062023	P:decapentaplegic signaling pathway; P:regulation of signal transduction; P:Wnt signaling pathway; C:anchored component of plasma membrane; C:collagen-containing extracellular matrix
echinococcus_granulosus_prjeb121	EgrG_001198000	pathogen_EgG_scaffold_0012	5	F:GO:0003922; F:GO:0005524; P:GO:0006177; P:GO:0006541; F:GO:0016462	F:GMP synthase (glutamine-hydrolyzing) activity; F:ATP binding; P:GMP biosynthetic process; P:glutamine metabolic process; F:pyrophosphatase activity	EC:6.3.5.2	GMP synthase (glutamine-hydrolyzing)
echinococcus_granulosus_prjeb121	EgrG_000376100	pathogen_EgG_scaffold_0022	1	C:GO:0005576	C:extracellular region
echinococcus_granulosus_prjeb121	EgrG_001175000	pathogen_EgG_scaffold_0012
echinococcus_granulosus_prjeb121	EgrG_000376000	pathogen_EgG_scaffold_0022	1	C:GO:0005576	C:extracellular region
echinococcus_granulosus_prjeb121	EgrG_000517600	pathogen_EgG_scaffold_0007	1	C:GO:0005794	C:Golgi apparatus
echinococcus_granulosus_prjeb121	EgrG_000412250	pathogen_EgG_scaffold_0019	2	P:GO:0007030; C:GO:0016021	P:Golgi organization; C:integral component of membrane
echinococcus_granulosus_prjeb121	EgrG_000976800	pathogen_EgG_scaffold_0002	1	F:GO:0016746	F:transferase activity, transferring acyl groups
echinococcus_granulosus_prjeb121	EgrG_000452800	pathogen_EgG_scaffold_0004	1	F:GO:0000062	F:fatty-acyl-CoA binding
echinococcus_granulosus_prjeb121	EgrG_001095800	pathogen_EgG_scaffold_0014
echinococcus_granulosus_prjeb121	EgrG_000498600	pathogen_EgG_scaffold_0004	5	C:GO:0000139; C:GO:0005801; P:GO:0006888; P:GO:0015031; C:GO:0016021	C:Golgi membrane; C:cis-Golgi network; P:endoplasmic reticulum to Golgi vesicle-mediated transport; P:protein transport; C:integral component of membrane
echinococcus_granulosus_prjeb121	EgrG_000547800	pathogen_EgG_scaffold_0007	2	P:GO:0015031; C:GO:0030173	P:protein transport; C:integral component of Golgi membrane
echinococcus_granulosus_prjeb121	EgrG_001141700	pathogen_EgG_scaffold_0006	2	F:GO:0005086; P:GO:0032012	F:ARF guanyl-nucleotide exchange factor activity; P:regulation of ARF protein signal transduction
echinococcus_granulosus_prjeb121	EgrG_000827950	pathogen_EgG_scaffold_0001	3	F:GO:0003723; P:GO:0005975; F:GO:0016757	F:RNA binding; P:carbohydrate metabolic process; F:transferase activity, transferring glycosyl groups
echinococcus_granulosus_prjeb121	EgrG_000132700	pathogen_EgG_scaffold_0040	1	F:GO:0003676	F:nucleic acid binding
echinococcus_granulosus_prjeb121	EgrG_000606700	pathogen_EgG_scaffold_0003
echinococcus_granulosus_prjeb121	EgrG_000869600	pathogen_EgG_scaffold_0001	5	F:GO:0003923; P:GO:0006508; F:GO:0008234; P:GO:0016255; C:GO:0042765	F:GPI-anchor transamidase activity; P:proteolysis; F:cysteine-type peptidase activity; P:attachment of GPI anchor to protein; C:GPI-anchor transamidase complex
echinococcus_granulosus_prjeb121	EgrG_000429900	pathogen_EgG_scaffold_0004	3	P:GO:0006506; C:GO:0016021; F:GO:0051377	P:GPI anchor biosynthetic process; C:integral component of membrane; F:mannose-ethanolamine phosphotransferase activity
echinococcus_granulosus_prjeb121	EgrG_000135000	pathogen_EgG_scaffold_0021	3	C:GO:0005783; C:GO:0016021; F:GO:0016787	C:endoplasmic reticulum; C:integral component of membrane; F:hydrolase activity
echinococcus_granulosus_prjeb121	EgrG_000259800	pathogen_EgG_scaffold_0005	2	P:GO:0016255; C:GO:0042765	P:attachment of GPI anchor to protein; C:GPI-anchor transamidase complex
echinococcus_granulosus_prjeb121	EgrG_001019800	pathogen_EgG_scaffold_0002	4	F:GO:0003924; F:GO:0005525; C:GO:0005634; C:GO:0005737	F:GTPase activity; F:GTP binding; C:nucleus; C:cytoplasm	EC:3.6.1.15	Nucleoside-triphosphate phosphatase
echinococcus_granulosus_prjeb121	EgrG_000874100	pathogen_EgG_scaffold_0001	4	F:GO:0005525; F:GO:0008168; F:GO:0016787; P:GO:0032259	F:GTP binding; F:methyltransferase activity; F:hydrolase activity; P:methylation
echinococcus_granulosus_prjeb121	EgrG_000989700	pathogen_EgG_scaffold_0002	3	F:GO:0004930; P:GO:0007218; C:GO:0016021	F:G protein-coupled receptor activity; P:neuropeptide signaling pathway; C:integral component of membrane
echinococcus_granulosus_prjeb121	EgrG_001083700	pathogen_EgG_scaffold_0002	4	F:GO:0004703; F:GO:0005524; P:GO:0006468; P:GO:0007165	F:G protein-coupled receptor kinase activity; F:ATP binding; P:protein phosphorylation; P:signal transduction	EC:2.7.11; EC:2.7.11.16	Transferring phosphorus-containing groups; [G-protein-coupled receptor] kinase
echinococcus_granulosus_prjeb121	EgrG_000544800	pathogen_EgG_scaffold_0007	2	F:GO:0030695; P:GO:0050790	F:GTPase regulator activity; P:regulation of catalytic activity
echinococcus_granulosus_prjeb121	EgrG_000821900	pathogen_EgG_scaffold_0001	1	C:GO:0016021	C:integral component of membrane
echinococcus_granulosus_prjeb121	EgrG_000816000	pathogen_EgG_scaffold_0001
echinococcus_granulosus_prjeb121	EgrG_000787400	pathogen_EgG_scaffold_0001
echinococcus_granulosus_prjeb121	EgrG_000910000	pathogen_EgG_scaffold_0001	2	C:GO:0005634; P:GO:0006355	C:nucleus; P:regulation of transcription, DNA-templated
echinococcus_granulosus_prjeb121	EgrG_000174600	pathogen_EgG_scaffold_0008	1	C:GO:0005634	C:nucleus
echinococcus_granulosus_prjeb121	EgrG_000915200	pathogen_EgG_scaffold_0026	1	F:GO:0008017	F:microtubule binding
echinococcus_granulosus_prjeb121	EgrG_000263700	pathogen_EgG_scaffold_0023	1	P:GO:0007165	P:signal transduction
echinococcus_granulosus_prjeb121	EgrG_001010600	pathogen_EgG_scaffold_0002	1	P:GO:0007165	P:signal transduction
echinococcus_granulosus_prjeb121	EgrG_000341600	pathogen_EgG_scaffold_0011
echinococcus_granulosus_prjeb121	EgrG_001199100	pathogen_EgG_scaffold_0012
echinococcus_granulosus_prjeb121	EgrG_000797600	pathogen_EgG_scaffold_0001	3	F:GO:0005096; P:GO:0043547; P:GO:0051056	F:GTPase activator activity; P:positive regulation of GTPase activity; P:regulation of small GTPase mediated signal transduction
echinococcus_granulosus_prjeb121	EgrG_000170600	pathogen_EgG_scaffold_0008	4	F:GO:0000166; F:GO:0005525; C:GO:0005634; C:GO:0005730	F:nucleotide binding; F:GTP binding; C:nucleus; C:nucleolus
echinococcus_granulosus_prjeb121	EgrG_001127700	pathogen_EgG_scaffold_0006	2	F:GO:0005525; C:GO:0016021	F:GTP binding; C:integral component of membrane
echinococcus_granulosus_prjeb121	EgrG_000576400	pathogen_EgG_scaffold_0017	2	F:GO:0005525; C:GO:0016021	F:GTP binding; C:integral component of membrane
echinococcus_granulosus_prjeb121	EgrG_000219300	pathogen_EgG_scaffold_0005	4	F:GO:0004828; F:GO:0005524; F:GO:0005525; P:GO:0006434	F:serine-tRNA ligase activity; F:ATP binding; F:GTP binding; P:seryl-tRNA aminoacylation	EC:6.1.1.11	Serine--tRNA ligase
echinococcus_granulosus_prjeb121	EgrG_000677800	pathogen_EgG_scaffold_0003	1	F:GO:0000166	F:nucleotide binding
echinococcus_granulosus_prjeb121	EgrG_001129300	pathogen_EgG_scaffold_0006	2	F:GO:0003924; F:GO:0005525	F:GTPase activity; F:GTP binding	EC:3.6.1.15	Nucleoside-triphosphate phosphatase
echinococcus_granulosus_prjeb121	EgrG_000998500	pathogen_EgG_scaffold_0002	2	F:GO:0003924; F:GO:0005525	F:GTPase activity; F:GTP binding	EC:3.6.1.15	Nucleoside-triphosphate phosphatase
echinococcus_granulosus_prjeb121	EgrG_000665900	pathogen_EgG_scaffold_0003	2	F:GO:0005525; C:GO:0016020	F:GTP binding; C:membrane
echinococcus_granulosus_prjeb121	EgrG_000853800	pathogen_EgG_scaffold_0001	1	F:GO:0005525	F:GTP binding
echinococcus_granulosus_prjeb121	EgrG_000682800	pathogen_EgG_scaffold_0013	1	F:GO:0005525	F:GTP binding
echinococcus_granulosus_prjeb121	EgrG_001157400	pathogen_EgG_scaffold_0029	4	F:GO:0003924; F:GO:0005525; P:GO:0007188; F:GO:0031683	F:GTPase activity; F:GTP binding; P:adenylate cyclase-modulating G protein-coupled receptor signaling pathway; F:G-protein beta/gamma-subunit complex binding	EC:3.6.1.15	Nucleoside-triphosphate phosphatase
echinococcus_granulosus_prjeb121	EgrG_000305900	pathogen_EgG_scaffold_0006	10	P:GO:0001508; F:GO:0003924; F:GO:0005096; F:GO:0005525; C:GO:0005834; P:GO:0007189; P:GO:0007215; F:GO:0031683; F:GO:0031826; P:GO:0043547	P:action potential; F:GTPase activity; F:GTPase activator activity; F:GTP binding; C:heterotrimeric G-protein complex; P:adenylate cyclase-activating G protein-coupled receptor signaling pathway; P:glutamate receptor signaling pathway; F:G-protein beta/gamma-subunit complex binding; F:type 2A serotonin receptor binding; P:positive regulation of GTPase activity	EC:3.6.1.15	Nucleoside-triphosphate phosphatase
echinococcus_granulosus_prjeb121	EgrG_000677700	pathogen_EgG_scaffold_0003	2	P:GO:0007165; F:GO:0019001	P:signal transduction; F:guanyl nucleotide binding
echinococcus_granulosus_prjeb121	EgrG_001182200	pathogen_EgG_scaffold_0012	4	F:GO:0003924; F:GO:0005525; P:GO:0007186; F:GO:0031683	F:GTPase activity; F:GTP binding; P:G protein-coupled receptor signaling pathway; F:G-protein beta/gamma-subunit complex binding	EC:3.6.1.15	Nucleoside-triphosphate phosphatase
echinococcus_granulosus_prjeb121	EgrG_000460600	pathogen_EgG_scaffold_0004	4	F:GO:0003924; F:GO:0005525; P:GO:0007186; F:GO:0031683	F:GTPase activity; F:GTP binding; P:G protein-coupled receptor signaling pathway; F:G-protein beta/gamma-subunit complex binding	EC:3.6.1.15	Nucleoside-triphosphate phosphatase
echinococcus_granulosus_prjeb121	EgrG_000235200	pathogen_EgG_scaffold_0005	5	F:GO:0005089; P:GO:0030036; P:GO:0035023; P:GO:0051014; F:GO:0051015	F:Rho guanyl-nucleotide exchange factor activity; P:actin cytoskeleton organization; P:regulation of Rho protein signal transduction; P:actin filament severing; F:actin filament binding
echinococcus_granulosus_prjeb121	EgrG_000643200	pathogen_EgG_scaffold_0003	2	F:GO:0005085; P:GO:0007264	F:guanyl-nucleotide exchange factor activity; P:small GTPase mediated signal transduction
echinococcus_granulosus_prjeb121	EgrG_000256800	pathogen_EgG_scaffold_0005	3	F:GO:0005089; P:GO:0035023; F:GO:0046872	F:Rho guanyl-nucleotide exchange factor activity; P:regulation of Rho protein signal transduction; F:metal ion binding
echinococcus_granulosus_prjeb121	EgrG_000170300	pathogen_EgG_scaffold_0008	4	F:GO:0004385; P:GO:0016310; P:GO:0046037; P:GO:0046710	F:guanylate kinase activity; P:phosphorylation; P:GMP metabolic process; P:GDP metabolic process	EC:2.7.4.4; EC:2.7.4.8	Nucleoside-phosphate kinase; Guanylate kinase
echinococcus_granulosus_prjeb121	EgrG_001029200	pathogen_EgG_scaffold_0002	4	F:GO:0004385; P:GO:0016310; P:GO:0046037; P:GO:0046710	F:guanylate kinase activity; P:phosphorylation; P:GMP metabolic process; P:GDP metabolic process	EC:2.7.4.4; EC:2.7.4.8	Nucleoside-phosphate kinase; Guanylate kinase
echinococcus_granulosus_prjeb121	EgrG_000824400	pathogen_EgG_scaffold_0001
echinococcus_granulosus_prjeb121	EgrG_000712600	pathogen_EgG_scaffold_0016
echinococcus_granulosus_prjeb121	EgrG_000209700	pathogen_EgG_scaffold_0005	3	F:GO:0005247; C:GO:0016021; P:GO:1902476	F:voltage-gated chloride channel activity; C:integral component of membrane; P:chloride transmembrane transport
echinococcus_granulosus_prjeb121	EgrG_000512600	pathogen_EgG_scaffold_0004	5	P:GO:0000493; P:GO:0001522; F:GO:0003723; C:GO:0005732; P:GO:0042254	P:box H/ACA snoRNP assembly; P:pseudouridine synthesis; F:RNA binding; C:small nucleolar ribonucleoprotein complex; P:ribosome biogenesis
echinococcus_granulosus_prjeb121	EgrG_000706200	pathogen_EgG_scaffold_0013	7	F:GO:0003700; F:GO:0005247; C:GO:0005634; P:GO:0006355; C:GO:0016021; F:GO:0043565; P:GO:1902476	F:DNA-binding transcription factor activity; F:voltage-gated chloride channel activity; C:nucleus; P:regulation of transcription, DNA-templated; C:integral component of membrane; F:sequence-specific DNA binding; P:chloride transmembrane transport
echinococcus_granulosus_prjeb121	EgrG_000706100	pathogen_EgG_scaffold_0013	7	F:GO:0003700; F:GO:0005247; C:GO:0005634; P:GO:0006355; C:GO:0016021; F:GO:0043565; P:GO:1902476	F:DNA-binding transcription factor activity; F:voltage-gated chloride channel activity; C:nucleus; P:regulation of transcription, DNA-templated; C:integral component of membrane; F:sequence-specific DNA binding; P:chloride transmembrane transport
echinococcus_granulosus_prjeb121	EgrG_000485800	pathogen_EgG_scaffold_0004	2	F:GO:0003779; C:GO:0005856	F:actin binding; C:cytoskeleton
echinococcus_granulosus_prjeb121	EgrG_000688200	pathogen_EgG_scaffold_0013	4	C:GO:0000786; F:GO:0003677; C:GO:0005634; F:GO:0046982	C:nucleosome; F:DNA binding; C:nucleus; F:protein heterodimerization activity
echinococcus_granulosus_prjeb121	EgrG_000091600	pathogen_EgG_scaffold_0015	4	F:GO:0003677; F:GO:0003887; P:GO:0006260; P:GO:0071897	F:DNA binding; F:DNA-directed DNA polymerase activity; P:DNA replication; P:DNA biosynthetic process
echinococcus_granulosus_prjeb121	EgrG_000645300	pathogen_EgG_scaffold_0003	1	F:GO:0019901	F:protein kinase binding
echinococcus_granulosus_prjeb121	EgrG_001067100	pathogen_EgG_scaffold_0002	1	C:GO:0016021	C:integral component of membrane
echinococcus_granulosus_prjeb121	EgrG_000752900	pathogen_EgG_scaffold_0001
echinococcus_granulosus_prjeb121	EgrG_000380800	pathogen_EgG_scaffold_0022	3	C:GO:0016020; C:GO:0016021; F:GO:0016874	C:membrane; C:integral component of membrane; F:ligase activity
echinococcus_granulosus_prjeb121	EgrG_000663100	pathogen_EgG_scaffold_0003	1	F:GO:0016740	F:transferase activity
echinococcus_granulosus_prjeb121	EgrG_000866600	pathogen_EgG_scaffold_0001	4	P:GO:0009451; C:GO:0016020; F:GO:0097159; F:GO:1901363	P:RNA modification; C:membrane; F:organic cyclic compound binding; F:heterocyclic compound binding
echinococcus_granulosus_prjeb121	EgrG_000981800	pathogen_EgG_scaffold_0002	4	F:GO:0005198; F:GO:0005524; P:GO:0006890; C:GO:0016021	F:structural molecule activity; F:ATP binding; P:retrograde vesicle-mediated transport, Golgi to endoplasmic reticulum; C:integral component of membrane
echinococcus_granulosus_prjeb121	EgrG_000593900	pathogen_EgG_scaffold_0003	3	F:GO:0003676; F:GO:0004386; F:GO:0005524	F:nucleic acid binding; F:helicase activity; F:ATP binding	EC:3.6.1.15	Nucleoside-triphosphate phosphatase
echinococcus_granulosus_prjeb121	EgrG_000936900	pathogen_EgG_scaffold_0038	1	C:GO:0016021	C:integral component of membrane
echinococcus_granulosus_prjeb121	EgrG_000422350	pathogen_EgG_scaffold_0004	1	F:GO:0005509	F:calcium ion binding
echinococcus_granulosus_prjeb121	EgrG_001192400	pathogen_EgG_scaffold_0012	3	F:GO:0003676; F:GO:0008168; P:GO:0032259	F:nucleic acid binding; F:methyltransferase activity; P:methylation
echinococcus_granulosus_prjeb121	EgrG_000656400	pathogen_EgG_scaffold_0003	5	C:GO:0005623; P:GO:0006886; F:GO:0016301; P:GO:0016310; F:GO:0046872	C:cell; P:intracellular protein transport; F:kinase activity; P:phosphorylation; F:metal ion binding
echinococcus_granulosus_prjeb121	EgrG_001091100	pathogen_EgG_scaffold_0014	2	F:GO:0003677; C:GO:0005634	F:DNA binding; C:nucleus
echinococcus_granulosus_prjeb121	EgrG_000254400	pathogen_EgG_scaffold_0005	1	P:GO:0023052	P:signaling
echinococcus_granulosus_prjeb121	EgrG_000083900	pathogen_EgG_scaffold_0015	2	F:GO:0003723; P:GO:0006396	F:RNA binding; P:RNA processing
echinococcus_granulosus_prjeb121	EgrG_000156500	pathogen_EgG_scaffold_0008	1	F:GO:0003723	F:RNA binding
echinococcus_granulosus_prjeb121	EgrG_000316300	pathogen_EgG_scaffold_0027	1	F:GO:0003723	F:RNA binding
echinococcus_granulosus_prjeb121	EgrG_000807100	pathogen_EgG_scaffold_0001	1	F:GO:0003723	F:RNA binding
echinococcus_granulosus_prjeb121	EgrG_001057100	pathogen_EgG_scaffold_0002	3	F:GO:0003723; C:GO:0005634; P:GO:0006397	F:RNA binding; C:nucleus; P:mRNA processing
echinococcus_granulosus_prjeb121	EgrG_001116900	pathogen_EgG_scaffold_0006	1	F:GO:0003723	F:RNA binding
echinococcus_granulosus_prjeb121	EgrG_001016800	pathogen_EgG_scaffold_0002	6	P:GO:0006744; F:GO:0008425; F:GO:0010420; C:GO:0031314; P:GO:0032259; F:GO:0061542	P:ubiquinone biosynthetic process; F:2-polyprenyl-6-methoxy-1,4-benzoquinone methyltransferase activity; F:polyprenyldihydroxybenzoate methyltransferase activity; C:extrinsic component of mitochondrial inner membrane; P:methylation; F:3-demethylubiquinone-n 3-O-methyltransferase activity
echinococcus_granulosus_prjeb121	EgrG_000156600	pathogen_EgG_scaffold_0008	5	C:GO:0005743; P:GO:0008152; F:GO:0010420; C:GO:0016021; F:GO:0061542	C:mitochondrial inner membrane; P:metabolic process; F:polyprenyldihydroxybenzoate methyltransferase activity; C:integral component of membrane; F:3-demethylubiquinone-n 3-O-methyltransferase activity
echinococcus_granulosus_prjeb121	EgrG_000571500	pathogen_EgG_scaffold_0017	5	F:GO:0000166; P:GO:0005975; F:GO:0016301; P:GO:0016310; F:GO:0016773	F:nucleotide binding; P:carbohydrate metabolic process; F:kinase activity; P:phosphorylation; F:phosphotransferase activity, alcohol group as acceptor
echinococcus_granulosus_prjeb121	EgrG_000571200	pathogen_EgG_scaffold_0017	4	P:GO:0005975; P:GO:0016310; F:GO:0016772; F:GO:0036094	P:carbohydrate metabolic process; P:phosphorylation; F:transferase activity, transferring phosphorus-containing groups; F:small molecule binding
echinococcus_granulosus_prjeb121	EgrG_000416500	pathogen_EgG_scaffold_0019	3	F:GO:0004114; P:GO:0007165; F:GO:0046872	F:3',5'-cyclic-nucleotide phosphodiesterase activity; P:signal transduction; F:metal ion binding	EC:3.1.4.17	3',5'-cyclic-nucleotide phosphodiesterase
echinococcus_granulosus_prjeb121	EgrG_000478300	pathogen_EgG_scaffold_0004	1	F:GO:0003723	F:RNA binding
echinococcus_granulosus_prjeb121	EgrG_000768300	pathogen_EgG_scaffold_0001	2	F:GO:0003677; C:GO:0005634	F:DNA binding; C:nucleus
echinococcus_granulosus_prjeb121	EgrG_000046600	pathogen_EgG_scaffold_0020
echinococcus_granulosus_prjeb121	EgrG_001034200	pathogen_EgG_scaffold_0002	3	F:GO:0005245; C:GO:0005891; P:GO:0070588	F:voltage-gated calcium channel activity; C:voltage-gated calcium channel complex; P:calcium ion transmembrane transport
echinococcus_granulosus_prjeb121	EgrG_000045000	pathogen_EgG_scaffold_0020	3	F:GO:0005215; C:GO:0016021; P:GO:0055085	F:transporter activity; C:integral component of membrane; P:transmembrane transport
echinococcus_granulosus_prjeb121	EgrG_000064700	pathogen_EgG_scaffold_0010	10	F:GO:0000829; F:GO:0000832; F:GO:0005524; C:GO:0005829; P:GO:0016310; F:GO:0033857; F:GO:0046872; F:GO:0052723; F:GO:0052724; F:GO:0102092	F:inositol heptakisphosphate kinase activity; F:inositol hexakisphosphate 5-kinase activity; F:ATP binding; C:cytosol; P:phosphorylation; F:diphosphoinositol-pentakisphosphate kinase activity; F:metal ion binding; F:inositol hexakisphosphate 1-kinase activity; F:inositol hexakisphosphate 3-kinase activity; F:5-diphosphoinositol pentakisphosphate 3-kinase activity	EC:2.7.4.24; EC:2.7.4.21	Diphosphoinositol-pentakisphosphate kinase; Inositol-hexakisphosphate kinase
echinococcus_granulosus_prjeb121	EgrG_000450700	pathogen_EgG_scaffold_0004	2	F:GO:0008168; P:GO:0032259	F:methyltransferase activity; P:methylation
echinococcus_granulosus_prjeb121	EgrG_001008100	pathogen_EgG_scaffold_0002	2	F:GO:0004812; C:GO:0005737	F:aminoacyl-tRNA ligase activity; C:cytoplasm
echinococcus_granulosus_prjeb121	EgrG_000899900	pathogen_EgG_scaffold_0001	4	F:GO:0004402; C:GO:0005634; P:GO:0006355; P:GO:0016573	F:histone acetyltransferase activity; C:nucleus; P:regulation of transcription, DNA-templated; P:histone acetylation	EC:2.3.1.5; EC:2.3.1.48	Arylamine N-acetyltransferase; Histone acetyltransferase
echinococcus_granulosus_prjeb121	EgrG_000633200	pathogen_EgG_scaffold_0003	5	F:GO:0004402; C:GO:0005634; P:GO:0006355; F:GO:0008270; P:GO:0016573	F:histone acetyltransferase activity; C:nucleus; P:regulation of transcription, DNA-templated; F:zinc ion binding; P:histone acetylation	EC:2.3.1.5; EC:2.3.1.48	Arylamine N-acetyltransferase; Histone acetyltransferase
echinococcus_granulosus_prjeb121	EgrG_000171900	pathogen_EgG_scaffold_0008	5	F:GO:0004402; C:GO:0005634; P:GO:0006355; P:GO:0016573; F:GO:0046872	F:histone acetyltransferase activity; C:nucleus; P:regulation of transcription, DNA-templated; P:histone acetylation; F:metal ion binding	EC:2.3.1.5; EC:2.3.1.48	Arylamine N-acetyltransferase; Histone acetyltransferase
echinococcus_granulosus_prjeb121	EgrG_001181900	pathogen_EgG_scaffold_0012	4	F:GO:0004402; P:GO:0006355; P:GO:0016573; C:GO:0035267	F:histone acetyltransferase activity; P:regulation of transcription, DNA-templated; P:histone acetylation; C:NuA4 histone acetyltransferase complex	EC:2.3.1.5; EC:2.3.1.48	Arylamine N-acetyltransferase; Histone acetyltransferase
echinococcus_granulosus_prjeb121	EgrG_000421400	pathogen_EgG_scaffold_0004	2	P:GO:0006479; F:GO:0008168	P:protein methylation; F:methyltransferase activity
echinococcus_granulosus_prjeb121	EgrG_000088600	pathogen_EgG_scaffold_0015	2	F:GO:0005524; C:GO:0005634	F:ATP binding; C:nucleus
echinococcus_granulosus_prjeb121	EgrG_000970800	pathogen_EgG_scaffold_0002	3	C:GO:0005634; F:GO:0032041; P:GO:0070932	C:nucleus; F:NAD-dependent histone deacetylase activity (H3-K14 specific); P:histone H3 deacetylation	EC:3.5.1.98	Histone deacetylase
echinococcus_granulosus_prjeb121	EgrG_001102300	pathogen_EgG_scaffold_0014	4	C:GO:0005634; F:GO:0032041; F:GO:0046872; P:GO:0070932	C:nucleus; F:NAD-dependent histone deacetylase activity (H3-K14 specific); F:metal ion binding; P:histone H3 deacetylation	EC:3.5.1.98	Histone deacetylase
echinococcus_granulosus_prjeb121	EgrG_001114800	pathogen_EgG_scaffold_0006	2	F:GO:0004407; P:GO:0016575	F:histone deacetylase activity; P:histone deacetylation	EC:3.5.1.98	Histone deacetylase
echinococcus_granulosus_prjeb121	EgrG_000970900	pathogen_EgG_scaffold_0002	2	F:GO:0004407; P:GO:0016575	F:histone deacetylase activity; P:histone deacetylation	EC:3.5.1.98	Histone deacetylase
echinococcus_granulosus_prjeb121	EgrG_000971000	pathogen_EgG_scaffold_0002	8	F:GO:0004407; C:GO:0005634; P:GO:0006325; F:GO:0008270; P:GO:0016575; F:GO:0016787; F:GO:0032041; P:GO:0070932	F:histone deacetylase activity; C:nucleus; P:chromatin organization; F:zinc ion binding; P:histone deacetylation; F:hydrolase activity; F:NAD-dependent histone deacetylase activity (H3-K14 specific); P:histone H3 deacetylation
echinococcus_granulosus_prjeb121	EgrG_001123800	pathogen_EgG_scaffold_0006
echinococcus_granulosus_prjeb121	EgrG_000338200	pathogen_EgG_scaffold_0011	5	C:GO:0000786; F:GO:0003677; C:GO:0005634; C:GO:0016021; F:GO:0046982	C:nucleosome; F:DNA binding; C:nucleus; C:integral component of membrane; F:protein heterodimerization activity
echinococcus_granulosus_prjeb121	EgrG_000184700	pathogen_EgG_scaffold_0008	4	C:GO:0005634; F:GO:0031151; P:GO:0034729; P:GO:0051726	C:nucleus; F:histone methyltransferase activity (H3-K79 specific); P:histone H3-K79 methylation; P:regulation of cell cycle	EC:2.1.1.43	Histone-lysine N-methyltransferase
echinococcus_granulosus_prjeb121	EgrG_000109400	pathogen_EgG_scaffold_0009	4	F:GO:0008168; F:GO:0016491; P:GO:0032259; P:GO:0055114	F:methyltransferase activity; F:oxidoreductase activity; P:methylation; P:oxidation-reduction process
echinococcus_granulosus_prjeb121	EgrG_000750900	pathogen_EgG_scaffold_0001	4	C:GO:0005634; F:GO:0018024; P:GO:0034968; F:GO:0046872	C:nucleus; F:histone-lysine N-methyltransferase activity; P:histone lysine methylation; F:metal ion binding	EC:2.1.1.43	Histone-lysine N-methyltransferase
echinococcus_granulosus_prjeb121	EgrG_001170100	pathogen_EgG_scaffold_0012	6	F:GO:0003677; C:GO:0005634; C:GO:0005694; F:GO:0008270; F:GO:0018024; P:GO:0034968	F:DNA binding; C:nucleus; C:chromosome; F:zinc ion binding; F:histone-lysine N-methyltransferase activity; P:histone lysine methylation	EC:2.1.1.43	Histone-lysine N-methyltransferase
echinococcus_granulosus_prjeb121	EgrG_000674500	pathogen_EgG_scaffold_0003	5	C:GO:0005634; C:GO:0005694; P:GO:0006355; F:GO:0018024; P:GO:0034968	C:nucleus; C:chromosome; P:regulation of transcription, DNA-templated; F:histone-lysine N-methyltransferase activity; P:histone lysine methylation	EC:2.1.1.43	Histone-lysine N-methyltransferase
echinococcus_granulosus_prjeb121	EgrG_001031500	pathogen_EgG_scaffold_0002	2	F:GO:0018024; P:GO:0034968	F:histone-lysine N-methyltransferase activity; P:histone lysine methylation	EC:2.1.1.43	Histone-lysine N-methyltransferase
echinococcus_granulosus_prjeb121	EgrG_000099900	pathogen_EgG_scaffold_0009	1	F:GO:0003729	F:mRNA binding
echinococcus_granulosus_prjeb121	EgrG_001138900	pathogen_EgG_scaffold_0006	2	P:GO:0000398; F:GO:0003723	P:mRNA splicing, via spliceosome; F:RNA binding
echinococcus_granulosus_prjeb121	EgrG_000154900	pathogen_EgG_scaffold_0008	3	C:GO:0005634; P:GO:0006355; F:GO:0043565	C:nucleus; P:regulation of transcription, DNA-templated; F:sequence-specific DNA binding
echinococcus_granulosus_prjeb121	EgrG_000238100	pathogen_EgG_scaffold_0005	4	F:GO:0003700; C:GO:0005634; P:GO:0006355; F:GO:0043565	F:DNA-binding transcription factor activity; C:nucleus; P:regulation of transcription, DNA-templated; F:sequence-specific DNA binding
echinococcus_granulosus_prjeb121	EgrG_000524300	pathogen_EgG_scaffold_0007	3	C:GO:0005634; P:GO:0006355; F:GO:0043565	C:nucleus; P:regulation of transcription, DNA-templated; F:sequence-specific DNA binding
echinococcus_granulosus_prjeb121	EgrG_000808600	pathogen_EgG_scaffold_0001	3	C:GO:0005634; P:GO:0006355; F:GO:0043565	C:nucleus; P:regulation of transcription, DNA-templated; F:sequence-specific DNA binding
echinococcus_granulosus_prjeb121	EgrG_001196200	pathogen_EgG_scaffold_0012	3	C:GO:0005634; P:GO:0006355; F:GO:0043565	C:nucleus; P:regulation of transcription, DNA-templated; F:sequence-specific DNA binding
echinococcus_granulosus_prjeb121	EgrG_000522100	pathogen_EgG_scaffold_0007	3	C:GO:0005634; P:GO:0006355; F:GO:0043565	C:nucleus; P:regulation of transcription, DNA-templated; F:sequence-specific DNA binding
echinococcus_granulosus_prjeb121	EgrG_001095100	pathogen_EgG_scaffold_0014	3	F:GO:0003677; C:GO:0005634; P:GO:0006355	F:DNA binding; C:nucleus; P:regulation of transcription, DNA-templated
echinococcus_granulosus_prjeb121	EgrG_000772900	pathogen_EgG_scaffold_0001	2	F:GO:0003677; P:GO:0006355	F:DNA binding; P:regulation of transcription, DNA-templated
echinococcus_granulosus_prjeb121	EgrG_001013500	pathogen_EgG_scaffold_0002
echinococcus_granulosus_prjeb121	EgrG_000163900	pathogen_EgG_scaffold_0008	1	F:GO:0046872	F:metal ion binding
echinococcus_granulosus_prjeb121	EgrG_000966500	pathogen_EgG_scaffold_0002	3	P:GO:0008203; P:GO:0016042; F:GO:0016298	P:cholesterol metabolic process; P:lipid catabolic process; F:lipase activity
echinococcus_granulosus_prjeb121	EgrG_000836500	pathogen_EgG_scaffold_0001	2	C:GO:0048188; C:GO:0071339	C:Set1C/COMPASS complex; C:MLL1 complex
echinococcus_granulosus_prjeb121	EgrG_000121600	pathogen_EgG_scaffold_0009
echinococcus_granulosus_prjeb121	EgrG_000825450	pathogen_EgG_scaffold_0001	2	P:GO:0009966; C:GO:0016020	P:regulation of signal transduction; C:membrane
echinococcus_granulosus_prjeb121	EgrG_001059400	pathogen_EgG_scaffold_0002
echinococcus_granulosus_prjeb121	EgrG_000919400	pathogen_EgG_scaffold_0036	2	P:GO:0015986; F:GO:0046933	P:ATP synthesis coupled proton transport; F:proton-transporting ATP synthase activity, rotational mechanism	EC:3.6.1.3; EC:3.6.1.15	Adenosinetriphosphatase; Nucleoside-triphosphate phosphatase
echinococcus_granulosus_prjeb121	EgrG_000675700	pathogen_EgG_scaffold_0003	1	P:GO:0008152	P:metabolic process
echinococcus_granulosus_prjeb121	EgrG_000728100	pathogen_EgG_scaffold_0024	4	F:GO:0003779; F:GO:0005543; P:GO:0006897; F:GO:0030276	F:actin binding; F:phospholipid binding; P:endocytosis; F:clathrin binding
echinococcus_granulosus_prjeb121	EgrG_001163700	pathogen_EgG_scaffold_0012
echinococcus_granulosus_prjeb121	EgrG_000704000	pathogen_EgG_scaffold_0013	2	F:GO:0004416; P:GO:0019243	F:hydroxyacylglutathione hydrolase activity; P:methylglyoxal catabolic process to D-lactate via S-lactoyl-glutathione	EC:3.1.2.6	Hydroxyacylglutathione hydrolase
echinococcus_granulosus_prjeb121	EgrG_000630800	pathogen_EgG_scaffold_0003	6	F:GO:0016616; P:GO:0044237; P:GO:0044238; C:GO:0044425; F:GO:0050662; P:GO:0071704	F:oxidoreductase activity, acting on the CH-OH group of donors, NAD or NADP as acceptor; P:cellular metabolic process; P:primary metabolic process; C:membrane part; F:coenzyme binding; P:organic substance metabolic process
echinococcus_granulosus_prjeb121	EgrG_000283100	pathogen_EgG_scaffold_0040	3	F:GO:0004421; P:GO:0008299; P:GO:0016126	F:hydroxymethylglutaryl-CoA synthase activity; P:isoprenoid biosynthetic process; P:sterol biosynthetic process	EC:2.3.3.10	Hydroxymethylglutaryl-CoA synthase
echinococcus_granulosus_prjeb121	EgrG_001053800	pathogen_EgG_scaffold_0002	3	F:GO:0005216; C:GO:0016021; P:GO:0034220	F:ion channel activity; C:integral component of membrane; P:ion transmembrane transport
echinococcus_granulosus_prjeb121	EgrG_001000800	pathogen_EgG_scaffold_0002
echinococcus_granulosus_prjeb121	EgrG_000483500	pathogen_EgG_scaffold_0004	1	C:GO:0016021	C:integral component of membrane
echinococcus_granulosus_prjeb121	EgrG_000488700	pathogen_EgG_scaffold_0004
echinococcus_granulosus_prjeb121	EgrG_000491500	pathogen_EgG_scaffold_0004	1	C:GO:0016021	C:integral component of membrane
echinococcus_granulosus_prjeb121	EgrG_000229700	pathogen_EgG_scaffold_0005	1	C:GO:0016021	C:integral component of membrane
echinococcus_granulosus_prjeb121	EgrG_000433700	pathogen_EgG_scaffold_0004	1	F:GO:0005515	F:protein binding
echinococcus_granulosus_prjeb121	EgrG_000426000	pathogen_EgG_scaffold_0004
echinococcus_granulosus_prjeb121	EgrG_000422800	pathogen_EgG_scaffold_0004
echinococcus_granulosus_prjeb121	EgrG_000422700	pathogen_EgG_scaffold_0004
echinococcus_granulosus_prjeb121	EgrG_000449300	pathogen_EgG_scaffold_0004
echinococcus_granulosus_prjeb121	EgrG_000630100	pathogen_EgG_scaffold_0003
echinococcus_granulosus_prjeb121	EgrG_000206800	pathogen_EgG_scaffold_0005	5	P:GO:0001525; P:GO:0007411; C:GO:0016021; F:GO:0017154; P:GO:0071526	P:angiogenesis; P:axon guidance; C:integral component of membrane; F:semaphorin receptor activity; P:semaphorin-plexin signaling pathway
echinococcus_granulosus_prjeb121	EgrG_000210900	pathogen_EgG_scaffold_0005
echinococcus_granulosus_prjeb121	EgrG_001194500	pathogen_EgG_scaffold_0012	1	C:GO:0016021	C:integral component of membrane
echinococcus_granulosus_prjeb121	EgrG_001056700	pathogen_EgG_scaffold_0002
echinococcus_granulosus_prjeb121	EgrG_000699400	pathogen_EgG_scaffold_0013	1	C:GO:0016021	C:integral component of membrane
echinococcus_granulosus_prjeb121	EgrG_000700900	pathogen_EgG_scaffold_0013	1	C:GO:0016021	C:integral component of membrane
echinococcus_granulosus_prjeb121	EgrG_000581000	pathogen_EgG_scaffold_0003
echinococcus_granulosus_prjeb121	EgrG_000198800	pathogen_EgG_scaffold_0005	1	F:GO:0046872	F:metal ion binding
echinococcus_granulosus_prjeb121	EgrG_000718800	pathogen_EgG_scaffold_0016
echinococcus_granulosus_prjeb121	EgrG_000719400	pathogen_EgG_scaffold_0016
echinococcus_granulosus_prjeb121	EgrG_000602500	pathogen_EgG_scaffold_0003	1	P:GO:0000290	P:deadenylation-dependent decapping of nuclear-transcribed mRNA
echinococcus_granulosus_prjeb121	EgrG_000073500	pathogen_EgG_scaffold_0010	1	C:GO:0016021	C:integral component of membrane
echinococcus_granulosus_prjeb121	EgrG_000765000	pathogen_EgG_scaffold_0001
echinococcus_granulosus_prjeb121	EgrG_001115300	pathogen_EgG_scaffold_0006	1	C:GO:0016021	C:integral component of membrane
echinococcus_granulosus_prjeb121	EgrG_000111900	pathogen_EgG_scaffold_0009	1	C:GO:0016020	C:membrane
echinococcus_granulosus_prjeb121	EgrG_000164500	pathogen_EgG_scaffold_0008
echinococcus_granulosus_prjeb121	EgrG_001169700	pathogen_EgG_scaffold_0012
echinococcus_granulosus_prjeb121	EgrG_000597700	pathogen_EgG_scaffold_0003
echinococcus_granulosus_prjeb121	EgrG_001049400	pathogen_EgG_scaffold_0002
echinococcus_granulosus_prjeb121	EgrG_000914500	pathogen_EgG_scaffold_0026
echinococcus_granulosus_prjeb121	EgrG_001188200	pathogen_EgG_scaffold_0012
echinococcus_granulosus_prjeb121	EgrG_001157700	pathogen_EgG_scaffold_0029
echinococcus_granulosus_prjeb121	EgrG_000316400	pathogen_EgG_scaffold_0027	3	F:GO:0005089; P:GO:0007165; P:GO:0035023	F:Rho guanyl-nucleotide exchange factor activity; P:signal transduction; P:regulation of Rho protein signal transduction
echinococcus_granulosus_prjeb121	EgrG_000410300	pathogen_EgG_scaffold_0019	1	C:GO:0016021	C:integral component of membrane
echinococcus_granulosus_prjeb121	EgrG_000354400	pathogen_EgG_scaffold_0011	1	C:GO:0032039	C:integrator complex
echinococcus_granulosus_prjeb121	EgrG_000767800	pathogen_EgG_scaffold_0001
echinococcus_granulosus_prjeb121	EgrG_000513800	pathogen_EgG_scaffold_0004
echinococcus_granulosus_prjeb121	EgrG_000341000	pathogen_EgG_scaffold_0011	1	C:GO:0016021	C:integral component of membrane
echinococcus_granulosus_prjeb121	EgrG_000099000	pathogen_EgG_scaffold_0009	1	P:GO:0006400	P:tRNA modification
echinococcus_granulosus_prjeb121	EgrG_001202100	pathogen_EgG_scaffold_0105
echinococcus_granulosus_prjeb121	EgrG_000694100	pathogen_EgG_scaffold_0013
echinococcus_granulosus_prjeb121	EgrG_000353000	pathogen_EgG_scaffold_0011
echinococcus_granulosus_prjeb121	EgrG_000724500	pathogen_EgG_scaffold_0024	1	C:GO:0016021	C:integral component of membrane
echinococcus_granulosus_prjeb121	EgrG_000364600	pathogen_EgG_scaffold_0011
echinococcus_granulosus_prjeb121	EgrG_001088200	pathogen_EgG_scaffold_0014	3	F:GO:0003714; P:GO:0006351; P:GO:1903507	F:transcription corepressor activity; P:transcription, DNA-templated; P:negative regulation of nucleic acid-templated transcription
echinococcus_granulosus_prjeb121	EgrG_000555100	pathogen_EgG_scaffold_0007	1	C:GO:0016021	C:integral component of membrane
echinococcus_granulosus_prjeb121	EgrG_000284200	pathogen_EgG_scaffold_0040
echinococcus_granulosus_prjeb121	EgrG_000053600	pathogen_EgG_scaffold_0010
echinococcus_granulosus_prjeb121	EgrG_000658900	pathogen_EgG_scaffold_0003
echinococcus_granulosus_prjeb121	EgrG_001110400	pathogen_EgG_scaffold_0006	1	C:GO:0016021	C:integral component of membrane
echinococcus_granulosus_prjeb121	EgrG_000355800	pathogen_EgG_scaffold_0011	1	C:GO:0016021	C:integral component of membrane
echinococcus_granulosus_prjeb121	EgrG_001034700	pathogen_EgG_scaffold_0002	2	C:GO:0016020; C:GO:0016021	C:membrane; C:integral component of membrane
echinococcus_granulosus_prjeb121	EgrG_000043200	pathogen_EgG_scaffold_0020
echinococcus_granulosus_prjeb121	EgrG_000059650	pathogen_EgG_scaffold_0010	2	F:GO:0004553; P:GO:0005975	F:hydrolase activity, hydrolyzing O-glycosyl compounds; P:carbohydrate metabolic process
echinococcus_granulosus_prjeb121	EgrG_000062750	pathogen_EgG_scaffold_0010
echinococcus_granulosus_prjeb121	EgrG_000116100	pathogen_EgG_scaffold_0009	1	C:GO:0016021	C:integral component of membrane
echinococcus_granulosus_prjeb121	EgrG_000118100	pathogen_EgG_scaffold_0009
echinococcus_granulosus_prjeb121	EgrG_000128900	pathogen_EgG_scaffold_0009	1	C:GO:0016021	C:integral component of membrane
echinococcus_granulosus_prjeb121	EgrG_000213600	pathogen_EgG_scaffold_0005	1	C:GO:0016021	C:integral component of membrane
echinococcus_granulosus_prjeb121	EgrG_000221300	pathogen_EgG_scaffold_0005
echinococcus_granulosus_prjeb121	EgrG_000222500	pathogen_EgG_scaffold_0005
echinococcus_granulosus_prjeb121	EgrG_000227600	pathogen_EgG_scaffold_0005	1	C:GO:0016021	C:integral component of membrane
echinococcus_granulosus_prjeb121	EgrG_000237800	pathogen_EgG_scaffold_0005
echinococcus_granulosus_prjeb121	EgrG_000358100	pathogen_EgG_scaffold_0011	1	C:GO:0016021	C:integral component of membrane
echinococcus_granulosus_prjeb121	EgrG_000450200	pathogen_EgG_scaffold_0004
echinococcus_granulosus_prjeb121	EgrG_000524900	pathogen_EgG_scaffold_0007
echinococcus_granulosus_prjeb121	EgrG_000526500	pathogen_EgG_scaffold_0007	1	C:GO:0016021	C:integral component of membrane
echinococcus_granulosus_prjeb121	EgrG_000529900	pathogen_EgG_scaffold_0007	2	C:GO:0016020; C:GO:0016021	C:membrane; C:integral component of membrane
echinococcus_granulosus_prjeb121	EgrG_000554400	pathogen_EgG_scaffold_0007
echinococcus_granulosus_prjeb121	EgrG_000605200	pathogen_EgG_scaffold_0003	1	C:GO:0016021	C:integral component of membrane
echinococcus_granulosus_prjeb121	EgrG_000615200	pathogen_EgG_scaffold_0003
echinococcus_granulosus_prjeb121	EgrG_000668700	pathogen_EgG_scaffold_0003
echinococcus_granulosus_prjeb121	EgrG_000687900	pathogen_EgG_scaffold_0013
echinococcus_granulosus_prjeb121	EgrG_000693900	pathogen_EgG_scaffold_0013
echinococcus_granulosus_prjeb121	EgrG_000728610	pathogen_EgG_scaffold_0024
echinococcus_granulosus_prjeb121	EgrG_000738600	pathogen_EgG_scaffold_0025	1	C:GO:0016021	C:integral component of membrane
echinococcus_granulosus_prjeb121	EgrG_000741300	pathogen_EgG_scaffold_0001
echinococcus_granulosus_prjeb121	EgrG_000753200	pathogen_EgG_scaffold_0001	3	F:GO:0003824; P:GO:0005975; C:GO:0016021	F:catalytic activity; P:carbohydrate metabolic process; C:integral component of membrane
echinococcus_granulosus_prjeb121	EgrG_000775300	pathogen_EgG_scaffold_0001
echinococcus_granulosus_prjeb121	EgrG_000808700	pathogen_EgG_scaffold_0001
echinococcus_granulosus_prjeb121	EgrG_000825600	pathogen_EgG_scaffold_0001	1	C:GO:0016021	C:integral component of membrane
echinococcus_granulosus_prjeb121	EgrG_000831150	pathogen_EgG_scaffold_0001
echinococcus_granulosus_prjeb121	EgrG_000831200	pathogen_EgG_scaffold_0001
echinococcus_granulosus_prjeb121	EgrG_000863700	pathogen_EgG_scaffold_0001
echinococcus_granulosus_prjeb121	EgrG_000883800	pathogen_EgG_scaffold_0001
echinococcus_granulosus_prjeb121	EgrG_000902800	pathogen_EgG_scaffold_0001
echinococcus_granulosus_prjeb121	EgrG_000911300	pathogen_EgG_scaffold_0001
echinococcus_granulosus_prjeb121	EgrG_000923600	pathogen_EgG_scaffold_0018	1	C:GO:0016020	C:membrane
echinococcus_granulosus_prjeb121	EgrG_000972700	pathogen_EgG_scaffold_0002
echinococcus_granulosus_prjeb121	EgrG_000982300	pathogen_EgG_scaffold_0002
echinococcus_granulosus_prjeb121	EgrG_000999900	pathogen_EgG_scaffold_0002
echinococcus_granulosus_prjeb121	EgrG_001056200	pathogen_EgG_scaffold_0002	2	F:GO:0003676; F:GO:0008270	F:nucleic acid binding; F:zinc ion binding
echinococcus_granulosus_prjeb121	EgrG_001061800	pathogen_EgG_scaffold_0002
echinococcus_granulosus_prjeb121	EgrG_001100400	pathogen_EgG_scaffold_0014
echinococcus_granulosus_prjeb121	EgrG_001107600	pathogen_EgG_scaffold_0006
echinococcus_granulosus_prjeb121	EgrG_001108300	pathogen_EgG_scaffold_0006
echinococcus_granulosus_prjeb121	EgrG_001121800	pathogen_EgG_scaffold_0006
echinococcus_granulosus_prjeb121	EgrG_001171000	pathogen_EgG_scaffold_0012	1	C:GO:0016021	C:integral component of membrane
echinococcus_granulosus_prjeb121	EgrG_001178200	pathogen_EgG_scaffold_0012	2	C:GO:0016020; C:GO:0016021	C:membrane; C:integral component of membrane
echinococcus_granulosus_prjeb121	EgrG_001197600	pathogen_EgG_scaffold_0012
echinococcus_granulosus_prjeb121	EgrG_000791800	pathogen_EgG_scaffold_0001
echinococcus_granulosus_prjeb121	EgrG_000041350	pathogen_EgG_scaffold_0020
echinococcus_granulosus_prjeb121	EgrG_000966400	pathogen_EgG_scaffold_0002
echinococcus_granulosus_prjeb121	EgrG_000838100	pathogen_EgG_scaffold_0001
echinococcus_granulosus_prjeb121	EgrG_001048200	pathogen_EgG_scaffold_0002
echinococcus_granulosus_prjeb121	EgrG_001035800	pathogen_EgG_scaffold_0002
echinococcus_granulosus_prjeb121	EgrG_000832600	pathogen_EgG_scaffold_0001
echinococcus_granulosus_prjeb121	EgrG_001174500	pathogen_EgG_scaffold_0012
echinococcus_granulosus_prjeb121	EgrG_000836400	pathogen_EgG_scaffold_0001
echinococcus_granulosus_prjeb121	EgrG_000884100	pathogen_EgG_scaffold_0001
echinococcus_granulosus_prjeb121	EgrG_001027000	pathogen_EgG_scaffold_0002
echinococcus_granulosus_prjeb121	EgrG_000846200	pathogen_EgG_scaffold_0001
echinococcus_granulosus_prjeb121	EgrG_001054600	pathogen_EgG_scaffold_0002
echinococcus_granulosus_prjeb121	EgrG_000880700	pathogen_EgG_scaffold_0001
echinococcus_granulosus_prjeb121	EgrG_001129200	pathogen_EgG_scaffold_0006
echinococcus_granulosus_prjeb121	EgrG_001093700	pathogen_EgG_scaffold_0014
echinococcus_granulosus_prjeb121	EgrG_001009300	pathogen_EgG_scaffold_0002
echinococcus_granulosus_prjeb121	EgrG_000215600	pathogen_EgG_scaffold_0005
echinococcus_granulosus_prjeb121	EgrG_000182500	pathogen_EgG_scaffold_0008
echinococcus_granulosus_prjeb121	EgrG_000208420	pathogen_EgG_scaffold_0005
echinococcus_granulosus_prjeb121	EgrG_000202100	pathogen_EgG_scaffold_0005
echinococcus_granulosus_prjeb121	EgrG_000153900	pathogen_EgG_scaffold_0008
echinococcus_granulosus_prjeb121	EgrG_000324800	pathogen_EgG_scaffold_0014
echinococcus_granulosus_prjeb121	EgrG_000444800	pathogen_EgG_scaffold_0004
echinococcus_granulosus_prjeb121	EgrG_000438700	pathogen_EgG_scaffold_0004
echinococcus_granulosus_prjeb121	EgrG_000318000	pathogen_EgG_scaffold_0027
echinococcus_granulosus_prjeb121	EgrG_000391500	pathogen_EgG_scaffold_0032
echinococcus_granulosus_prjeb121	EgrG_000455500	pathogen_EgG_scaffold_0004	1	F:GO:0005515	F:protein binding
echinococcus_granulosus_prjeb121	EgrG_000263800	pathogen_EgG_scaffold_0023
echinococcus_granulosus_prjeb121	EgrG_000265100	pathogen_EgG_scaffold_0023
echinococcus_granulosus_prjeb121	EgrG_000469600	pathogen_EgG_scaffold_0004
echinococcus_granulosus_prjeb121	EgrG_000705400	pathogen_EgG_scaffold_0013
echinococcus_granulosus_prjeb121	EgrG_000808000	pathogen_EgG_scaffold_0001
echinococcus_granulosus_prjeb121	EgrG_000771100	pathogen_EgG_scaffold_0001
echinococcus_granulosus_prjeb121	EgrG_000594200	pathogen_EgG_scaffold_0003
echinococcus_granulosus_prjeb121	EgrG_000664800	pathogen_EgG_scaffold_0003
echinococcus_granulosus_prjeb121	EgrG_000712250	pathogen_EgG_scaffold_0016
echinococcus_granulosus_prjeb121	EgrG_000485200	pathogen_EgG_scaffold_0004
echinococcus_granulosus_prjeb121	EgrG_000664700	pathogen_EgG_scaffold_0003
echinococcus_granulosus_prjeb121	EgrG_000531200	pathogen_EgG_scaffold_0007
echinococcus_granulosus_prjeb121	EgrG_000847500	pathogen_EgG_scaffold_0001	2	C:GO:0016020; C:GO:0016021	C:membrane; C:integral component of membrane
echinococcus_granulosus_prjeb121	EgrG_001146600	pathogen_EgG_scaffold_0006	1	P:GO:0007165	P:signal transduction
echinococcus_granulosus_prjeb121	EgrG_000832200	pathogen_EgG_scaffold_0001	1	C:GO:0016021	C:integral component of membrane
echinococcus_granulosus_prjeb121	EgrG_000847100	pathogen_EgG_scaffold_0001	1	C:GO:0016021	C:integral component of membrane
echinococcus_granulosus_prjeb121	EgrG_000891800	pathogen_EgG_scaffold_0001	3	F:GO:0003735; C:GO:0005840; P:GO:0006412	F:structural constituent of ribosome; C:ribosome; P:translation
echinococcus_granulosus_prjeb121	EgrG_001043900	pathogen_EgG_scaffold_0002	3	F:GO:0005524; P:GO:0006457; F:GO:0051082	F:ATP binding; P:protein folding; F:unfolded protein binding
echinococcus_granulosus_prjeb121	EgrG_001101600	pathogen_EgG_scaffold_0014	1	C:GO:0016021	C:integral component of membrane
echinococcus_granulosus_prjeb121	EgrG_000854400	pathogen_EgG_scaffold_0001	1	F:GO:0003676	F:nucleic acid binding
echinococcus_granulosus_prjeb121	EgrG_000833000	pathogen_EgG_scaffold_0001	4	F:GO:0003677; F:GO:0005524; P:GO:0006281; F:GO:0008094	F:DNA binding; F:ATP binding; P:DNA repair; F:DNA-dependent ATPase activity	EC:3.6.1.3; EC:3.6.1.15	Adenosinetriphosphatase; Nucleoside-triphosphate phosphatase
echinococcus_granulosus_prjeb121	EgrG_001057500	pathogen_EgG_scaffold_0002	2	C:GO:0016020; C:GO:0016021	C:membrane; C:integral component of membrane
echinococcus_granulosus_prjeb121	EgrG_001067750	pathogen_EgG_scaffold_0002	1	C:GO:0016021	C:integral component of membrane
echinococcus_granulosus_prjeb121	EgrG_001058700	pathogen_EgG_scaffold_0002	1	C:GO:0016021	C:integral component of membrane
echinococcus_granulosus_prjeb121	EgrG_000852600	pathogen_EgG_scaffold_0001	1	C:GO:0016021	C:integral component of membrane
echinococcus_granulosus_prjeb121	EgrG_000882300	pathogen_EgG_scaffold_0001	1	F:GO:0051015	F:actin filament binding
echinococcus_granulosus_prjeb121	EgrG_000832700	pathogen_EgG_scaffold_0001	1	C:GO:0016021	C:integral component of membrane
echinococcus_granulosus_prjeb121	EgrG_001038900	pathogen_EgG_scaffold_0002	3	P:GO:0007266; F:GO:0017049; P:GO:0032185	P:Rho protein signal transduction; F:GTP-Rho binding; P:septin cytoskeleton organization
echinococcus_granulosus_prjeb121	EgrG_001129450	pathogen_EgG_scaffold_0006	1	C:GO:0016021	C:integral component of membrane
echinococcus_granulosus_prjeb121	EgrG_001045200	pathogen_EgG_scaffold_0002	3	P:GO:0007165; F:GO:0032947; P:GO:0043001	P:signal transduction; F:protein-containing complex scaffold activity; P:Golgi to plasma membrane protein transport
echinococcus_granulosus_prjeb121	EgrG_000055500	pathogen_EgG_scaffold_0010	1	C:GO:0008023	C:transcription elongation factor complex
echinococcus_granulosus_prjeb121	EgrG_000084450	pathogen_EgG_scaffold_0015	1	F:GO:0005509	F:calcium ion binding
echinococcus_granulosus_prjeb121	EgrG_000086200	pathogen_EgG_scaffold_0015	2	F:GO:0019901; P:GO:0061098	F:protein kinase binding; P:positive regulation of protein tyrosine kinase activity
echinococcus_granulosus_prjeb121	EgrG_000079400	pathogen_EgG_scaffold_0010	1	C:GO:0016021	C:integral component of membrane
echinococcus_granulosus_prjeb121	EgrG_000207800	pathogen_EgG_scaffold_0005	1	C:GO:0016021	C:integral component of membrane
echinococcus_granulosus_prjeb121	EgrG_000211400	pathogen_EgG_scaffold_0005	4	C:GO:0005739; F:GO:0008297; P:GO:0043504; P:GO:0090305	C:mitochondrion; F:single-stranded DNA exodeoxyribonuclease activity; P:mitochondrial DNA repair; P:nucleic acid phosphodiester bond hydrolysis	EC:3.1.11; EC:3.1.15	Acting on ester bonds; Acting on ester bonds
echinococcus_granulosus_prjeb121	EgrG_000219600	pathogen_EgG_scaffold_0005	2	F:GO:0003824; P:GO:0005975	F:catalytic activity; P:carbohydrate metabolic process
echinococcus_granulosus_prjeb121	EgrG_000206400	pathogen_EgG_scaffold_0005	2	C:GO:0016021; F:GO:0030246	C:integral component of membrane; F:carbohydrate binding
echinococcus_granulosus_prjeb121	EgrG_000264650	pathogen_EgG_scaffold_0023	1	C:GO:0016021	C:integral component of membrane
echinococcus_granulosus_prjeb121	EgrG_000315700	pathogen_EgG_scaffold_0052	1	C:GO:0016021	C:integral component of membrane
echinococcus_granulosus_prjeb121	EgrG_000248000	pathogen_EgG_scaffold_0005	3	P:GO:0006302; P:GO:0007095; C:GO:0030870	P:double-strand break repair; P:mitotic G2 DNA damage checkpoint; C:Mre11 complex
echinococcus_granulosus_prjeb121	EgrG_000316200	pathogen_EgG_scaffold_0027	1	F:GO:0003723	F:RNA binding
echinococcus_granulosus_prjeb121	EgrG_000296900	pathogen_EgG_scaffold_0050	4	F:GO:0003735; C:GO:0005840; P:GO:0006412; C:GO:0016021	F:structural constituent of ribosome; C:ribosome; P:translation; C:integral component of membrane
echinococcus_granulosus_prjeb121	EgrG_000237600	pathogen_EgG_scaffold_0005	1	C:GO:0016021	C:integral component of membrane
echinococcus_granulosus_prjeb121	EgrG_000480350	pathogen_EgG_scaffold_0004	1	C:GO:0016021	C:integral component of membrane
echinococcus_granulosus_prjeb121	EgrG_000826850	pathogen_EgG_scaffold_0001	1	C:GO:0016021	C:integral component of membrane
echinococcus_granulosus_prjeb121	EgrG_000827300	pathogen_EgG_scaffold_0001	1	C:GO:0016021	C:integral component of membrane
echinococcus_granulosus_prjeb121	EgrG_000669100	pathogen_EgG_scaffold_0003	1	C:GO:0016021	C:integral component of membrane
echinococcus_granulosus_prjeb121	EgrG_000493300	pathogen_EgG_scaffold_0004	1	F:GO:0003676	F:nucleic acid binding
echinococcus_granulosus_prjeb121	EgrG_000628500	pathogen_EgG_scaffold_0003	1	C:GO:0016021	C:integral component of membrane
echinococcus_granulosus_prjeb121	EgrG_000758900	pathogen_EgG_scaffold_0001	7	F:GO:0000166; F:GO:0004422; C:GO:0005737; P:GO:0006166; P:GO:0032264; F:GO:0046872; F:GO:0052657	F:nucleotide binding; F:hypoxanthine phosphoribosyltransferase activity; C:cytoplasm; P:purine ribonucleoside salvage; P:IMP salvage; F:metal ion binding; F:guanine phosphoribosyltransferase activity	EC:2.4.2.8	Hypoxanthine phosphoribosyltransferase
echinococcus_granulosus_prjeb121	EgrG_000823100	pathogen_EgG_scaffold_0001	1	P:GO:0000398	P:mRNA splicing, via spliceosome
echinococcus_granulosus_prjeb121	EgrG_000821500	pathogen_EgG_scaffold_0001	1	C:GO:0016020	C:membrane
echinococcus_granulosus_prjeb121	EgrG_000163000	pathogen_EgG_scaffold_0008	1	P:GO:0009966	P:regulation of signal transduction
echinococcus_granulosus_prjeb121	EgrG_000318750	pathogen_EgG_scaffold_0027	1	C:GO:0016020	C:membrane
echinococcus_granulosus_prjeb121	EgrG_000729000	pathogen_EgG_scaffold_0024
echinococcus_granulosus_prjeb121	EgrG_000570100	pathogen_EgG_scaffold_0017
echinococcus_granulosus_prjeb121	EgrG_001200100	pathogen_EgG_scaffold_0012	1	C:GO:0016021	C:integral component of membrane
echinococcus_granulosus_prjeb121	EgrG_000063800	pathogen_EgG_scaffold_0010	7	C:GO:0005737; P:GO:0006607; P:GO:0006610; F:GO:0008139; F:GO:0008565; C:GO:0031965; C:GO:0034399	C:cytoplasm; P:NLS-bearing protein import into nucleus; P:ribosomal protein import into nucleus; F:nuclear localization sequence binding; F:protein transporter activity; C:nuclear membrane; C:nuclear periphery
echinococcus_granulosus_prjeb121	EgrG_000906200	pathogen_EgG_scaffold_0001	3	C:GO:0005622; P:GO:0006886; F:GO:0008536	C:intracellular; P:intracellular protein transport; F:Ran GTPase binding
echinococcus_granulosus_prjeb121	EgrG_000064500	pathogen_EgG_scaffold_0010	2	P:GO:0015031; C:GO:0044424	P:protein transport; C:intracellular part
echinococcus_granulosus_prjeb121	EgrG_000479600	pathogen_EgG_scaffold_0004	6	C:GO:0005737; P:GO:0006606; F:GO:0008565; C:GO:0031965; P:GO:0042542; F:GO:0061608	C:cytoplasm; P:protein import into nucleus; F:protein transporter activity; C:nuclear membrane; P:response to hydrogen peroxide; F:nuclear import signal receptor activity
echinococcus_granulosus_prjeb121	EgrG_000807600	pathogen_EgG_scaffold_0001	3	C:GO:0005623; P:GO:0006606; F:GO:0008536	C:cell; P:protein import into nucleus; F:Ran GTPase binding
echinococcus_granulosus_prjeb121	EgrG_001179900	pathogen_EgG_scaffold_0012	3	F:GO:0004252; P:GO:0006508; C:GO:0016021	F:serine-type endopeptidase activity; P:proteolysis; C:integral component of membrane	EC:3.4.21	Acting on peptide bonds (peptidases)
echinococcus_granulosus_prjeb121	EgrG_000065800	pathogen_EgG_scaffold_0010	3	P:GO:0006511; P:GO:0016579; F:GO:0036459	P:ubiquitin-dependent protein catabolic process; P:protein deubiquitination; F:thiol-dependent ubiquitinyl hydrolase activity	EC:3.4.19.12	Ubiquitinyl hydrolase 1
echinococcus_granulosus_prjeb121	EgrG_000413350	pathogen_EgG_scaffold_0019	2	F:GO:0004867; P:GO:0010951	F:serine-type endopeptidase inhibitor activity; P:negative regulation of endopeptidase activity
echinococcus_granulosus_prjeb121	EgrG_000221500	pathogen_EgG_scaffold_0005	4	C:GO:0000812; P:GO:0006325; C:GO:0035267; F:GO:0046872	C:Swr1 complex; P:chromatin organization; C:NuA4 histone acetyltransferase complex; F:metal ion binding
echinococcus_granulosus_prjeb121	EgrG_001048400	pathogen_EgG_scaffold_0002	7	F:GO:0004725; F:GO:0008138; P:GO:0008285; P:GO:0016573; P:GO:0035335; F:GO:0046872; C:GO:0070776	F:protein tyrosine phosphatase activity; F:protein tyrosine/serine/threonine phosphatase activity; P:negative regulation of cell population proliferation; P:histone acetylation; P:peptidyl-tyrosine dephosphorylation; F:metal ion binding; C:MOZ/MORF histone acetyltransferase complex	EC:3.1.3.16; EC:3.1.3.48	Protein-serine/threonine phosphatase; Protein-tyrosine-phosphatase
echinococcus_granulosus_prjeb121	EgrG_001000000	pathogen_EgG_scaffold_0002	4	C:GO:0005886; C:GO:0005921; P:GO:0006811; C:GO:0016021	C:plasma membrane; C:gap junction; P:ion transport; C:integral component of membrane
echinococcus_granulosus_prjeb121	EgrG_000688700	pathogen_EgG_scaffold_0013	4	C:GO:0005886; C:GO:0005921; P:GO:0006811; C:GO:0016021	C:plasma membrane; C:gap junction; P:ion transport; C:integral component of membrane
echinococcus_granulosus_prjeb121	EgrG_000891700	pathogen_EgG_scaffold_0001	5	F:GO:0003735; C:GO:0005840; P:GO:0006338; P:GO:0006412; C:GO:0031011	F:structural constituent of ribosome; C:ribosome; P:chromatin remodeling; P:translation; C:Ino80 complex
echinococcus_granulosus_prjeb121	EgrG_000487400	pathogen_EgG_scaffold_0004	4	F:GO:0000287; F:GO:0004427; C:GO:0005737; P:GO:0006796	F:magnesium ion binding; F:inorganic diphosphatase activity; C:cytoplasm; P:phosphate-containing compound metabolic process	EC:3.6.1.1	Inorganic diphosphatase
echinococcus_granulosus_prjeb121	EgrG_000120200	pathogen_EgG_scaffold_0009	3	F:GO:0005488; P:GO:0006164; F:GO:0016491	F:binding; P:purine nucleotide biosynthetic process; F:oxidoreductase activity
echinococcus_granulosus_prjeb121	EgrG_000655200	pathogen_EgG_scaffold_0003	2	C:GO:0016021; P:GO:0046854	C:integral component of membrane; P:phosphatidylinositol phosphorylation
echinococcus_granulosus_prjeb121	EgrG_000451900	pathogen_EgG_scaffold_0004	7	P:GO:0006021; F:GO:0008934; P:GO:0046854; P:GO:0046855; F:GO:0046872; F:GO:0052832; F:GO:0052833	P:inositol biosynthetic process; F:inositol monophosphate 1-phosphatase activity; P:phosphatidylinositol phosphorylation; P:inositol phosphate dephosphorylation; F:metal ion binding; F:inositol monophosphate 3-phosphatase activity; F:inositol monophosphate 4-phosphatase activity	EC:3.1.3.25	Inositol-phosphate phosphatase
echinococcus_granulosus_prjeb121	EgrG_000459500	pathogen_EgG_scaffold_0004	3	F:GO:0005524; P:GO:0016310; F:GO:0035299	F:ATP binding; P:phosphorylation; F:inositol pentakisphosphate 2-kinase activity	EC:2.7.1.158	Inositol-pentakisphosphate 2-kinase
echinococcus_granulosus_prjeb121	EgrG_000933200	pathogen_EgG_scaffold_0018	1	P:GO:0009987	P:cellular process
echinococcus_granulosus_prjeb121	EgrG_001116050	pathogen_EgG_scaffold_0006	6	F:GO:0003676; F:GO:0004527; F:GO:0016301; P:GO:0016310; P:GO:0032958; P:GO:0090305	F:nucleic acid binding; F:exonuclease activity; F:kinase activity; P:phosphorylation; P:inositol phosphate biosynthetic process; P:nucleic acid phosphodiester bond hydrolysis
echinococcus_granulosus_prjeb121	EgrG_000223800	pathogen_EgG_scaffold_0005	4	C:GO:0016021; F:GO:0016301; P:GO:0016310; P:GO:0032958	C:integral component of membrane; F:kinase activity; P:phosphorylation; P:inositol phosphate biosynthetic process
echinococcus_granulosus_prjeb121	EgrG_000765600	pathogen_EgG_scaffold_0001	3	F:GO:0004222; P:GO:0006508; F:GO:0046872	F:metalloendopeptidase activity; P:proteolysis; F:metal ion binding	EC:3.4.24	Acting on peptide bonds (peptidases)
echinococcus_granulosus_prjeb121	EgrG_000981300	pathogen_EgG_scaffold_0002	5	F:GO:0004714; F:GO:0005524; P:GO:0007169; C:GO:0016021; P:GO:0018108	F:transmembrane receptor protein tyrosine kinase activity; F:ATP binding; P:transmembrane receptor protein tyrosine kinase signaling pathway; C:integral component of membrane; P:peptidyl-tyrosine phosphorylation	EC:2.7.10; EC:2.7.10.1; EC:2.7.11	Transferring phosphorus-containing groups; Receptor protein-tyrosine kinase; Transferring phosphorus-containing groups
echinococcus_granulosus_prjeb121	EgrG_000962900	pathogen_EgG_scaffold_0002	5	F:GO:0004714; F:GO:0005524; P:GO:0007169; C:GO:0016021; P:GO:0018108	F:transmembrane receptor protein tyrosine kinase activity; F:ATP binding; P:transmembrane receptor protein tyrosine kinase signaling pathway; C:integral component of membrane; P:peptidyl-tyrosine phosphorylation	EC:2.7.10; EC:2.7.10.1; EC:2.7.11	Transferring phosphorus-containing groups; Receptor protein-tyrosine kinase; Transferring phosphorus-containing groups
echinococcus_granulosus_prjeb121	EgrG_001021300	pathogen_EgG_scaffold_0002	1	C:GO:0016021	C:integral component of membrane
echinococcus_granulosus_prjeb121	EgrG_000359600	pathogen_EgG_scaffold_0011	1	C:GO:0016021	C:integral component of membrane
echinococcus_granulosus_prjeb121	EgrG_001070300	pathogen_EgG_scaffold_0002	1	C:GO:0016020	C:membrane
echinococcus_granulosus_prjeb121	EgrG_000639700	pathogen_EgG_scaffold_0003	2	C:GO:0016021; P:GO:0055085	C:integral component of membrane; P:transmembrane transport
echinococcus_granulosus_prjeb121	EgrG_000916200	pathogen_EgG_scaffold_0026	2	C:GO:0032039; P:GO:0034474	C:integrator complex; P:U2 snRNA 3'-end processing
echinococcus_granulosus_prjeb121	EgrG_000988200	pathogen_EgG_scaffold_0002
echinococcus_granulosus_prjeb121	EgrG_001185200	pathogen_EgG_scaffold_0012	2	P:GO:0016180; C:GO:0032039	P:snRNA processing; C:integrator complex
echinococcus_granulosus_prjeb121	EgrG_000570800	pathogen_EgG_scaffold_0017
echinococcus_granulosus_prjeb121	EgrG_000066800	pathogen_EgG_scaffold_0010	6	F:GO:0003824; P:GO:0016180; F:GO:0016831; P:GO:0019752; F:GO:0030170; C:GO:0032039	F:catalytic activity; P:snRNA processing; F:carboxy-lyase activity; P:carboxylic acid metabolic process; F:pyridoxal phosphate binding; C:integrator complex
echinococcus_granulosus_prjeb121	EgrG_000066700	pathogen_EgG_scaffold_0010	3	F:GO:0016831; P:GO:0019752; F:GO:0030170	F:carboxy-lyase activity; P:carboxylic acid metabolic process; F:pyridoxal phosphate binding
echinococcus_granulosus_prjeb121	EgrG_000833300	pathogen_EgG_scaffold_0001	2	P:GO:0016180; C:GO:0032039	P:snRNA processing; C:integrator complex
echinococcus_granulosus_prjeb121	EgrG_000871000	pathogen_EgG_scaffold_0001	1	P:GO:0007229	P:integrin-mediated signaling pathway
echinococcus_granulosus_prjeb121	EgrG_000192500	pathogen_EgG_scaffold_0009	3	P:GO:0007155; P:GO:0007229; C:GO:0008305	P:cell adhesion; P:integrin-mediated signaling pathway; C:integrin complex
echinococcus_granulosus_prjeb121	EgrG_000782500	pathogen_EgG_scaffold_0001	1	C:GO:0016021	C:integral component of membrane
echinococcus_granulosus_prjeb121	EgrG_000218400	pathogen_EgG_scaffold_0005	6	F:GO:0004722; P:GO:0006470; P:GO:0007229; F:GO:0016301; P:GO:0016310; F:GO:0046872	F:protein serine/threonine phosphatase activity; P:protein dephosphorylation; P:integrin-mediated signaling pathway; F:kinase activity; P:phosphorylation; F:metal ion binding	EC:3.1.3.16	Protein-serine/threonine phosphatase
echinococcus_granulosus_prjeb121	EgrG_000741000	pathogen_EgG_scaffold_0001
echinococcus_granulosus_prjeb121	EgrG_000914800	pathogen_EgG_scaffold_0026	7	F:GO:0003725; F:GO:0035197; P:GO:0046782; C:GO:0070578; F:GO:0070883; P:GO:0090065; P:GO:1903798	F:double-stranded RNA binding; F:siRNA binding; P:regulation of viral transcription; C:RISC-loading complex; F:pre-miRNA binding; P:regulation of production of siRNA involved in RNA interference; P:regulation of production of miRNAs involved in gene silencing by miRNA
echinococcus_granulosus_prjeb121	EgrG_000151000	pathogen_EgG_scaffold_0028	4	F:GO:0003676; P:GO:0006364; F:GO:0008408; P:GO:0090305	F:nucleic acid binding; P:rRNA processing; F:3'-5' exonuclease activity; P:nucleic acid phosphodiester bond hydrolysis
echinococcus_granulosus_prjeb121	EgrG_000817200	pathogen_EgG_scaffold_0001	2	F:GO:0097159; F:GO:1901363	F:organic cyclic compound binding; F:heterocyclic compound binding
echinococcus_granulosus_prjeb121	EgrG_000858200	pathogen_EgG_scaffold_0001	2	F:GO:0005198; C:GO:0005882	F:structural molecule activity; C:intermediate filament
echinococcus_granulosus_prjeb121	EgrG_000513400	pathogen_EgG_scaffold_0004	5	F:GO:0005089; F:GO:0005509; C:GO:0016021; P:GO:0035023; F:GO:0038023	F:Rho guanyl-nucleotide exchange factor activity; F:calcium ion binding; C:integral component of membrane; P:regulation of Rho protein signal transduction; F:signaling receptor activity
echinococcus_granulosus_prjeb121	EgrG_000460400	pathogen_EgG_scaffold_0004	5	F:GO:0015631; C:GO:0030992; C:GO:0031514; P:GO:0042073; P:GO:0060271	F:tubulin binding; C:intraciliary transport particle B; C:motile cilium; P:intraciliary transport; P:cilium assembly
echinococcus_granulosus_prjeb121	EgrG_000798000	pathogen_EgG_scaffold_0001	2	C:GO:0031514; P:GO:0060271	C:motile cilium; P:cilium assembly
echinococcus_granulosus_prjeb121	EgrG_000095400	pathogen_EgG_scaffold_0045	2	C:GO:0031514; P:GO:0042073	C:motile cilium; P:intraciliary transport
echinococcus_granulosus_prjeb121	EgrG_000880600	pathogen_EgG_scaffold_0001	1	C:GO:0031514	C:motile cilium
echinococcus_granulosus_prjeb121	EgrG_000798100	pathogen_EgG_scaffold_0001	2	C:GO:0031514; P:GO:0060271	C:motile cilium; P:cilium assembly
echinococcus_granulosus_prjeb121	EgrG_000553100	pathogen_EgG_scaffold_0007	1	C:GO:0031514	C:motile cilium
echinococcus_granulosus_prjeb121	EgrG_000871400	pathogen_EgG_scaffold_0001	3	F:GO:0003924; F:GO:0005525; C:GO:0031514	F:GTPase activity; F:GTP binding; C:motile cilium
echinococcus_granulosus_prjeb121	EgrG_000776900	pathogen_EgG_scaffold_0001	1	C:GO:0031514	C:motile cilium
echinococcus_granulosus_prjeb121	EgrG_000865100	pathogen_EgG_scaffold_0001	2	P:GO:0000398; C:GO:0005681	P:mRNA splicing, via spliceosome; C:spliceosomal complex
echinococcus_granulosus_prjeb121	EgrG_000839500	pathogen_EgG_scaffold_0001	4	F:GO:0004222; P:GO:0006508; P:GO:0007155; C:GO:0016020	F:metalloendopeptidase activity; P:proteolysis; P:cell adhesion; C:membrane	EC:3.4.24	Acting on peptide bonds (peptidases)
echinococcus_granulosus_prjeb121	EgrG_001177900	pathogen_EgG_scaffold_0012
echinococcus_granulosus_prjeb121	EgrG_001013100	pathogen_EgG_scaffold_0002	1	F:GO:0005524	F:ATP binding
echinococcus_granulosus_prjeb121	EgrG_000991500	pathogen_EgG_scaffold_0002	1	C:GO:0016021	C:integral component of membrane
echinococcus_granulosus_prjeb121	EgrG_001169400	pathogen_EgG_scaffold_0012	3	F:GO:0003993; P:GO:0016311; F:GO:0046872	F:acid phosphatase activity; P:dephosphorylation; F:metal ion binding	EC:3.1.3.2	Acid phosphatase
echinococcus_granulosus_prjeb121	EgrG_001133900	pathogen_EgG_scaffold_0006	5	F:GO:0004601; C:GO:0016021; F:GO:0020037; P:GO:0055114; P:GO:0098869	F:peroxidase activity; C:integral component of membrane; F:heme binding; P:oxidation-reduction process; P:cellular oxidant detoxification	EC:1.11.1.7	Peroxidase
echinococcus_granulosus_prjeb121	EgrG_000262900	pathogen_EgG_scaffold_0023	1	F:GO:0019904	F:protein domain specific binding
echinococcus_granulosus_prjeb121	EgrG_000706600	pathogen_EgG_scaffold_0013
echinococcus_granulosus_prjeb121	EgrG_000344100	pathogen_EgG_scaffold_0011	5	F:GO:0000287; F:GO:0004449; C:GO:0005739; P:GO:0006099; F:GO:0051287	F:magnesium ion binding; F:isocitrate dehydrogenase (NAD+) activity; C:mitochondrion; P:tricarboxylic acid cycle; F:NAD binding	EC:1.1.1.41	Isocitrate dehydrogenase (NAD(+))
echinococcus_granulosus_prjeb121	EgrG_000537000	pathogen_EgG_scaffold_0007	5	F:GO:0000287; F:GO:0004449; C:GO:0005739; P:GO:0006099; F:GO:0051287	F:magnesium ion binding; F:isocitrate dehydrogenase (NAD+) activity; C:mitochondrion; P:tricarboxylic acid cycle; F:NAD binding	EC:1.1.1.41	Isocitrate dehydrogenase (NAD(+))
echinococcus_granulosus_prjeb121	EgrG_002008700	pathogen_EgG_contig_0236	6	F:GO:0000049; F:GO:0002161; F:GO:0004822; F:GO:0005524; P:GO:0006428; P:GO:0106074	F:tRNA binding; F:aminoacyl-tRNA editing activity; F:isoleucine-tRNA ligase activity; F:ATP binding; P:isoleucyl-tRNA aminoacylation; P:aminoacyl-tRNA metabolism involved in translational fidelity	EC:6.1.1.5; EC:3.1.1.1	Isoleucine--tRNA ligase; Carboxylesterase
echinococcus_granulosus_prjeb121	EgrG_000754600	pathogen_EgG_scaffold_0001	5	F:GO:0002161; F:GO:0004822; F:GO:0005524; P:GO:0006428; P:GO:0106074	F:aminoacyl-tRNA editing activity; F:isoleucine-tRNA ligase activity; F:ATP binding; P:isoleucyl-tRNA aminoacylation; P:aminoacyl-tRNA metabolism involved in translational fidelity	EC:6.1.1.5; EC:3.1.1.1	Isoleucine--tRNA ligase; Carboxylesterase
echinococcus_granulosus_prjeb121	EgrG_000463200	pathogen_EgG_scaffold_0004	3	C:GO:0005634; P:GO:0006352; F:GO:0016853	C:nucleus; P:DNA-templated transcription, initiation; F:isomerase activity
echinococcus_granulosus_prjeb121	EgrG_000246900	pathogen_EgG_scaffold_0005	1	C:GO:0005634	C:nucleus
echinococcus_granulosus_prjeb121	EgrG_001144500	pathogen_EgG_scaffold_0006	4	F:GO:0003676; F:GO:0005078; F:GO:0016301; P:GO:0043410	F:nucleic acid binding; F:MAP-kinase scaffold activity; F:kinase activity; P:positive regulation of MAPK cascade
echinococcus_granulosus_prjeb121	EgrG_000488200	pathogen_EgG_scaffold_0004	3	F:GO:0005078; F:GO:0016301; P:GO:0043410	F:MAP-kinase scaffold activity; F:kinase activity; P:positive regulation of MAPK cascade
echinococcus_granulosus_prjeb121	EgrG_001034900	pathogen_EgG_scaffold_0002	3	F:GO:0003824; P:GO:0008152; F:GO:0046872	F:catalytic activity; P:metabolic process; F:metal ion binding
echinococcus_granulosus_prjeb121	EgrG_000704100	pathogen_EgG_scaffold_0013	1	C:GO:0016021	C:integral component of membrane
echinococcus_granulosus_prjeb121	EgrG_000356500	pathogen_EgG_scaffold_0011	2	F:GO:0005524; C:GO:0005819	F:ATP binding; C:spindle
echinococcus_granulosus_prjeb121	EgrG_000480700	pathogen_EgG_scaffold_0004	8	C:GO:0000922; C:GO:0005813; C:GO:0005874; P:GO:0007049; F:GO:0008017; C:GO:0008352; P:GO:0051013; P:GO:0051301	C:spindle pole; C:centrosome; C:microtubule; P:cell cycle; F:microtubule binding; C:katanin complex; P:microtubule severing; P:cell division
echinococcus_granulosus_prjeb121	EgrG_001042700	pathogen_EgG_scaffold_0002	1	P:GO:0016192	P:vesicle-mediated transport
echinococcus_granulosus_prjeb121	EgrG_000104600	pathogen_EgG_scaffold_0009	1	F:GO:0005515	F:protein binding
echinococcus_granulosus_prjeb121	EgrG_000338100	pathogen_EgG_scaffold_0011
echinococcus_granulosus_prjeb121	EgrG_000616000	pathogen_EgG_scaffold_0003	1	F:GO:0005515	F:protein binding
echinococcus_granulosus_prjeb121	EgrG_000677910	pathogen_EgG_scaffold_0003	1	F:GO:0005515	F:protein binding
echinococcus_granulosus_prjeb121	EgrG_000805850	pathogen_EgG_scaffold_0001	4	F:GO:0003676; C:GO:0005634; F:GO:0016301; P:GO:0016310	F:nucleic acid binding; C:nucleus; F:kinase activity; P:phosphorylation
echinococcus_granulosus_prjeb121	EgrG_000455600	pathogen_EgG_scaffold_0004	6	F:GO:0004697; F:GO:0005524; P:GO:0006468; P:GO:0007163; P:GO:0035556; F:GO:0046872	F:protein kinase C activity; F:ATP binding; P:protein phosphorylation; P:establishment or maintenance of cell polarity; P:intracellular signal transduction; F:metal ion binding	EC:2.7.11; EC:2.7.11.13	Transferring phosphorus-containing groups; Protein kinase C
echinococcus_granulosus_prjeb121	EgrG_000199400	pathogen_EgG_scaffold_0005	3	F:GO:0004672; F:GO:0005524; P:GO:0006468	F:protein kinase activity; F:ATP binding; P:protein phosphorylation
echinococcus_granulosus_prjeb121	EgrG_001031800	pathogen_EgG_scaffold_0002	3	C:GO:0016021; F:GO:0016301; P:GO:0016310	C:integral component of membrane; F:kinase activity; P:phosphorylation
echinococcus_granulosus_prjeb121	EgrG_000530320	pathogen_EgG_scaffold_0007	3	F:GO:0004672; F:GO:0005524; P:GO:0006468	F:protein kinase activity; F:ATP binding; P:protein phosphorylation
echinococcus_granulosus_prjeb121	EgrG_000352700	pathogen_EgG_scaffold_0011	3	F:GO:0000166; F:GO:0004672; P:GO:0016310	F:nucleotide binding; F:protein kinase activity; P:phosphorylation
echinococcus_granulosus_prjeb121	EgrG_000878800	pathogen_EgG_scaffold_0001	4	F:GO:0004672; F:GO:0005524; P:GO:0006468; P:GO:0035556	F:protein kinase activity; F:ATP binding; P:protein phosphorylation; P:intracellular signal transduction
echinococcus_granulosus_prjeb121	EgrG_000415500	pathogen_EgG_scaffold_0019
echinococcus_granulosus_prjeb121	EgrG_000415600	pathogen_EgG_scaffold_0019
echinococcus_granulosus_prjeb121	EgrG_000206000	pathogen_EgG_scaffold_0005	2	C:GO:0005871; F:GO:0019894	C:kinesin complex; F:kinesin binding
echinococcus_granulosus_prjeb121	EgrG_001180200	pathogen_EgG_scaffold_0012	5	F:GO:0003777; F:GO:0005524; C:GO:0005874; P:GO:0007018; F:GO:0008017	F:microtubule motor activity; F:ATP binding; C:microtubule; P:microtubule-based movement; F:microtubule binding	EC:3.6.1.15	Nucleoside-triphosphate phosphatase
echinococcus_granulosus_prjeb121	EgrG_000872700	pathogen_EgG_scaffold_0001	5	F:GO:0003777; F:GO:0005524; C:GO:0005874; P:GO:0007018; F:GO:0008017	F:microtubule motor activity; F:ATP binding; C:microtubule; P:microtubule-based movement; F:microtubule binding	EC:3.6.1.15	Nucleoside-triphosphate phosphatase
echinococcus_granulosus_prjeb121	EgrG_001025000	pathogen_EgG_scaffold_0002	5	F:GO:0003777; F:GO:0005524; C:GO:0005874; P:GO:0007018; F:GO:0008017	F:microtubule motor activity; F:ATP binding; C:microtubule; P:microtubule-based movement; F:microtubule binding	EC:3.6.1.15	Nucleoside-triphosphate phosphatase
echinococcus_granulosus_prjeb121	EgrG_000227900	pathogen_EgG_scaffold_0005	5	F:GO:0003777; F:GO:0005524; C:GO:0005874; P:GO:0007018; F:GO:0008017	F:microtubule motor activity; F:ATP binding; C:microtubule; P:microtubule-based movement; F:microtubule binding	EC:3.6.1.15	Nucleoside-triphosphate phosphatase
echinococcus_granulosus_prjeb121	EgrG_000453500	pathogen_EgG_scaffold_0004
echinococcus_granulosus_prjeb121	EgrG_000432300	pathogen_EgG_scaffold_0004	5	F:GO:0003777; F:GO:0005524; C:GO:0005874; P:GO:0007018; F:GO:0008017	F:microtubule motor activity; F:ATP binding; C:microtubule; P:microtubule-based movement; F:microtubule binding	EC:3.6.1.15	Nucleoside-triphosphate phosphatase
echinococcus_granulosus_prjeb121	EgrG_001027100	pathogen_EgG_scaffold_0002	6	P:GO:0000915; F:GO:0003777; F:GO:0005524; C:GO:0005623; F:GO:0008017; P:GO:0072383	P:actomyosin contractile ring assembly; F:microtubule motor activity; F:ATP binding; C:cell; F:microtubule binding; P:plus-end-directed vesicle transport along microtubule	EC:3.6.1.15	Nucleoside-triphosphate phosphatase
echinococcus_granulosus_prjeb121	EgrG_001041900	pathogen_EgG_scaffold_0002	4	F:GO:0003777; F:GO:0005524; P:GO:0007018; F:GO:0008017	F:microtubule motor activity; F:ATP binding; P:microtubule-based movement; F:microtubule binding	EC:3.6.1.15	Nucleoside-triphosphate phosphatase
echinococcus_granulosus_prjeb121	EgrG_000211900	pathogen_EgG_scaffold_0005	2	F:GO:0003777; C:GO:0005871	F:microtubule motor activity; C:kinesin complex	EC:3.6.1.15	Nucleoside-triphosphate phosphatase
echinococcus_granulosus_prjeb121	EgrG_000732900	pathogen_EgG_scaffold_0037	3	F:GO:0003777; C:GO:0005623; P:GO:0072383	F:microtubule motor activity; C:cell; P:plus-end-directed vesicle transport along microtubule	EC:3.6.1.15	Nucleoside-triphosphate phosphatase
echinococcus_granulosus_prjeb121	EgrG_001159400	pathogen_EgG_scaffold_0029	2	F:GO:0000166; F:GO:0003774	F:nucleotide binding; F:motor activity	EC:3.6.1.15	Nucleoside-triphosphate phosphatase
echinococcus_granulosus_prjeb121	EgrG_001123500	pathogen_EgG_scaffold_0006	7	F:GO:0003777; F:GO:0005524; C:GO:0005890; P:GO:0006813; P:GO:0006814; P:GO:0007018; F:GO:0008017	F:microtubule motor activity; F:ATP binding; C:sodium:potassium-exchanging ATPase complex; P:potassium ion transport; P:sodium ion transport; P:microtubule-based movement; F:microtubule binding	EC:3.6.1.15	Nucleoside-triphosphate phosphatase
echinococcus_granulosus_prjeb121	EgrG_000518900	pathogen_EgG_scaffold_0007	5	F:GO:0003777; F:GO:0005524; C:GO:0005874; P:GO:0007018; F:GO:0008017	F:microtubule motor activity; F:ATP binding; C:microtubule; P:microtubule-based movement; F:microtubule binding	EC:3.6.1.15	Nucleoside-triphosphate phosphatase
echinococcus_granulosus_prjeb121	EgrG_001118400	pathogen_EgG_scaffold_0006	5	F:GO:0003777; F:GO:0005524; C:GO:0005874; P:GO:0007018; F:GO:0008017	F:microtubule motor activity; F:ATP binding; C:microtubule; P:microtubule-based movement; F:microtubule binding	EC:3.6.1.15	Nucleoside-triphosphate phosphatase
echinococcus_granulosus_prjeb121	EgrG_000442300	pathogen_EgG_scaffold_0004
echinococcus_granulosus_prjeb121	EgrG_001169200	pathogen_EgG_scaffold_0012	1	C:GO:0016021	C:integral component of membrane
echinococcus_granulosus_prjeb121	EgrG_000836000	pathogen_EgG_scaffold_0001
echinococcus_granulosus_prjeb121	EgrG_000040400	pathogen_EgG_scaffold_0020	1	F:GO:0003676	F:nucleic acid binding
echinococcus_granulosus_prjeb121	EgrG_000077700	pathogen_EgG_scaffold_0010	2	F:GO:0004867; P:GO:0010951	F:serine-type endopeptidase inhibitor activity; P:negative regulation of endopeptidase activity
echinococcus_granulosus_prjeb121	EgrG_001137100	pathogen_EgG_scaffold_0006	2	F:GO:0004867; P:GO:0010951	F:serine-type endopeptidase inhibitor activity; P:negative regulation of endopeptidase activity
echinococcus_granulosus_prjeb121	EgrG_001017800	pathogen_EgG_scaffold_0002	1	F:GO:0005509	F:calcium ion binding
echinococcus_granulosus_prjeb121	EgrG_000765200	pathogen_EgG_scaffold_0001
echinococcus_granulosus_prjeb121	EgrG_000765300	pathogen_EgG_scaffold_0001
echinococcus_granulosus_prjeb121	EgrG_001049700	pathogen_EgG_scaffold_0002	1	C:GO:0016021	C:integral component of membrane
echinococcus_granulosus_prjeb121	EgrG_001184400	pathogen_EgG_scaffold_0012	1	C:GO:0016020	C:membrane
echinococcus_granulosus_prjeb121	EgrG_000220500	pathogen_EgG_scaffold_0005	4	F:GO:0005525; C:GO:0016021; P:GO:0016042; F:GO:0016787	F:GTP binding; C:integral component of membrane; P:lipid catabolic process; F:hydrolase activity
echinococcus_granulosus_prjeb121	EgrG_000379500	pathogen_EgG_scaffold_0022	1	C:GO:0016021	C:integral component of membrane
echinococcus_granulosus_prjeb121	EgrG_000973400	pathogen_EgG_scaffold_0002	2	F:GO:0005198; C:GO:0005882	F:structural molecule activity; C:intermediate filament
echinococcus_granulosus_prjeb121	EgrG_000973500	pathogen_EgG_scaffold_0002	2	F:GO:0005198; C:GO:0005882	F:structural molecule activity; C:intermediate filament
echinococcus_granulosus_prjeb121	EgrG_000880000	pathogen_EgG_scaffold_0001
echinococcus_granulosus_prjeb121	EgrG_000458400	pathogen_EgG_scaffold_0004
echinococcus_granulosus_prjeb121	EgrG_001025600	pathogen_EgG_scaffold_0002	2	F:GO:0000287; F:GO:0008897	F:magnesium ion binding; F:holo-[acyl-carrier-protein] synthase activity	EC:2.7.8.7	Holo-[acyl-carrier-protein] synthase
echinococcus_granulosus_prjeb121	EgrG_000611700	pathogen_EgG_scaffold_0003	2	F:GO:0003824; C:GO:0016021	F:catalytic activity; C:integral component of membrane
echinococcus_granulosus_prjeb121	EgrG_000837000	pathogen_EgG_scaffold_0001	2	F:GO:0003723; C:GO:0016021	F:RNA binding; C:integral component of membrane
echinococcus_granulosus_prjeb121	EgrG_000913600	pathogen_EgG_scaffold_0026	3	C:GO:0016021; F:GO:0022857; P:GO:0055085	C:integral component of membrane; F:transmembrane transporter activity; P:transmembrane transport
echinococcus_granulosus_prjeb121	EgrG_000199600	pathogen_EgG_scaffold_0005
echinococcus_granulosus_prjeb121	EgrG_000219400	pathogen_EgG_scaffold_0005	1	F:GO:0005525	F:GTP binding
echinococcus_granulosus_prjeb121	EgrG_000954600	pathogen_EgG_scaffold_0002	3	F:GO:0003735; C:GO:0005840; P:GO:0006412	F:structural constituent of ribosome; C:ribosome; P:translation
echinococcus_granulosus_prjeb121	EgrG_001097300	pathogen_EgG_scaffold_0014	5	F:GO:0003723; C:GO:0005623; P:GO:0006397; P:GO:0006874; F:GO:0016788	F:RNA binding; C:cell; P:mRNA processing; P:cellular calcium ion homeostasis; F:hydrolase activity, acting on ester bonds
echinococcus_granulosus_prjeb121	EgrG_000158200	pathogen_EgG_scaffold_0008	2	C:GO:0016021; F:GO:0046872	C:integral component of membrane; F:metal ion binding
echinococcus_granulosus_prjeb121	EgrG_000060600	pathogen_EgG_scaffold_0010	2	F:GO:0004427; F:GO:0016787	F:inorganic diphosphatase activity; F:hydrolase activity
echinococcus_granulosus_prjeb121	EgrG_001110700	pathogen_EgG_scaffold_0006
echinococcus_granulosus_prjeb121	EgrG_000890400	pathogen_EgG_scaffold_0001	2	F:GO:0005488; C:GO:0016020	F:binding; C:membrane
echinococcus_granulosus_prjeb121	EgrG_000120900	pathogen_EgG_scaffold_0009	2	P:GO:0006481; F:GO:0018423	P:C-terminal protein methylation; F:protein C-terminal leucine carboxyl O-methyltransferase activity
echinococcus_granulosus_prjeb121	EgrG_000086550	pathogen_EgG_scaffold_0015	3	F:GO:0004721; P:GO:0006470; F:GO:0016787	F:phosphoprotein phosphatase activity; P:protein dephosphorylation; F:hydrolase activity
echinococcus_granulosus_prjeb121	EgrG_000435900	pathogen_EgG_scaffold_0004
echinococcus_granulosus_prjeb121	EgrG_000932400	pathogen_EgG_scaffold_0018
echinococcus_granulosus_prjeb121	EgrG_001101700	pathogen_EgG_scaffold_0014	2	P:GO:0006914; C:GO:0016021	P:autophagy; C:integral component of membrane
echinococcus_granulosus_prjeb121	EgrG_000433500	pathogen_EgG_scaffold_0004
echinococcus_granulosus_prjeb121	EgrG_000177200	pathogen_EgG_scaffold_0008	2	C:GO:0005929; P:GO:0044458	C:cilium; P:motile cilium assembly
echinococcus_granulosus_prjeb121	EgrG_000187400	pathogen_EgG_scaffold_0008	1	F:GO:0005515	F:protein binding
echinococcus_granulosus_prjeb121	EgrG_000956300	pathogen_EgG_scaffold_0002
echinococcus_granulosus_prjeb121	EgrG_000480100	pathogen_EgG_scaffold_0004	6	P:GO:0006812; F:GO:0008324; C:GO:0016020; C:GO:0016021; P:GO:0055085; P:GO:0098655	P:cation transport; F:cation transmembrane transporter activity; C:membrane; C:integral component of membrane; P:transmembrane transport; P:cation transmembrane transport
echinococcus_granulosus_prjeb121	EgrG_000685100	pathogen_EgG_scaffold_0013
echinococcus_granulosus_prjeb121	EgrG_000582500	pathogen_EgG_scaffold_0003	5	F:GO:0004553; F:GO:0004563; P:GO:0005975; C:GO:0016020; C:GO:0016021	F:hydrolase activity, hydrolyzing O-glycosyl compounds; F:beta-N-acetylhexosaminidase activity; P:carbohydrate metabolic process; C:membrane; C:integral component of membrane
echinococcus_granulosus_prjeb121	EgrG_000462300	pathogen_EgG_scaffold_0004
echinococcus_granulosus_prjeb121	EgrG_000892600	pathogen_EgG_scaffold_0001
echinococcus_granulosus_prjeb121	EgrG_000985600	pathogen_EgG_scaffold_0002
echinococcus_granulosus_prjeb121	EgrG_000863000	pathogen_EgG_scaffold_0001	1	P:GO:0006355	P:regulation of transcription, DNA-templated
echinococcus_granulosus_prjeb121	EgrG_000729500	pathogen_EgG_scaffold_0024
echinococcus_granulosus_prjeb121	EgrG_000363200	pathogen_EgG_scaffold_0011	1	C:GO:0016021	C:integral component of membrane
echinococcus_granulosus_prjeb121	EgrG_000363100	pathogen_EgG_scaffold_0011	1	C:GO:0016021	C:integral component of membrane
echinococcus_granulosus_prjeb121	EgrG_000363400	pathogen_EgG_scaffold_0011	1	C:GO:0016020	C:membrane
echinococcus_granulosus_prjeb121	EgrG_000859900	pathogen_EgG_scaffold_0001
echinococcus_granulosus_prjeb121	EgrG_000996000	pathogen_EgG_scaffold_0002	1	C:GO:0016021	C:integral component of membrane
echinococcus_granulosus_prjeb121	EgrG_000989250	pathogen_EgG_scaffold_0002	2	F:GO:0004177; P:GO:0006508	F:aminopeptidase activity; P:proteolysis
echinococcus_granulosus_prjeb121	EgrG_000861400	pathogen_EgG_scaffold_0001	5	F:GO:0002161; F:GO:0004823; F:GO:0005524; P:GO:0006429; P:GO:0106074	F:aminoacyl-tRNA editing activity; F:leucine-tRNA ligase activity; F:ATP binding; P:leucyl-tRNA aminoacylation; P:aminoacyl-tRNA metabolism involved in translational fidelity	EC:6.1.1.4; EC:3.1.1.1	Leucine--tRNA ligase; Carboxylesterase
echinococcus_granulosus_prjeb121	EgrG_000594100	pathogen_EgG_scaffold_0003
echinococcus_granulosus_prjeb121	EgrG_000625200	pathogen_EgG_scaffold_0003
echinococcus_granulosus_prjeb121	EgrG_001077100	pathogen_EgG_scaffold_0002	1	C:GO:0016021	C:integral component of membrane
echinococcus_granulosus_prjeb121	EgrG_000247900	pathogen_EgG_scaffold_0005	1	F:GO:0008270	F:zinc ion binding
echinococcus_granulosus_prjeb121	EgrG_000332300	pathogen_EgG_scaffold_0031	6	F:GO:0005524; C:GO:0031011; P:GO:0032508; C:GO:0035267; F:GO:0043141; C:GO:0097255	F:ATP binding; C:Ino80 complex; P:DNA duplex unwinding; C:NuA4 histone acetyltransferase complex; F:ATP-dependent 5'-3' DNA helicase activity; C:R2TP complex	EC:3.6.1.3; EC:3.6.1.15	Adenosinetriphosphatase; Nucleoside-triphosphate phosphatase
echinococcus_granulosus_prjeb121	EgrG_001126300	pathogen_EgG_scaffold_0006	7	F:GO:0004252; F:GO:0005509; P:GO:0006508; C:GO:0016021; F:GO:0016971; P:GO:0055114; F:GO:0071209	F:serine-type endopeptidase activity; F:calcium ion binding; P:proteolysis; C:integral component of membrane; F:flavin-linked sulfhydryl oxidase activity; P:oxidation-reduction process; F:U7 snRNA binding	EC:3.4.21; EC:1.8.3.2	Acting on peptide bonds (peptidases); Thiol oxidase
echinococcus_granulosus_prjeb121	EgrG_000195700	pathogen_EgG_scaffold_0009	1	F:GO:0005488	F:binding
echinococcus_granulosus_prjeb121	EgrG_000751400	pathogen_EgG_scaffold_0001	1	F:GO:0046872	F:metal ion binding
echinococcus_granulosus_prjeb121	EgrG_000992100	pathogen_EgG_scaffold_0002	1	C:GO:0005682	C:U5 snRNP
echinococcus_granulosus_prjeb121	EgrG_000170700	pathogen_EgG_scaffold_0008
echinococcus_granulosus_prjeb121	EgrG_000944100	pathogen_EgG_scaffold_0002	2	P:GO:0006351; C:GO:0017053	P:transcription, DNA-templated; C:transcriptional repressor complex
echinococcus_granulosus_prjeb121	EgrG_000995800	pathogen_EgG_scaffold_0002	3	F:GO:0003824; C:GO:0005789; C:GO:0016021	F:catalytic activity; C:endoplasmic reticulum membrane; C:integral component of membrane
echinococcus_granulosus_prjeb121	EgrG_000809700	pathogen_EgG_scaffold_0001	1	C:GO:0016021	C:integral component of membrane
echinococcus_granulosus_prjeb121	EgrG_000660500	pathogen_EgG_scaffold_0003	1	F:GO:0046872	F:metal ion binding
echinococcus_granulosus_prjeb121	EgrG_000464600	pathogen_EgG_scaffold_0004	1	C:GO:0016021	C:integral component of membrane
echinococcus_granulosus_prjeb121	EgrG_001077700	pathogen_EgG_scaffold_0002	1	C:GO:0016021	C:integral component of membrane
echinococcus_granulosus_prjeb121	EgrG_000464800	pathogen_EgG_scaffold_0004	1	C:GO:0016021	C:integral component of membrane
echinococcus_granulosus_prjeb121	EgrG_001180600	pathogen_EgG_scaffold_0012	4	F:GO:0004096; F:GO:0020037; P:GO:0055114; P:GO:0098869	F:catalase activity; F:heme binding; P:oxidation-reduction process; P:cellular oxidant detoxification	EC:1.11.1.7; EC:1.11.1.6	Peroxidase; Catalase
echinococcus_granulosus_prjeb121	EgrG_001034820	pathogen_EgG_scaffold_0002	6	C:GO:0005739; P:GO:0009107; P:GO:0009249; F:GO:0016992; F:GO:0046872; F:GO:0051539	C:mitochondrion; P:lipoate biosynthetic process; P:protein lipoylation; F:lipoate synthase activity; F:metal ion binding; F:4 iron, 4 sulfur cluster binding	EC:2.8.1.8	Lipoyl synthase
echinococcus_granulosus_prjeb121	EgrG_001041100	pathogen_EgG_scaffold_0002	2	C:GO:0045202; P:GO:0050808	C:synapse; P:synapse organization
echinococcus_granulosus_prjeb121	EgrG_000781400	pathogen_EgG_scaffold_0001	2	C:GO:0045202; P:GO:0050808	C:synapse; P:synapse organization
echinococcus_granulosus_prjeb121	EgrG_000652700	pathogen_EgG_scaffold_0003
echinococcus_granulosus_prjeb121	EgrG_000422900	pathogen_EgG_scaffold_0004	2	C:GO:0005802; P:GO:0032367	C:trans-Golgi network; P:intracellular cholesterol transport
echinococcus_granulosus_prjeb121	EgrG_000830300	pathogen_EgG_scaffold_0001	4	C:GO:0005829; C:GO:0016021; P:GO:0043551; P:GO:0045022	C:cytosol; C:integral component of membrane; P:regulation of phosphatidylinositol 3-kinase activity; P:early endosome to late endosome transport
echinococcus_granulosus_prjeb121	EgrG_000634800	pathogen_EgG_scaffold_0003	3	C:GO:0016020; F:GO:0016616; P:GO:0071704	C:membrane; F:oxidoreductase activity, acting on the CH-OH group of donors, NAD or NADP as acceptor; P:organic substance metabolic process
echinococcus_granulosus_prjeb121	EgrG_000482300	pathogen_EgG_scaffold_0004	1	C:GO:0016021	C:integral component of membrane
echinococcus_granulosus_prjeb121	EgrG_000457800	pathogen_EgG_scaffold_0004	1	F:GO:0016874	F:ligase activity
echinococcus_granulosus_prjeb121	EgrG_000708900	pathogen_EgG_scaffold_0013	1	F:GO:0016874	F:ligase activity
echinococcus_granulosus_prjeb121	EgrG_000445600	pathogen_EgG_scaffold_0004	2	C:GO:0016021; F:GO:0016874	C:integral component of membrane; F:ligase activity
echinococcus_granulosus_prjeb121	EgrG_000324100	pathogen_EgG_scaffold_0048	9	F:GO:0004176; F:GO:0004252; F:GO:0005524; C:GO:0005759; P:GO:0006515; P:GO:0034599; F:GO:0043565; P:GO:0051131; P:GO:0070407	F:ATP-dependent peptidase activity; F:serine-type endopeptidase activity; F:ATP binding; C:mitochondrial matrix; P:protein quality control for misfolded or incompletely synthesized proteins; P:cellular response to oxidative stress; F:sequence-specific DNA binding; P:chaperone-mediated protein complex assembly; P:oxidation-dependent protein catabolic process	EC:3.4.21; EC:3.6.1.3; EC:3.6.1.15	Acting on peptide bonds (peptidases); Adenosinetriphosphatase; Nucleoside-triphosphate phosphatase
echinococcus_granulosus_prjeb121	EgrG_000263300	pathogen_EgG_scaffold_0023	1	C:GO:0016021	C:integral component of membrane
echinococcus_granulosus_prjeb121	EgrG_000718600	pathogen_EgG_scaffold_0016	1	C:GO:0016021	C:integral component of membrane
echinococcus_granulosus_prjeb121	EgrG_000813700	pathogen_EgG_scaffold_0001	1	C:GO:0016021	C:integral component of membrane
echinococcus_granulosus_prjeb121	EgrG_000094900	pathogen_EgG_scaffold_0045	2	F:GO:0003677; C:GO:0016021	F:DNA binding; C:integral component of membrane
echinococcus_granulosus_prjeb121	EgrG_000716800	pathogen_EgG_scaffold_0016
echinococcus_granulosus_prjeb121	EgrG_000678000	pathogen_EgG_scaffold_0003
echinococcus_granulosus_prjeb121	EgrG_000201900	pathogen_EgG_scaffold_0005	3	F:GO:0003729; C:GO:0005685; P:GO:0006376	F:mRNA binding; C:U1 snRNP; P:mRNA splice site selection
echinococcus_granulosus_prjeb121	EgrG_000837200	pathogen_EgG_scaffold_0001	2	F:GO:0003723; C:GO:0016021	F:RNA binding; C:integral component of membrane
echinococcus_granulosus_prjeb121	EgrG_001157000	pathogen_EgG_scaffold_0029	4	F:GO:0003677; P:GO:0006338; C:GO:0016021; C:GO:0070603	F:DNA binding; P:chromatin remodeling; C:integral component of membrane; C:SWI/SNF superfamily-type complex
echinococcus_granulosus_prjeb121	EgrG_000332200	pathogen_EgG_scaffold_0031	5	F:GO:0003677; C:GO:0005634; F:GO:0008168; P:GO:0032259; F:GO:0046872	F:DNA binding; C:nucleus; F:methyltransferase activity; P:methylation; F:metal ion binding
echinococcus_granulosus_prjeb121	EgrG_000514830	pathogen_EgG_scaffold_0004	5	F:GO:0003676; F:GO:0003824; C:GO:0032991; P:GO:0044260; P:GO:0090304	F:nucleic acid binding; F:catalytic activity; C:protein-containing complex; P:cellular macromolecule metabolic process; P:nucleic acid metabolic process
echinococcus_granulosus_prjeb121	EgrG_000391250	pathogen_EgG_scaffold_0032
echinococcus_granulosus_prjeb121	EgrG_000607800	pathogen_EgG_scaffold_0003	2	C:GO:0016021; F:GO:0016746	C:integral component of membrane; F:transferase activity, transferring acyl groups
echinococcus_granulosus_prjeb121	EgrG_000472300	pathogen_EgG_scaffold_0004	2	C:GO:0016021; F:GO:0016746	C:integral component of membrane; F:transferase activity, transferring acyl groups
echinococcus_granulosus_prjeb121	EgrG_000814600	pathogen_EgG_scaffold_0001	1	C:GO:0016021	C:integral component of membrane
echinococcus_granulosus_prjeb121	EgrG_000170200	pathogen_EgG_scaffold_0008	2	F:GO:0004185; P:GO:0006508	F:serine-type carboxypeptidase activity; P:proteolysis	EC:3.4.21; EC:3.4.16	Acting on peptide bonds (peptidases); Acting on peptide bonds (peptidases)
echinococcus_granulosus_prjeb121	EgrG_001028800	pathogen_EgG_scaffold_0002	3	F:GO:0004180; P:GO:0006508; F:GO:0008236	F:carboxypeptidase activity; P:proteolysis; F:serine-type peptidase activity
echinococcus_granulosus_prjeb121	EgrG_000456150	pathogen_EgG_scaffold_0004	3	F:GO:0004180; P:GO:0006508; F:GO:0008236	F:carboxypeptidase activity; P:proteolysis; F:serine-type peptidase activity
echinococcus_granulosus_prjeb121	EgrG_000708400	pathogen_EgG_scaffold_0013
echinococcus_granulosus_prjeb121	EgrG_000469100	pathogen_EgG_scaffold_0004	3	C:GO:0016021; F:GO:0016301; P:GO:0016310	C:integral component of membrane; F:kinase activity; P:phosphorylation
echinococcus_granulosus_prjeb121	EgrG_001011800	pathogen_EgG_scaffold_0002	1	C:GO:0016021	C:integral component of membrane
echinococcus_granulosus_prjeb121	EgrG_000637000	pathogen_EgG_scaffold_0003	5	F:GO:0005044; C:GO:0005764; P:GO:0006898; C:GO:0016020; C:GO:0016021	F:scavenger receptor activity; C:lysosome; P:receptor-mediated endocytosis; C:membrane; C:integral component of membrane
echinococcus_granulosus_prjeb121	EgrG_000217900	pathogen_EgG_scaffold_0005	6	F:GO:0005044; F:GO:0005507; P:GO:0006898; C:GO:0016020; F:GO:0016641; P:GO:0055114	F:scavenger receptor activity; F:copper ion binding; P:receptor-mediated endocytosis; C:membrane; F:oxidoreductase activity, acting on the CH-NH2 group of donors, oxygen as acceptor; P:oxidation-reduction process
echinococcus_granulosus_prjeb121	EgrG_000629500	pathogen_EgG_scaffold_0003	5	F:GO:0003676; F:GO:0004824; F:GO:0005524; C:GO:0005737; P:GO:0006430	F:nucleic acid binding; F:lysine-tRNA ligase activity; F:ATP binding; C:cytoplasm; P:lysyl-tRNA aminoacylation	EC:6.1.1.6	Lysine--tRNA ligase
echinococcus_granulosus_prjeb121	EgrG_001095000	pathogen_EgG_scaffold_0014
echinococcus_granulosus_prjeb121	EgrG_001023400	pathogen_EgG_scaffold_0002	1	F:GO:0047429	F:nucleoside-triphosphate diphosphatase activity	EC:3.6.1.19	Acting on acid anhydrides
echinococcus_granulosus_prjeb121	EgrG_000530600	pathogen_EgG_scaffold_0007	2	P:GO:0016311; F:GO:0016791	P:dephosphorylation; F:phosphatase activity
echinococcus_granulosus_prjeb121	EgrG_000676500	pathogen_EgG_scaffold_0003	1	C:GO:0016021	C:integral component of membrane
echinococcus_granulosus_prjeb121	EgrG_000842700	pathogen_EgG_scaffold_0001	3	F:GO:0015095; C:GO:0016021; P:GO:1903830	F:magnesium ion transmembrane transporter activity; C:integral component of membrane; P:magnesium ion transmembrane transport
echinococcus_granulosus_prjeb121	EgrG_001164500	pathogen_EgG_scaffold_0012	2	C:GO:0016020; C:GO:0016021	C:membrane; C:integral component of membrane
echinococcus_granulosus_prjeb121	EgrG_000494200	pathogen_EgG_scaffold_0004
echinococcus_granulosus_prjeb121	EgrG_000228500	pathogen_EgG_scaffold_0005	2	F:GO:0016301; P:GO:0016310	F:kinase activity; P:phosphorylation
echinococcus_granulosus_prjeb121	EgrG_000236500	pathogen_EgG_scaffold_0005
echinococcus_granulosus_prjeb121	EgrG_001129800	pathogen_EgG_scaffold_0006	4	P:GO:0008643; F:GO:0015293; C:GO:0016021; P:GO:0055085	P:carbohydrate transport; F:symporter activity; C:integral component of membrane; P:transmembrane transport
echinococcus_granulosus_prjeb121	EgrG_000201300	pathogen_EgG_scaffold_0005	3	F:GO:0005215; C:GO:0016021; P:GO:0055085	F:transporter activity; C:integral component of membrane; P:transmembrane transport
echinococcus_granulosus_prjeb121	EgrG_000753900	pathogen_EgG_scaffold_0001	2	C:GO:0016021; P:GO:0055085	C:integral component of membrane; P:transmembrane transport
[truncated: 1,912 more rows]
